# Supplementary material for: Beneficial rhizobacteria and virus infection modulate the soybean metabolome and influence the feeding preferences of the virus vector Epilachna varivestis
Source: New Phytol. 2026 Mar 24;250(4):2599–618. doi: 10.1111/nph.71104 (PMC13103440; doi:10.1111/nph.71104)
Supplement: Supplementary file 2 — Dataset S2 DESeq2 differential expression results for pairwise contrasts (Figs 8, S6–S8); includes gene identifiers, log2FC, P‐values, and adjusted P‐values. [file NPH-250-2599-s004.xlsx]

## Sheet: Sheet1
New Phytologist Supporting Information
Article title: Beneficial rhizobacteria and virus infection modulate the soybean metabolome and influence the feeding preferences of the virus vector Epilachna varivestis
Authors: Hannier Pulido, Kerry E. Mauck, Consuelo M. De Moraes, Mark C. Mescher
Article acceptance date: 9 February 2026

## Sheet: Bj vs ctrl, uninf
id	Entrez_id	symbol	genename	baseMean	log2FoldChange	pvalue	padj
gene33291	100808791	LOC100808791	glucose-1-phosphate adenylyltransferase large subunit 1	465.797	-4.60803	3.93433e-82	1.40593e-77
gene47673	100813917	LOC100813917	two-component response regulator-like APRR1	169.53	3.92257	1.01547e-74	1.81439e-70
gene21747	100788719	LOC100788719	neutral/alkaline invertase 3, chloroplastic	154.801	2.31565	1.68858e-67	2.01138e-63
gene53378	100776887	LOC100776887	chaperone protein dnaJ C76, chloroplastic	175.478	4.38012	8.20641e-66	7.3314e-62
gene837	100798775	LOC100798775	transcription factor UNE10	174.547	-3.21571	6.01675e-64	4.30017e-60
gene24068	100820127	LOC100820127	chaperonin-like RbcX protein	277.621	3.80682	8.85045e-58	5.27118e-54
gene10669	100799728	LOC100799728	two-component response regulator-like APRR1	206.709	3.1066	1.1772e-56	5.38301e-53
gene31467	100779376	LOC100779376	lysine-specific demethylase JMJ30	222.829	3.88367	1.20509e-56	5.38301e-53
gene15219	732634	INR2	inducible nitrate reductase 2	2483.93	-5.23205	1.02038e-55	4.05149e-52
gene34764	100807024	LOC100807024	magnesium transporter MRS2-11, chloroplastic	90.5936	-2.06889	1.37795e-54	4.92409e-51
gene3735	100810714	LOC100810714	serine/threonine-protein kinase STN7, chloroplastic	350.59	-2.54884	2.29087e-54	7.44221e-51
gene24800	100815660	LOC100815660	CBL-interacting serine/threonine-protein kinase 1	240.5	-2.84142	4.54956e-52	1.35482e-48
gene35169	100805057	LOC100805057	uncharacterized LOC100805057	572.98	-4.11755	9.32436e-52	2.56312e-48
gene50944	100788421	LOC100788421	alpha-glucan water dikinase, chloroplastic	1904.72	2.07954	1.49852e-51	3.82497e-48
gene41632	100775892	LOC100775892	ADP,ATP carrier protein 1, chloroplastic	279.239	3.22643	1.92798e-51	4.59309e-48
gene36228	100815428	LOC100815428	cryptochrome-1-like	193.612	-3.46917	8.79838e-51	1.96506e-47
gene37394	100806163	LOC100806163	stem-specific protein TSJT1-like	723.43	-2.71644	4.01827e-49	8.44665e-46
gene31711	100800977	LOC100800977	protein LNK2	387.633	-4.12907	5.80581e-49	1.15262e-45
gene17973	100791698	LOC100791698	two-component response regulator-like APRR9	582.599	-2.81973	9.08717e-49	1.7091e-45
gene11481	100806298	LOC100806298	chlorophyllide a oxygenase, chloroplastic	689.65	-3.25997	1.23781e-48	2.21166e-45
gene39780	100801396	LOC100801396	uncharacterized LOC100801396	170.07	-3.79549	1.57457e-48	2.67939e-45
gene38335	100801024	LOC100801024	zinc finger protein CONSTANS-LIKE 1	79.9221	-5.46679	3.08869e-48	5.01702e-45
gene57570	100809518	LOC100809518	carboxyl-terminal-processing peptidase 2, chloroplastic	76.5327	3.70045	6.27206e-48	9.74487e-45
gene52438	100301886	COL2B	zinc finger protein CONSTANS-LIKE 2	297.571	-5.80592	8.19175e-48	1.21972e-44
gene14648	100786368	LOC100786368	zinc finger CCCH domain-containing protein	275.994	-3.88788	7.53021e-47	1.07637e-43
gene51488	100306108	LOC100306108	uncharacterized LOC100306108	100.654	-3.10105	1.14042e-46	1.56743e-43
gene30424	100790569	LOC100790569	AT-hook motif nuclear-localized protein 5	82.6091	3.2813	2.6364e-46	3.48933e-43
gene42040	100816531	LOC100816531	protein LNK1	260.396	-1.99982	5.37443e-46	6.85911e-43
gene38247	100775671	LOC100775671	transcription activator GLK1	539.383	-3.01138	1.3353e-45	1.64541e-42
gene36109	100805998	LOC100805998	chlorophyllide a oxygenase, chloroplastic	402.014	-2.98756	2.97126e-45	3.53927e-42
gene33879	100790061	LOC100790061	uncharacterized LOC100790061	229.946	-2.04035	1.58323e-42	1.82506e-39
gene35284	100819131	LOC100819131	B-box zinc finger protein 22	121.57	-2.90686	1.83075e-42	2.04443e-39
gene17805	100776958	LOC100776958	uncharacterized LOC100776958	107.574	5.02166	2.98776e-42	3.23538e-39
gene9851	106798389	LOC106798389	linoleate 9S-lipoxygenase-4-like	16.684	-40.9268	8.96768e-42	9.4253e-39
gene47294	100815844	LOC100815844	NADPH--cytochrome P450 reductase 2	662.68	-1.93001	2.20649e-41	2.25283e-38
gene39878	100781222	LOC100781222	cold-regulated protein 27	147.23	3.39011	3.80768e-41	3.77965e-38
gene39170	100816849	LOC100816849	cellulose synthase-like protein E6	265.802	-2.01207	4.59653e-41	4.43938e-38
gene41816	100797515	LOC100797515	B-Box-type zinc finger protein	359.028	-2.19202	6.71824e-41	6.3178e-38
gene38604	100817565	LOC100817565	phototropin-1	301.444	-3.10134	7.3727e-41	6.75547e-38
gene49477	100796145	LOC100796145	small ribosomal subunit biogenesis GTPase RsgA 1, mitochondrial	72.9939	-2.30615	9.36926e-41	8.37026e-38
gene5683	100811777	PIF4A	transcription factor PIF4	157.687	-3.52877	1.35431e-40	1.1804e-37
gene987	100778588	LOC100778588	serine/threonine-protein kinase STN7, chloroplastic	184.451	-2.6976	1.82829e-40	1.55557e-37
gene30604	100788625	ALMT21	aluminum-activated malate transporter family protein	139.587	-2.54502	2.45004e-40	2.0361e-37
gene40703	100820586	LOC100820586	chlorophyllide a oxygenase, chloroplastic	138.433	-4.32167	7.8688e-40	6.39072e-37
gene7881	100813237	LOC100813237	RNA recognition motif-containing protein	589.187	-1.36851	8.27059e-40	6.56777e-37
gene9112	100820002	LOC100820002	J domain-containing protein required for chloroplast accumulation response 1	179.45	-2.80445	2.56631e-39	1.99363e-36
gene21351	100815474	LOC100815474	F-box/kelch-repeat protein At1g67480	304.313	-3.32209	3.53862e-39	2.69048e-36
gene40745	100782844	LOC100782844	NAD kinase 2, chloroplastic	237.921	-2.5108	3.96632e-39	2.95284e-36
gene43913	100817056	LOC100817056	protein LNK3	40.5206	-5.3813	4.78292e-39	3.48812e-36
gene38631	778055	MYB139	MYB transcription factor MYB139	279.035	-5.48505	2.33782e-38	1.67084e-35
gene2084	100816377	LOC100816377	cytochrome P450 71D8-like	113.09	-4.50131	2.41589e-38	1.69278e-35
gene57094	100500592	LOC100500592	1,2-dihydroxy-3-keto-5-methylthiopentene dioxygenase-like protein	266.908	-2.38743	3.00275e-38	2.06352e-35
gene15902	100797123	LOC100797123	uncharacterized LOC100797123	52.3482	-3.09649	4.45145e-38	3.00137e-35
gene33410	100813075	LOC100813075	lysine-specific demethylase JMJ30	187.84	2.89371	8.60484e-38	5.69433e-35
gene33379	732574	LOC732574	salt-tolerance protein	256.378	-2.56527	1.03806e-37	6.74457e-35
gene22078	100781982	LOC100781982	protein LNK1	187.479	-2.45228	1.66553e-37	1.06281e-34
gene16252	100795382	LOC100795382	protein CHUP1, chloroplastic	61.16	4.44686	9.66046e-37	6.05643e-34
gene41424	100803696	LOC100803696	uncharacterized LOC100803696	435.607	-3.0686	3.9099e-36	2.40897e-33
gene13942	100789199	C3H9	C3H-type zinc finger protein	79.7067	-3.3047	4.39605e-36	2.63597e-33
gene8739	100779346	LOC100779346	two-component response regulator-like APRR5	76.8434	-3.1358	4.42586e-36	2.63597e-33
gene2431	100808872	LOC100808872	homeobox protein HD1	488.529	-1.94248	1.47239e-35	8.62553e-33
gene14740	100804201	LOC100804201	zinc finger protein CONSTANS-LIKE 4	508.652	-3.70137	3.76522e-35	2.17016e-32
gene10279	100812174	LOC100812174	protein LNK2	330.637	-3.05929	6.51895e-35	3.69769e-32
gene46959	100814087	LOC100814087	probable protein phosphatase 2C 34	323.853	-3.4913	9.04652e-35	5.05121e-32
gene49632	100790538	LOC100790538	protein RETICULATA-RELATED 5, chloroplastic	244.29	-1.57744	1.11205e-34	6.11371e-32
gene35625	100820030	LOC100820030	NAD kinase 2, chloroplastic	339.899	-2.18435	1.27504e-34	6.90355e-32
gene23601	100806206	LOC100806206	zinc finger CCCH domain-containing protein 18	45.3667	-5.07985	2.21668e-34	1.18229e-31
gene42484	547684	LOC547684	beta-amylase	487.512	-3.02211	2.75248e-34	1.44647e-31
gene49608	100793353	TGA23	bZIP transcription factor	202.701	-1.75603	2.89564e-34	1.49965e-31
gene16093	100271889	TOC1	timing of CAB expression 1	58.6697	3.52696	1.16127e-33	5.92828e-31
gene24103	100812846	LOC100812846	F-box protein CPR1	79.3186	-3.66373	1.37237e-33	6.9073e-31
gene16885	100787267	LOC100787267	dihydroflavonol-4-reductase-like	36.9479	4.92405	1.68192e-33	8.34771e-31
gene22671	100810471	LOC100810471	cyclic nucleotide-gated ion channel 2	143.394	-3.5519	2.0598e-33	1.00832e-30
gene36173	100813471	LOC100813471	putative nitrate reductase 1	203.689	-4.39372	2.77831e-33	1.34166e-30
gene57088	100527548	LOC100527548	uncharacterized LOC100527548	83.2929	-1.84186	5.08539e-33	2.42302e-30
gene17475	100811347	LOC100811347	protein HIGH CHLOROPHYLL FLUORESCENCE PHENOTYPE 173, chloroplastic	31.7051	-3.98053	6.45423e-33	3.03476e-30
gene7226	100789844	LOC100789844	uclacyanin-3	247.199	-3.02076	7.82945e-33	3.63358e-30
gene26944	100783616	LOC100783616	chaperone protein dnaJ C76, chloroplastic	738.081	2.744	8.81413e-33	4.03812e-30
gene39342	547951	GST24	glutathione S-transferase 24	350.32	-3.07675	9.37378e-33	4.24015e-30
gene35060	100798869	LOC100798869	uncharacterized LOC100798869	73.2434	2.35263	9.51621e-33	4.25077e-30
gene38746	100814727	LOC100814727	B-box zinc finger protein	184.579	-2.70314	1.24349e-32	5.48596e-30
gene1345	100784126	LOC100784126	uncharacterized LOC100784126	28.493	-3.85279	1.48986e-32	6.4927e-30
gene33878	100789532	LOC100789532	B-box zinc finger protein 32	30.8889	-4.65578	2.1139e-32	9.10124e-30
gene29539	100779692	LOC100779692	ferric reduction oxidase 2	175.3	-2.45783	3.57865e-32	1.52242e-29
gene49443	100815173	LOC100815173	probable pre-mRNA-splicing factor ATP-dependent RNA helicase DEAH5	245.543	-2.11572	6.6831e-32	2.80965e-29
gene5237	100127361	LOC100127361	root phototropism protein 2-like	103	-4.42434	7.25163e-32	3.01322e-29
gene11283	100799904	LOC100799904	transcription termination factor MTERF8, chloroplastic	51.4676	2.54568	8.50134e-32	3.4919e-29
gene55434	100809490	LOC100809490	two-component response regulator-like PRR95	350.79	-2.69243	1.10419e-31	4.48389e-29
gene8177	100818733	LOC100818733	probable glutamate carboxypeptidase AMP1	116.928	-3.26094	1.31762e-31	5.29047e-29
gene20765	100805496	LOC100805496	synaptotagmin-5	620.458	-1.531	1.50479e-31	5.97485e-29
gene15788	100810426	SWEET15	sugar efflux transporter SWEET15	238.879	-3.99682	1.98795e-31	7.80651e-29
gene37446	100819333	LOC100819333	uncharacterized LOC100819333	561.238	3.14657	2.68138e-31	1.04151e-28
gene19439	100793620	LOC100793620	fructose-1,6-bisphosphatase, chloroplastic	52.4681	2.62599	3.34077e-31	1.28368e-28
gene7362	100785412	LOC100785412	peptidyl-prolyl cis-trans isomerase FKBP65	69.1766	3.59242	5.2477e-31	1.99496e-28
gene5924	100527418	LOC100527418	emp24/gp25L/p24 domain-containing protein	46.2451	2.63493	5.38237e-31	2.02462e-28
gene43967	102666908	LOC102666908	E3 ubiquitin-protein ligase KEG-like	132.77	-4.11184	6.14706e-31	2.28818e-28
gene44013	100793985	LOC100793985	protein LNK2	286.151	-3.42681	6.75421e-31	2.48826e-28
gene45620	100818670	LOC100818670	diacylglycerol O-acyltransferase 2D-like	37.1723	4.22941	8.92495e-31	3.25442e-28
gene20663	100808676	LOC100808676	zinc finger CCCH domain-containing protein 20	50.0612	-4.18573	2.22353e-30	8.02604e-28
gene38315	100500480	LOC100500480	uncharacterized LOC100500480	57.3939	-3.83142	3.51895e-30	1.2575e-27
gene5214	100813555	LOC100813555	CBL-interacting serine/threonine-protein kinase 11	158.396	-2.66776	4.54909e-30	1.60952e-27
gene44670	100809410	LOC100809410	mitochondrial adenine nucleotide transporter ADNT1	138.313	-1.5776	4.8238e-30	1.68999e-27
gene43068	100803889	LOC100803889	pentatricopeptide repeat-containing protein At2g18940, chloroplastic	76.927	2.48705	5.09254e-30	1.76682e-27
gene11092	100812363	LOC100812363	uncharacterized LOC100812363	86.7322	-3.32881	5.44718e-30	1.87168e-27
gene29772	100797764	LOC100797764	uncharacterized LOC100797764	146.176	-2.6307	5.51072e-30	1.87548e-27
gene32616	100802905	ELF4A	protein EARLY FLOWERING 4a	159.656	6.07585	5.82047e-30	1.96221e-27
gene32657	100810366	LOC100810366	protein RETICULATA-RELATED 5, chloroplastic	144.667	-2.60715	6.33962e-30	2.11726e-27
gene25825	100101861	LOC100101861	protein REVEILLE 7-like	309.002	-4.55017	9.36509e-30	3.09872e-27
gene43018	100137075	AAH	allantoate amidohydrolase	418.039	-1.73735	9.49799e-30	3.11386e-27
gene5106	100787695	LOC100787695	zinc finger protein CONSTANS-LIKE 9	210.941	2.6616	1.10034e-29	3.5746e-27
gene30517	100812714	LOC100812714	metalloendoproteinase 1-MMP	35.7876	-4.30278	1.83671e-29	5.91304e-27
gene49207	100814610	LOC100814610	cold-regulated protein 27	219.709	3.15156	2.40445e-29	7.67169e-27
gene52211	100305773	LOC100305773	thioredoxin-like superfamily protein	58.1834	-3.20066	2.83401e-29	8.96225e-27
gene35111	100814163	LOC100814163	photosynthetic NDH subunit of lumenal location 3, chloroplastic	109.243	2.86864	3.17156e-29	9.94172e-27
gene8472	100805572	LOC100805572	dormancy-associated protein homolog 3	65.2962	-4.09369	3.24997e-29	1.00989e-26
gene34039	100777595	LOC100777595	transcription activator GLK1	55.9208	-4.59785	3.3342e-29	1.02714e-26
gene25993	100776946	LOC100776946	zinc finger protein CONSTANS-LIKE 16-like	281.722	-3.79795	4.88892e-29	1.49321e-26
gene22364	100778751	LOC100778751	uncharacterized LOC100778751	66.4136	6.1141	6.03269e-29	1.82693e-26
gene16073	100798021	LOC100798021	cyclic dof factor 3	97.5477	-3.33551	6.49349e-29	1.94996e-26
gene22101	100796100	LOC100796100	cytochrome P450 71D10	106.483	-2.20215	8.91929e-29	2.65609e-26
gene11811	100817354	LOC100817354	cyclic dof factor 3	117.485	-3.83818	1.30264e-28	3.8471e-26
gene52515	100776339	LOC100776339	metal tolerance protein 11	127.015	-1.99737	1.61348e-28	4.72605e-26
gene47660	778113	LOC778113	cyclic dof factor 3	108.316	-6.04477	1.85389e-28	5.38608e-26
gene29168	547531	SODB2	iron-superoxide dismutase	389.931	7.53158	1.94034e-28	5.59179e-26
gene36289	100810418	LOC100810418	4-coumarate--CoA ligase 1	273.683	-2.65214	2.24468e-28	6.41709e-26
gene46005	100775728	LOC100775728	uncharacterized LOC100775728	673.382	1.74142	2.64601e-28	7.50437e-26
gene21066	100800895	LOC100800895	protein LNK1	27.5617	-4.73296	3.16877e-28	8.91621e-26
gene6767	100779003	LOC100779003	auxin response factor 9	305.101	-1.95661	4.34464e-28	1.21294e-25
gene30465	100783490	LOC100783490	probable aminotransferase ACS12	313.031	-2.1357	5.33077e-28	1.47671e-25
gene5003	100813198	LOC100813198	uncharacterized LOC100813198	64.3252	4.83855	6.46367e-28	1.77461e-25
gene51755	102670512	LOC102670512	uncharacterized LOC102670512	38.73	3.93866	6.5055e-28	1.77461e-25
gene5641	100801819	LOC100801819	F-box protein At2g26850	198.871	-1.85893	6.6274e-28	1.79417e-25
gene22708	100818300	LOC100818300	glycine-rich RNA-binding protein 4, mitochondrial	176.255	-1.52851	1.05211e-27	2.82685e-25
gene47065	100819945	LOC100819945	squamosa promoter-binding-like protein 1	128.443	2.74282	1.45348e-27	3.87614e-25
gene31343	100793194	LOC100793194	cyclase-associated protein 1	90.1984	1.87631	1.69597e-27	4.4893e-25
gene33173	100306367	LOC100306367	uncharacterized LOC100306367	200.572	-1.91287	1.72361e-27	4.52892e-25
gene9360	100794431	LOC100794431	zinc finger protein CONSTANS-LIKE 4	175.192	-3.81114	1.78274e-27	4.65008e-25
gene31327	100790220	LOC100790220	glucose-1-phosphate adenylyltransferase large subunit 1	715.87	-5.14119	2.00939e-27	5.2033e-25
gene27291	100806615	LOC100806615	2-methyl-6-phytyl-1,4-hydroquinone methyltransferase, chloroplastic	210.108	1.98017	2.42832e-27	6.24289e-25
gene16945	100796761	LOC100796761	cyclic nucleotide-gated ion channel 4	176.775	-1.67205	2.47769e-27	6.32431e-25
gene17218	100782655	LOC100782655	zinc finger protein CONSTANS-LIKE 9	33.5042	-4.19446	2.62081e-27	6.64219e-25
gene32631	100802224	LOC100802224	clathrin heavy chain 1	205.546	1.60605	2.93549e-27	7.3873e-25
gene9788	100233233	CRY1a	cryptochrome 1	543.145	-1.63495	3.61248e-27	9.02742e-25
gene20787	100780166	LOC100780166	phosphoglucomutase, cytoplasmic	213.778	1.62656	6.59065e-27	1.63553e-24
gene49548	100777924	LOC100777924	homeobox-leucine zipper protein ATHB-6	1527.86	-3.1972	6.63809e-27	1.63595e-24
gene40656	100806547	LOC100806547	uncharacterized LOC100806547	77.2823	-2.69374	8.0386e-27	1.96753e-24
gene18065	100814032	LOC100814032	mitochondrial adenine nucleotide transporter ADNT1	103.783	-2.00104	9.24798e-27	2.24814e-24
gene5604	100791051	LOC100791051	ETHYLENE INSENSITIVE 3-like 1 protein	1113.97	-1.64164	9.96846e-27	2.40691e-24
gene38923	100778352	LOC100778352	ADP,ATP carrier protein 1, chloroplastic	467.07	2.7721	1.06256e-26	2.54836e-24
gene28844	100101867	OAS-TL6	cysteine synthase	309.441	-3.79398	1.27105e-26	3.02807e-24
gene48708	100792274	LOC100792274	DNA ligase 1	370.208	-3.26343	1.28977e-26	3.05231e-24
gene57859	100101909	OAS-TL7	cysteine synthase	191.363	-1.6529	1.54263e-26	3.6267e-24
gene45	100809761	LOC100809761	zinc finger CCCH domain-containing protein 20	97.5939	-2.82885	1.67793e-26	3.919e-24
gene37306	100781565	LOC100781565	protein LNK2	359.582	-3.65078	1.69646e-26	3.93657e-24
gene5230	100499623	C4H	trans-cinnamate 4-monooxygenase	460.654	-2.52088	1.76464e-26	4.06835e-24
gene18262	100805294	LOC100805294	phospholipase D gamma 1	183.015	1.91771	2.29721e-26	5.26224e-24
gene36298	100800640	LOC100800640	NADPH--cytochrome P450 reductase 1	723.592	-1.81562	2.42541e-26	5.52051e-24
gene43413	100807099	LOC100807099	187-kDa microtubule-associated protein AIR9	75.34	2.92582	2.75676e-26	6.21373e-24
gene8689	100101895	UGT1	glucosyltransferase	1011.42	-2.06915	2.76475e-26	6.21373e-24
gene41401	100796435	LOC100796435	aspartic proteinase PCS1	35.5625	-4.60874	2.82234e-26	6.30351e-24
gene7939	100813574	LOC100813574	chromodomain-helicase-DNA-binding protein 8	80.3446	-1.9049	3.35024e-26	7.43607e-24
gene38205	100809007	LOC100809007	DnaJ and 4Fe-4S dicluster domain-containing protein	193.905	-4.14339	3.50114e-26	7.72305e-24
gene7438	100789672	LOC100789672	haloacid dehalogenase-like hydrolase domain-containing protein 3	32.3854	-4.07237	3.56145e-26	7.80787e-24
gene39438	100798037	LOC100798037	ETHYLENE INSENSITIVE 3-like 1 protein	871.17	-2.25596	4.75312e-26	1.03569e-23
gene47994	100783085	LOC100783085	geraniol 8-hydroxylase	159.806	-3.03166	6.3769e-26	1.38108e-23
gene44575	100271888	LCL1	late elongated hypocotyl and circadian clock associated-1-like protein 1	385.246	-3.99622	7.60211e-26	1.63652e-23
gene4893	100780041	ALDH11A1	aldehyde dehydrogenase 11A1	448.242	-3.26492	7.67281e-26	1.64184e-23
gene8139	100796354	LOC100796354	digalactosyldiacylglycerol synthase 1, chloroplastic	379.858	-1.95267	8.66127e-26	1.84233e-23
gene13321	100810237	LOC100810237	shaggy-related protein kinase eta	114.036	1.52403	1.25829e-25	2.66065e-23
gene41181	100783016	LOC100783016	zinc finger protein CONSTANS-LIKE 9	81.4154	3.3405	1.45193e-25	3.05204e-23
gene23657	100790834	LOC100790834	E3 ubiquitin-protein ligase At4g11680-like	139.798	-3.58095	1.56146e-25	3.26309e-23
gene41925	100775900	LOC100775900	transcription factor MYB48-like	134.978	-6.92557	1.81035e-25	3.7612e-23
gene11582	100795515	LOC100795515	protein PLASTID MOVEMENT IMPAIRED 2	131.703	-2.62204	1.88396e-25	3.89151e-23
gene6295	100805576	LOC100805576	cytochrome P450 83B1	26.6554	-3.95231	2.84115e-25	5.83497e-23
gene32189	100812162	LOC100812162	pheophorbide a oxygenase, chloroplastic	252.189	-1.95559	3.33645e-25	6.81303e-23
gene525	732552	NAC1	NAC domain protein NAC1	124.252	-4.61948	3.7296e-25	7.57258e-23
gene1951	100816709	LOC100816709	chaperone protein dnaJ 11, chloroplastic	603.359	-4.36827	4.0559e-25	8.18856e-23
gene23028	100784644	LOC100784644	uncharacterized LOC100784644	502.589	-3.41525	4.08886e-25	8.20872e-23
gene22824	100301885	COL2a	CONSTANS-like 2a	132.843	-3.90612	4.14102e-25	8.267e-23
gene46636	778089	LOC778089	protein REVEILLE 7	68.9089	-4.9431	5.59731e-25	1.11122e-22
gene18376	100802113	COL21	CONSTANS-like zinc finger protein	377.493	-4.69131	6.34004e-25	1.25172e-22
gene43025	100792939	LOC100792939	eEF1A lysine and N-terminal methyltransferase	28.1195	-3.95677	7.47888e-25	1.46845e-22
gene3765	100810176	LOC100810176	U-box domain-containing protein 26	170.729	-2.62158	1.66639e-24	3.25401e-22
gene35202	100811457	LOC100811457	protein SPA1-RELATED 3	87.2157	-2.65186	1.70537e-24	3.29413e-22
gene44906	100801439	COL16	zinc finger protein CONSTANS-LIKE 15	142.332	2.9504	1.69677e-24	3.29413e-22
gene20440	100780892	LOC100780892	auxin response factor 2B	1228.38	-1.0226	2.47623e-24	4.75743e-22
gene20429	100306219	LOC100306219	rubredoxin domain-containing protein	71.9984	5.06201	2.93644e-24	5.61143e-22
gene34982	100817529	LOC100817529	uncharacterized LOC100817529	366.149	-3.78997	3.42547e-24	6.51113e-22
gene36713	100781919	LOC100781919	uncharacterized LOC100781919	97.5243	1.58378	4.6012e-24	8.69967e-22
gene54346	100815027	LOC100815027	kinesin-like protein KIN-7K, chloroplastic	77.9588	2.12117	5.07099e-24	9.53746e-22
gene22103	106799746	106799746	106799746	105.369	-2.31985	7.80834e-24	1.4609e-21
gene55720	100814882	LOC100814882	uncharacterized hydrolase YugF	60.1944	2.92443	8.32442e-24	1.54934e-21
gene54609	100795126	LOC100795126	UPF0308 protein At2g37240, chloroplastic-like	169.617	-1.62094	1.01603e-23	1.88124e-21
gene44350	100779988	LOC100779988	lateral signaling target protein 2 homolog	110.141	-2.13692	1.24341e-23	2.29037e-21
gene15303	100790622	LOC100790622	1-aminocyclopropane-1-carboxylate oxidase 5-like protein	109.955	-2.3741	1.56826e-23	2.85927e-21
gene5742	100785395	LOC100785395	uncharacterized LOC100785395	1429.4	1.67417	1.56032e-23	2.85927e-21
gene1187	100803911	LOC100803911	auxin response factor 9	173.03	-2.46769	1.93689e-23	3.51344e-21
gene46194	100813700	LOC100813700	PH, RCC1 and FYVE domains-containing protein 1	147.906	-1.6766	2.38513e-23	4.30467e-21
gene56112	100808269	LOC100808269	FHA domain-containing protein	167.789	1.82776	2.47998e-23	4.45336e-21
gene54114	606506	CYP98A2	cytochrome P450 98A2	160.894	-3.56076	2.59204e-23	4.63133e-21
gene4003	100785937	LOC100785937	ruBisCO large subunit-binding protein subunit beta, chloroplastic	358.036	2.12652	2.86794e-23	5.09879e-21
gene32910	100800276	LOC100800276	uncharacterized LOC100800276	23.4719	-3.71985	3.00572e-23	5.3173e-21
gene29882	100792834	LOC100792834	sulfhydryl oxidase 2	120.105	-1.52236	3.40625e-23	5.99617e-21
gene33343	100217336	COR1	cold-regulated protein	378.599	2.33345	4.76756e-23	8.35141e-21
gene57974	100799929	LOC100799929	P-loop guanosine triphosphatase YjiA	75.0564	1.96309	5.47663e-23	9.54671e-21
gene45018	100780012	LOC100780012	transcription factor GTE8	157.664	-1.07797	6.47812e-23	1.12376e-20
gene31204	100794949	LOC100794949	uncharacterized LOC100794949	71.8878	-2.468	6.75174e-23	1.16557e-20
gene26171	100785203	LOC100785203	auxin-responsive protein IAA8	257.288	-1.41628	7.11145e-23	1.22177e-20
gene19586	100812414	LOC100812414	chaperone protein dnaJ C76, chloroplastic	139.737	2.60137	7.30383e-23	1.24882e-20
gene30922	100797229	LOC100797229	histone H1	331.514	-2.54086	7.35083e-23	1.25087e-20
gene20728	100809945	LOC100809945	pentatricopeptide repeat-containing protein At5g21222	113.35	-3.90047	8.26891e-23	1.40042e-20
gene30136	100782213	LOC100782213	formate--tetrahydrofolate ligase	232.503	1.06622	8.44541e-23	1.42357e-20
gene10794	100780801	LOC100780801	mannose-1-phosphate guanyltransferase alpha	63.3157	3.3276	8.78132e-23	1.47324e-20
gene1975	100780544	LOC100780544	B-box zinc finger protein 18	31.9362	-5.08185	9.06455e-23	1.51365e-20
gene28581	100796502	AMT1.2	ammonium transporter AMT1.2	95.5917	-4.41502	9.28578e-23	1.54338e-20
gene1901	100499974	LOC100499974	SEC14 superfamily protein	91.9038	-2.81625	1.08856e-22	1.80092e-20
gene26874	100811923	LOC100811923	CBL-interacting protein kinase 2	81.8289	-3.44893	1.21167e-22	1.99534e-20
gene297	100805691	LOC100805691	F-box/kelch-repeat protein At1g23390	72.5254	-3.08826	1.30138e-22	2.13325e-20
gene13292	100784940	LOC100784940	protochlorophyllide-dependent translocon component 52, chloroplastic	271.125	-2.31771	1.48871e-22	2.42919e-20
gene17762	547750	GK	glycerol kinase	265.8	-1.74005	1.54792e-22	2.51432e-20
gene35080	100786494	LOC100786494	chaperone protein dnaJ C76, chloroplastic	75.767	-1.81546	1.56722e-22	2.53415e-20
gene30344	100812892	LOC100812892	uncharacterized LOC100812892	125.758	-1.32586	1.84964e-22	2.96591e-20
gene41629	100811184	LOC100811184	boron transporter 4	29.826	-4.27943	1.85498e-22	2.96591e-20
gene49616	100803784	LOC100803784	protein NRT1/ PTR FAMILY 5.1	31.9295	-3.32015	1.85914e-22	2.96591e-20
gene17142	100786373	LOC100786373	E3 ubiquitin-protein ligase RMA1H1-like	268.261	-2.73107	2.64638e-22	4.20304e-20
gene20949	100812814	LOC100812814	G-type lectin S-receptor-like serine/threonine-protein kinase At1g11410	97.5091	-1.92574	2.71287e-22	4.28957e-20
gene15704	100777483	LOC100777483	uncharacterized LOC100777483	356.944	-2.68256	2.78427e-22	4.38308e-20
gene35783	100808799	LOC100808799	RHOMBOID-like protein 9, chloroplastic	178.411	-3.4854	3.1891e-22	4.99835e-20
gene49282	100791398	LOC100791398	uncharacterized LOC100791398	253.235	-2.67828	3.60723e-22	5.62902e-20
gene36776	100306289	LOC100306289	RNA polymerase sigma factor sigF, chloroplastic	477.838	1.6738	4.77586e-22	7.42024e-20
gene44935	100778951	LOC100778951	transcription factor TCP20	136.404	-2.10176	5.31295e-22	8.21898e-20
gene33051	100810757	LOC100810757	protein RGF1 INDUCIBLE TRANSCRIPTION FACTOR 1	151.351	-2.5748	6.7084e-22	1.0333e-19
gene37799	100306080	LOC100306080	B-box type zinc finger family protein	23.0968	-6.43916	7.10129e-22	1.08912e-19
gene24150	100777008	LOC100777008	U-box domain-containing protein 35	29.8869	-3.47402	8.01054e-22	1.22332e-19
gene44826	100170708	NAC12	NAC domain protein	427.918	-3.13646	8.09996e-22	1.23171e-19
gene39159	100813670	LOC100813670	E3 ubiquitin-protein ligase At4g11680	52.8436	-3.57472	8.74246e-22	1.32378e-19
gene38173	100783530	LOC100783530	photosynthetic NDH subunit of lumenal location 3, chloroplastic	67.5296	2.6098	9.28362e-22	1.39979e-19
gene3453	100790346	LOC100790346	protein NDH-DEPENDENT CYCLIC ELECTRON FLOW 5-like	26.6193	3.05529	9.56211e-22	1.43572e-19
gene50024	100816757	LOC100816757	6-phosphofructo-2-kinase/fructose-2,6-bisphosphatase	202.867	1.8259	9.83258e-22	1.47016e-19
gene29416	100815340	LOC100815340	putative 1-phosphatidylinositol-3-phosphate 5-kinase FAB1D	219.377	-1.56472	1.16251e-21	1.73092e-19
gene33458	100816634	LUXB	transcription factor LUXb	122.51	2.90455	1.16862e-21	1.7328e-19
gene5012	100812124	LOC100812124	carbonic anhydrase, chloroplastic-like	220.842	-3.90687	1.21722e-21	1.79741e-19
gene46661	100788727	LOC100788727	serine/threonine-protein kinase STN8, chloroplastic	124.413	1.88541	1.56341e-21	2.29911e-19
gene2999	778178	MYB138	MYB transcription factor MYB138	110.672	-4.04091	1.68677e-21	2.47035e-19
gene47458	100800181	LOC100800181	glycerophosphodiester phosphodiesterase GDPD6	41.4424	2.99318	1.88192e-21	2.74491e-19
gene50201	100526953	LOC100526953	uncharacterized LOC100526953	154.255	2.34331	1.92121e-21	2.79083e-19
gene37963	100790959	LOC100790959	B-box zinc finger protein 22	70.7584	-2.21861	2.01646e-21	2.91733e-19
gene15127	100790439	LOC100790439	RNA-binding protein CP31B, chloroplastic	148.084	2.56533	2.08994e-21	2.99935e-19
gene17963	100101859	LCL4	LHY1/CCA1-like protein	144.169	-3.46672	2.08817e-21	2.99935e-19
gene56341	100805603	LOC100805603	uncharacterized protein sll0005	332.737	-2.54762	2.27976e-21	3.25869e-19
gene11900	100806155	LOC100806155	uncharacterized LOC100806155	330.188	-0.896413	2.47861e-21	3.52881e-19
gene52095	100790895	LOC100790895	serine carboxypeptidase-like 20	348.209	-1.55737	2.50054e-21	3.54591e-19
gene29607	100795988	LOC100795988	dihydrodipicolinate reductase-like protein CRR1, chloroplastic	64.5173	2.2128	2.73177e-21	3.85849e-19
gene24546	100806053	LOC100806053	pentatricopeptide repeat-containing protein At2g18940, chloroplastic	58.7232	1.95105	2.74923e-21	3.86786e-19
gene10988	100785278	LOC100785278	thylakoid lumenal 17.9 kDa protein, chloroplastic	95.2906	2.07649	2.79984e-21	3.91217e-19
gene54817	100788618	LOC100788618	probable aspartyl protease At4g16563	71.9492	5.67797	2.80262e-21	3.91217e-19
gene16127	102667566	LOC102667566	transcription factor PIF7	101.098	-1.94806	2.92517e-21	4.06735e-19
gene39296	100788166	LOC100788166	uncharacterized LOC100788166	1316.37	1.47528	2.99939e-21	4.15439e-19
gene38527	100797843	4CL	4-coumarate--CoA ligase-like 7-like	117.834	-1.08845	3.13374e-21	4.32371e-19
gene30408	100785802	LOC100785802	phosphoglycerate mutase-like protein AT74H	52.944	-3.54759	3.29836e-21	4.53335e-19
gene8987	100815038	LOC100815038	thioredoxin-like superfamily protein	317.456	-2.66519	3.33259e-21	4.56284e-19
gene47565	100788570	ALDH2B7	aldehyde dehydrogenase family 2 member B7	201.415	1.99112	3.47039e-21	4.73338e-19
gene24945	547830	PRP2	repetitive proline-rich protein	152.734	3.16585	3.75186e-21	5.09783e-19
gene36656	100806519	LOC100806519	ADP-ribosylation factor GTPase-activating protein AGD7	115.714	-1.59643	4.05258e-21	5.48557e-19
gene24849	100783981	LOC100783981	187-kDa microtubule-associated protein AIR9	32.3127	3.48834	4.25378e-21	5.73618e-19
gene33581	100804000	LOC100804000	probable serine/threonine-protein kinase PBL5	56.1956	-2.12847	4.73938e-21	6.3532e-19
gene44587	100817424	LOC100817424	granule-bound starch synthase 1, chloroplastic/amyloplastic	403.089	-2.60116	4.7469e-21	6.3532e-19
gene33707	100812554	LOC100812554	MAR-binding filament-like protein 1	244.366	2.14022	5.43988e-21	7.25351e-19
gene17217	100778703	LOC100778703	uncharacterized LOC100778703	304.259	-1.1948	5.58503e-21	7.41937e-19
gene26129	100796304	LOC100796304	mechanosensitive ion channel protein 2, chloroplastic	95.2812	-2.13	5.74552e-21	7.6043e-19
gene26981	100799347	LOC100799347	DNA-binding protein SMUBP-2	124.658	-3.02042	6.38087e-21	8.41403e-19
gene22138	100306679	LOC100306679	uncharacterized LOC100306679	105.688	1.70826	7.23756e-21	9.50861e-19
gene31429	100779183	LOC100779183	putative B-box zinc finger protein 24	305.451	-1.82105	8.25783e-21	1.08093e-18
gene107	100795944	LOC100795944	pentatricopeptide repeat-containing protein At1g31920	70.5794	-2.96145	1.03769e-20	1.35335e-18
gene49628	100779520	LOC100779520	uncharacterized LOC100779520	47.0397	2.85405	1.0707e-20	1.39133e-18
gene3191	100788064	LOC100788064	pre-rRNA-processing protein esf1	172.699	-1.00592	1.10882e-20	1.43564e-18
gene13203	100798174	LOC100798174	F-box protein At1g67340	54.3722	-1.99289	1.14363e-20	1.47537e-18
gene57549	547823	SODB	Fe-superoxide dismutase	394.33	5.4513	1.17076e-20	1.50493e-18
gene15159	100797839	LOC100797839	cryptochrome-1-like	1817.56	-1.76752	1.37362e-20	1.75937e-18
gene27557	100302735	PAL2.1	phenylalanine ammonia-lyase 2.1	1616.15	-2.55171	1.38267e-20	1.76463e-18
gene39330	100778027	LOC100778027	uncharacterized LOC100778027	37.2054	-3.64589	1.41561e-20	1.80024e-18
gene13999	100820389	LOC100820389	pentatricopeptide repeat-containing protein At5g21222	172.427	-2.4883	1.51224e-20	1.9163e-18
gene14903	100819874	LOC100819874	E3 ubiquitin-protein ligase MBR2	117.176	-2.13273	1.55197e-20	1.9597e-18
gene15355	100803495	LOC100803495	WAT1-related protein At1g70260	243.937	-7.37148	1.56537e-20	1.96966e-18
gene409	100811752	LOC100811752	uncharacterized LOC100811752	237.48	-2.58087	1.69609e-20	2.12665e-18
gene30203	100796014	LOC100796014	pentatricopeptide repeat-containing protein At5g02860	246.879	-1.25063	1.80576e-20	2.25625e-18
gene52086	100788257	LOC100788257	protein METHYLENE BLUE SENSITIVITY 1	176.108	-1.69842	1.94513e-20	2.42193e-18
gene38505	100808371	LOC100808371	magnesium transporter MRS2-11, chloroplastic	150.377	-1.01213	2.07203e-20	2.56208e-18
gene54145	100804683	LOC100804683	dual specificity protein phosphatase 12	228.872	-2.24614	2.06702e-20	2.56208e-18
gene53957	100788455	LOC100788455	photosynthetic NDH subunit of subcomplex B 2, chloroplastic	68.4433	3.52027	2.1407e-20	2.63786e-18
gene11875	778059	MYB176	transcription factor MYB176	658.882	-2.28685	2.49573e-20	3.06477e-18
gene5986	100786843	LOC100786843	serine/threonine-protein kinase STN8, chloroplastic	93.6259	2.09882	2.73096e-20	3.34215e-18
gene20584	100527141	LOC100527141	NDPk domain-containing protein	163.732	1.29126	2.76183e-20	3.3684e-18
gene2419	100783063	LOC100783063	probable aminotransferase ACS10	52.8859	-2.69017	2.8483e-20	3.46204e-18
gene40272	100793275	LOC100793275	F-box protein SKP2B-like	102.023	-3.09075	2.89919e-20	3.51196e-18
gene15018	100803139	LOC100803139	ATP-dependent 6-phosphofructokinase 6	78.1738	2.00252	2.95714e-20	3.57005e-18
gene38685	100792546	LOC100792546	uncharacterized LOC100792546	36.1687	2.53174	3.00678e-20	3.61775e-18
gene5696	100817652	LOC100817652	coniferyl alcohol acyltransferase	2152.27	4.79928	3.02709e-20	3.62997e-18
gene55163	100814324	LOC100814324	dormancy-associated protein homolog 3	1016.06	-2.78739	3.53828e-20	4.22878e-18
gene38309	100305837	LOC100305837	uncharacterized LOC100305837	216.021	-2.23421	3.71234e-20	4.42202e-18
gene39494	100794669	LOC100794669	protein NRT1/ PTR FAMILY 6.4	114.065	-2.75217	4.34871e-20	5.16283e-18
gene44056	100802304	LOC100802304	protein SRG1	176.545	-1.98963	4.5184e-20	5.34652e-18
gene7831	100797225	LOC100797225	transcription factor PIF1	289.208	-1.2756	4.6015e-20	5.42688e-18
gene56144	100796748	LOC100796748	zinc finger protein CONSTANS-LIKE 9	195.249	2.27342	5.04253e-20	5.92746e-18
gene21318	100806203	LOC100806203	auxin response factor 6	116.919	2.04405	5.08129e-20	5.95344e-18
gene48323	100776309	LOC100776309	probable cadmium/zinc-transporting ATPase HMA1, chloroplastic	156.033	-1.04343	5.11629e-20	5.97486e-18
gene2627	100798782	LOC100798782	protein CDI-like	328.534	3.7195	5.48416e-20	6.38359e-18
gene5682	100811255	LOC100811255	polyamine oxidase 2	117.99	-1.51051	5.87041e-20	6.81101e-18
gene1927	100811369	LOC100811369	protein MID1-COMPLEMENTING ACTIVITY 1-like	54.2795	4.04305	6.09559e-20	7.04939e-18
gene17612	547821	VSPA	28 kDa protein	3020.44	9.99476	6.11803e-20	7.05251e-18
gene98	100780723	LOC100780723	secretory carrier-associated membrane protein 4-like	77.0163	1.76056	6.27216e-20	7.20693e-18
gene17861	100500326	GER8	germin-like protein	963.59	8.1979	6.35243e-20	7.27577e-18
gene11969	100780660	LOC100780660	L-type lectin-domain containing receptor kinase S.1	80.0785	-2.25064	6.97975e-20	7.96473e-18
gene50094	100811254	LOC100811254	uncharacterized LOC100811254	4317.07	1.77618	6.99854e-20	7.96473e-18
gene44519	100791192	LOC100791192	dnaJ homolog subfamily B member 6	46.8724	2.66554	7.25079e-20	8.22562e-18
gene49909	100500099	LOC100500099	uncharacterized LOC100500099	123.886	2.51541	7.32555e-20	8.28413e-18
gene44811	100805680	LOC100805680	photosynthetic NDH subunit of subcomplex B 2, chloroplastic	176.314	1.95384	7.53815e-20	8.49766e-18
gene18870	100819003	LOC100819003	ultraviolet-B receptor UVR8	116.612	-2.04492	7.79772e-20	8.75096e-18
gene55438	780540	LCL3	LHY1/CCA1-like protein	96.0993	-4.82916	7.81183e-20	8.75096e-18
gene20868	100782499	LOC100782499	uncharacterized LOC100782499	53.0993	-1.79696	9.06381e-20	1.01217e-17
gene5821	100814628	LOC100814628	heterogeneous nuclear ribonucleoprotein 1	87.3712	1.46719	9.30971e-20	1.03639e-17
gene2323	547790	SPK-1	protein kinase	104.732	3.58617	9.89935e-20	1.09861e-17
gene40897	100818103	LOC100818103	nitrate reductase [NADH] 2	232.319	12.2888	1.03992e-19	1.15051e-17
gene32138	100791634	LOC100791634	MAR-binding filament-like protein 1	168.693	2.03669	1.10614e-19	1.22e-17
gene36317	100787970	LOC100787970	putative glucose-6-phosphate 1-epimerase-like	85.4485	1.52596	1.25985e-19	1.38526e-17
gene28976	100810191	LOC100810191	metal-nicotianamine transporter YSL1	67.2211	-2.18361	1.29333e-19	1.41771e-17
gene1862	100793320	LOC100793320	glutamate receptor 3.6	508.847	-1.50219	1.3317e-19	1.4553e-17
gene38514	100794318	LOC100794318	serine carboxypeptidase-like 51	492.287	3.69605	1.35801e-19	1.47953e-17
gene49367	100820475	LOC100820475	synaptotagmin-2	677.96	1.61979	1.41964e-19	1.54198e-17
gene13462	100783705	LOC100783705	uncharacterized LOC100783705	50.6527	4.65976	1.47525e-19	1.59752e-17
gene30991	100818380	LOC100818380	Sec14p-like lipid-binding domain-containing protein	197.431	-2.58589	1.48028e-19	1.59812e-17
gene45938	100775912	LOC100775912	uncharacterized LOC100775912	70.5217	-1.83842	1.54431e-19	1.66223e-17
gene48410	100800186	ZEP	zeaxanthin epoxidase	1835.2	-1.6841	1.64244e-19	1.76255e-17
gene20142	100306648	LOC100306648	putative histidine-containing phosphotransfer protein	80.1836	-2.89684	1.65375e-19	1.76936e-17
gene50325	100305589	LOC100305589	uncharacterized LOC100305589	240.488	-2.89891	1.83699e-19	1.95955e-17
gene22255	100790664	LOC100790664	IAA-amino acid hydrolase ILR1-like	72.934	1.88316	1.87535e-19	1.99451e-17
gene15560	100783540	LOC100783540	potassium transporter 2	92.9149	3.95277	2.02102e-19	2.14306e-17
gene49453	100791430	LOC100791430	calmodulin-binding transcription activator 4	183.04	-1.40963	2.08083e-19	2.19996e-17
gene27923	100817485	LOC100817485	probable glutamate carboxypeptidase AMP1	45.1429	-3.59895	2.14834e-19	2.26463e-17
gene39697	100789921	RCA14	ribulose bisphosphate carboxylase/oxygenase activase 1, chloroplastic-like	257.062	-3.01142	2.44265e-19	2.56729e-17
gene36958	100806856	LOC100806856	probable anion transporter 6, chloroplastic	47.3538	-2.39109	2.77593e-19	2.90903e-17
gene16700	732639	NAC3	NAC domain protein NAC3	136.419	-3.23278	2.98068e-19	3.11446e-17
gene32826	100798136	LOC100798136	F-box protein At1g67340	81.1561	-2.84549	3.01232e-19	3.13835e-17
gene1087	100777527	LOC100777527	protein RGF1 INDUCIBLE TRANSCRIPTION FACTOR 1	601.065	-2.84124	3.42001e-19	3.55273e-17
gene33299	100813633	LOC100813633	mTERF domain-containing protein	227.122	1.66738	3.93104e-19	4.07176e-17
gene15905	100798722	LOC100798722	copper methylamine oxidase	203.54	1.96656	4.04038e-19	4.1609e-17
gene2955	100799855	PLP1	PAS/LOV protein 1	882.504	-1.64025	4.03154e-19	4.1609e-17
gene29735	100788953	LOC100788953	thiamine thiazole synthase 2, chloroplastic	11602.4	2.08205	4.08032e-19	4.18995e-17
gene17795	100807604	LOC100807604	MAPK kinase substrate protein At1g80180	157.574	-1.55547	4.13438e-19	4.2333e-17
gene27176	100793361	LOC100793361	ABC transporter C family member 4	844.443	-2.11713	4.43812e-19	4.53132e-17
gene15184	100803140	LOC100803140	FCS-Like Zinc finger 6	107.286	-2.02474	4.59829e-19	4.68147e-17
gene35033	100790591	LOC100790591	transcription activator GLK1	345.962	-3.25972	4.63778e-19	4.70827e-17
gene18573	100812236	LOC100812236	dnaJ protein homolog 1	358.189	-1.11586	4.87969e-19	4.93982e-17
gene27202	100798645	LOC100798645	protein NETWORKED 4B	35.0804	-3.26407	5.46776e-19	5.5195e-17
gene21413	100101903	J1	DnaJ-like protein	167.237	-1.72582	5.59438e-19	5.63142e-17
gene38407	100814908	LOC100814908	E3 ubiquitin-protein ligase RHF2A	207.534	-1.08968	5.61325e-19	5.63454e-17
gene19019	100779440	LOC100779440	vacuolar cation/proton exchanger 3	988.669	-3.16913	5.82563e-19	5.83135e-17
gene37739	100812402	AHAS3	acetohydroxy acid synthetase	280.981	-1.58308	6.10566e-19	6.09457e-17
gene11314	100499823	CB5-A2	cytochrome b5	136.538	-1.33919	6.17814e-19	6.14974e-17
gene31546	100809679	LOC100809679	protein kinase APK1A, chloroplastic-like	669.427	-2.52152	6.75856e-19	6.70881e-17
gene21739	100527496	LOC100527496	uncharacterized LOC100527496	446.234	-1.04045	6.99581e-19	6.92508e-17
gene42969	100779626	LOC100779626	ethylene-responsive transcription factor RAP2-3	324.509	-2.36649	7.73523e-19	7.63587e-17
gene13286	100782813	LOC100782813	F-box/kelch-repeat protein At1g15670	226.747	-3.21281	8.07437e-19	7.94869e-17
gene20249	100781232	LOC100781232	leucine--tRNA ligase, chloroplastic/mitochondrial	381.108	1.31793	8.70897e-19	8.54987e-17
gene19964	100788349	LOC100788349	hydroxymethylglutaryl-CoA lyase, mitochondrial	63.4375	-2.83046	8.91398e-19	8.72716e-17
gene31577	100776886	LOC100776886	transcription factor MYB59	96.4783	-3.27116	9.41715e-19	9.19459e-17
gene45063	100799278	LOC100799278	alpha/beta hydrolase domain-containing protein 17C	42.5694	-1.85186	9.66895e-19	9.41472e-17
gene386	780554	MYB158	transcription factor MYB1R1	32.2783	-4.54871	9.84595e-19	9.561e-17
gene24864	100781444	LOC100781444	uncharacterized LOC100781444	66.1216	-1.32148	1.0977e-18	1.06304e-16
gene33017	100781340	LOC100781340	NO-associated protein 1, chloroplastic/mitochondrial	47.1207	1.75168	1.12375e-18	1.08533e-16
gene8820	100813607	LOC100813607	protein NUCLEAR FUSION DEFECTIVE 4	70.9846	4.19267	1.16317e-18	1.12037e-16
gene22948	100820096	LOC100820096	phototropin-2	321.155	-1.39748	1.26289e-18	1.21316e-16
gene44673	100802678	LOC100802678	formin-like protein 1	88.9538	4.92632	1.3141e-18	1.25897e-16
gene18068	100800333	LOC100800333	formin-like protein 1	148.777	4.36129	1.33331e-18	1.27396e-16
gene34257	100785097	LOC100785097	uncharacterized LOC100785097	185.022	-2.42847	1.35387e-18	1.29015e-16
gene33447	100780806	LOC100780806	tropinone reductase	91.7272	-7.24234	1.37181e-18	1.30377e-16
gene41896	100798404	LOC100798404	protein kinase APK1A, chloroplastic-like	41.5202	-2.52788	1.39408e-18	1.32142e-16
gene30989	100499831	LOC100499831	senescence-associated protein	1920.22	-2.16133	1.50836e-18	1.42596e-16
gene51659	100816231	LOC100816231	vacuolar cation/proton exchanger 3	374.539	-2.42029	1.72295e-18	1.62453e-16
gene17971	100790458	LOC100790458	cation efflux superfamily protein	79.6662	-1.60225	1.73103e-18	1.62785e-16
gene8797	100785800	LOC100785800	MLO-like protein 1	208.537	-1.32088	1.74104e-18	1.63297e-16
gene8068	100778286	LOC100778286	cell division protein FtsZ homolog 2-1, chloroplastic	150.465	1.59301	1.85611e-18	1.73634e-16
gene27160	100306369	LOC100306369	uncharacterized LOC100306369	147.457	-2.84198	1.87416e-18	1.74864e-16
gene9274	100811289	LOC100811289	zinc finger CCCH domain-containing protein 23	235.699	-3.38301	2.13602e-18	1.98778e-16
gene15382	100812580	SIG5B	RNA polymerase sigma factor sigE, chloroplastic/mitochondrial-like	37.3124	-6.06145	2.25269e-18	2.0909e-16
gene11368	100815931	LOC100815931	glutamate synthase [NADH], amyloplastic	549.011	3.07155	2.28009e-18	2.11086e-16
gene6617	100499704	LOC100499704	putative high mobility group protein B1 protein	623.604	-1.36606	2.32682e-18	2.14855e-16
gene22528	100779812	LOC100779812	protein HIGH CHLOROPHYLL FLUORESCENCE PHENOTYPE 173, chloroplastic	207.556	-2.40418	2.62699e-18	2.41947e-16
gene12757	100779055	LOC100779055	uncharacterized LOC100779055	30.5873	2.22393	2.63381e-18	2.41951e-16
gene6049	100782221	LOC100782221	ascorbate transporter, chloroplastic	128.043	1.72817	2.67478e-18	2.45086e-16
gene49676	100796686	ELF4B	protein EARLY FLOWERING 4b	33.1854	8.74933	2.7881e-18	2.54816e-16
gene31538	100796903	LOC100796903	scarecrow-like protein 14	76.817	-1.53002	2.88981e-18	2.63437e-16
gene24138	100305641	LOC100305641	H4 superfamily	65.1242	-4.1205	3.20991e-18	2.91873e-16
gene56759	100818595	LOC100818595	uncharacterized LOC100818595	99.1585	-2.89229	3.23574e-18	2.93475e-16
gene36192	100787256	LOC100787256	F-box/kelch-repeat protein At1g22040	109.633	-2.67849	3.36301e-18	3.04246e-16
gene55008	100815922	STS	stachyose synthase	32.1592	-2.85839	3.38138e-18	3.05135e-16
gene49182	100786770	LOC100786770	kinesin-like protein KIN-4A	60.3817	3.69062	3.56132e-18	3.20563e-16
gene27945	100804651	LOC100804651	primary amine oxidase	440.471	-1.11421	3.68566e-18	3.30922e-16
gene2181	100804089	LOC100804089	probable WRKY transcription factor 15	82.4048	-2.35566	3.71345e-18	3.32581e-16
gene30456	732647	SGR1	senescence-inducible chloroplast stay-green protein 1	119.638	-2.64998	3.92222e-18	3.50402e-16
gene42453	100807619	LOC100807619	uncharacterized LOC100807619	485.274	-1.17375	4.20537e-18	3.7476e-16
gene30962	100809825	LOC100809825	protein MID1-COMPLEMENTING ACTIVITY 1	49.0133	3.72468	4.32272e-18	3.83306e-16
gene43024	100791886	LOC100791886	choline-phosphate cytidylyltransferase B-like	59.6922	-1.73105	4.31469e-18	3.83306e-16
gene28928	100797759	AMT1.4	ammonium transporter AMT1.4	86.694	-4.68807	4.538e-18	4.01399e-16
gene49769	100797222	RCABETA	ribulose bisphosphate carboxylase/oxygenase activase, chloroplastic-like	3834.95	-3.248	4.61346e-18	4.07067e-16
gene30454	100787023	LOC100787023	homeobox protein HD1	305.462	-1.17294	4.73501e-18	4.16763e-16
gene49675	100792649	CYP25	peptidyl-prolyl cis-trans isomerase CYP25	17.2009	2.97514	5.03124e-18	4.41748e-16
gene31734	100500580	LOC100500580	uncharacterized LOC100500580	146.802	1.20066	5.52759e-18	4.84138e-16
gene47061	100777009	LOC100777009	S-adenosylmethionine synthase-like	2402.37	-2.05175	6.02791e-18	5.26668e-16
gene35262	100810759	LOC100810759	ras-related protein RABA1b-like	43.5878	2.28841	6.09729e-18	5.31431e-16
gene14709	100796413	LOC100796413	myosin-4	82.6498	1.50782	6.69322e-18	5.81952e-16
gene14168	100817359	LOC100817359	purple acid phosphatase 3-like	144.466	-1.84854	7.32964e-18	6.35739e-16
gene38861	100500287	LOC100500287	photosynthetic NDH subunit of subcomplex B	125.067	2.80839	7.41654e-18	6.4172e-16
gene20447	100806925	LOC100806925	acyl carrier protein 1, chloroplastic	61.6843	5.15103	9.48565e-18	8.18768e-16
gene40027	100790815	LOC100790815	myosin-17	122.413	-1.25549	1.01617e-17	8.75008e-16
gene15266	100780485	LOC100780485	chlorophyllide a oxygenase, chloroplastic	15.3165	-4.46253	1.04094e-17	8.9418e-16
gene7275	100305486	LOC100305486	FKBP-like peptidyl-prolyl cis-trans isomerase family protein	65.7181	2.04085	1.1464e-17	9.82414e-16
gene30575	100779548	LOC100779548	probable BOI-related E3 ubiquitin-protein ligase 2	30.8492	3.60698	1.23924e-17	1.05944e-15
gene7637	100792125	LOC100792125	uncharacterized LOC100792125	230.678	-1.36106	1.24676e-17	1.06331e-15
gene30791	100819810	LOC100819810	BTB/POZ domain-containing protein At3g50780	62.7017	1.78911	1.25663e-17	1.06918e-15
gene3128	100815157	LOC100815157	uncharacterized LOC100815157	151.176	-3.01132	1.28278e-17	1.08884e-15
gene52210	100306454	LOC100306454	uncharacterized LOC100306454	40.6681	-2.6024	1.36996e-17	1.16008e-15
gene41004	100786551	LOC100786551	cryptochrome-1-like	227.985	-1.54766	1.37713e-17	1.1634e-15
gene23678	100789256	LOC100789256	protein GRAVITROPIC IN THE LIGHT 1	172.936	3.76197	1.40213e-17	1.18172e-15
gene29202	100779871	PHR18	MYB-CC domain-containing transcription factor PHR18	51.2771	2.66555	1.42251e-17	1.19608e-15
gene17568	100785688	LOC100785688	beta-galactosidase 1	83.4979	4.35201	1.42639e-17	1.19652e-15
gene52066	100780770	CYP97C10	protein LUTEIN DEFICIENT 5, chloroplastic	159.072	2.73998	1.44273e-17	1.2074e-15
gene5212	100779316	LOC100779316	CBL-interacting serine/threonine-protein kinase 10	21.3157	-6.90428	1.46221e-17	1.22084e-15
gene17492	100808668	LOC100808668	probable plastid-lipid-associated protein 10, chloroplastic	122.682	2.03938	1.46803e-17	1.22284e-15
gene39846	100817917	LOC100817917	uncharacterized LOC100817917	113.622	-3.26161	1.51537e-17	1.25934e-15
gene33789	547558	PM37	seed maturation protein PM37	1053.63	-1.56303	1.53261e-17	1.27072e-15
gene6640	100778097	LOC100778097	uncharacterized LOC100778097	14.252	-6.06904	1.5451e-17	1.27811e-15
gene41199	100787279	LOC100787279	ATP-dependent zinc metalloprotease FTSH 9, chloroplastic	275.928	-1.26667	1.55369e-17	1.28224e-15
gene40828	100811515	LOC100811515	RNA polymerase sigma factor rpoD-like	106.549	-2.00124	1.70863e-17	1.40686e-15
gene19461	100798214	LOC100798214	K(+) efflux antiporter 3, chloroplastic	318.939	-1.46045	1.72915e-17	1.41115e-15
gene22497	100817949	LOC100817949	D-3-phosphoglycerate dehydrogenase 2, chloroplastic	65.5328	2.60004	1.72819e-17	1.41115e-15
gene29073	100794043	LOC100794043	phosphatidate cytidylyltransferase 1	270.09	-1.33362	1.72963e-17	1.41115e-15
gene42697	100781600	LOC100781600	serine/threonine-protein kinase D6PKL2-like	257.272	-1.15757	1.72217e-17	1.41115e-15
gene14905	100802282	LOC100802282	F-box protein AFR	94.1147	-3.4966	1.74114e-17	1.4173e-15
gene31184	100788798	LOC100788798	uncharacterized LOC100788798	105.232	1.34429	1.79294e-17	1.45615e-15
gene19829	100500456	LOC100500456	uncharacterized LOC100500456	58.5696	1.67098	1.80406e-17	1.46186e-15
gene10679	100801331	LOC100801331	photosynthetic NDH subunit of subcomplex B 4, chloroplastic	201.785	1.89737	1.84482e-17	1.49151e-15
gene12112	547617	CCS	Cu/Zn-superoxide dismutase copper chaperone	83.2817	-2.99199	1.85676e-17	1.49561e-15
gene31341	100793732	LOC100793732	BTB/POZ domain-containing protein At3g05675	140.404	-2.63432	1.85827e-17	1.49561e-15
gene32578	100785614	LOC100785614	probable sugar phosphate/phosphate translocator At3g11320	107.267	-1.70231	1.89346e-17	1.52051e-15
gene3836	100170717	NAC26	NAC domain protein	156.538	-5.64761	1.9499e-17	1.56233e-15
gene7436	100788609	LOC100788609	protein STRICTOSIDINE SYNTHASE-LIKE 10	67.7544	-1.18995	1.99561e-17	1.59537e-15
gene57083	100812191	LOC100812191	protein NETWORKED 1A	104.896	2.92034	2.00371e-17	1.59827e-15
gene3680	100789641	LOC100789641	psbP-like protein 1, chloroplastic	100.569	2.01483	2.09518e-17	1.66751e-15
gene8685	100777048	LOC100777048	mitochondrial adenine nucleotide transporter ADNT1	166.661	-0.905977	2.29215e-17	1.82022e-15
gene31028	100779720	LOC100779720	uncharacterized LOC100779720	55.228	3.29367	2.32506e-17	1.84226e-15
gene16080	100800656	LOC100800656	photosynthetic NDH subunit of subcomplex B 4, chloroplastic	177.938	1.62603	2.46595e-17	1.94958e-15
gene18005	100798388	LOC100798388	cytochrome P450 78A3	138.071	-3.05577	2.4856e-17	1.96077e-15
gene46621	100775731	LOC100775731	eukaryotic peptide chain release factor subunit 1-3	443.149	-0.842692	2.51287e-17	1.97791e-15
gene33355	100817013	LOC100817013	uncharacterized LOC100817013	172.425	2.08329	2.54819e-17	2.00131e-15
gene17701	100803710	LOC100803710	photosynthetic NDH subunit of subcomplex B 1, chloroplastic	176.504	4.59181	3.001e-17	2.35177e-15
gene48882	100789098	LOC100789098	uncharacterized LOC100789098	226.587	-1.62857	3.09981e-17	2.42389e-15
gene33585	102667610	LOC102667610	two-component response regulator-like APRR9	43.3765	-2.27026	3.29945e-17	2.57436e-15
gene15571	100788148	LOC100788148	adenine/guanine permease AZG1	165.255	-1.78563	3.48686e-17	2.71466e-15
gene1903	100305968	LOC100305968	rhodanese-like domain-containing protein	3347.66	-1.93009	3.6741e-17	2.85422e-15
gene28762	100306373	LOC100306373	hypothetical protein	730.123	-3.29315	3.88566e-17	3.01202e-15
gene18813	606502	MET2	metallothionein type 2	2644.43	1.41475	3.91049e-17	3.02471e-15
gene170	100793319	LOC100793319	RNA-binding domain-containing protein	368.418	1.15586	3.95275e-17	3.04422e-15
gene22814	100795222	LOC100795222	amino acid transporter AVT6A	101.867	2.43403	3.95169e-17	3.04422e-15
gene46908	100818159	LOC100818159	acyl-CoA-binding domain-containing protein 4	111.058	2.24483	4.25326e-17	3.26861e-15
gene28617	100500247	LOC100500247	uncharacterized LOC100500247	103.396	-2.20029	4.49583e-17	3.44761e-15
gene46843	100777182	LOC100777182	heavy metal-associated isoprenylated plant protein 33	42.337	4.85915	4.59905e-17	3.51921e-15
gene38913	100500488	LOC100500488	AUX/IAA family protein	67.5571	-3.27291	4.76268e-17	3.63663e-15
gene3882	100500249	LOC100500249	uncharacterized LOC100500249	223.119	1.47009	4.97481e-17	3.79051e-15
gene26041	100306261	LOC100306261	uncharacterized LOC100306261	100.862	-2.02124	5.01628e-17	3.81398e-15
gene21360	100819013	LOC100819013	F-box protein At1g67340	70.5192	-1.7227	5.08581e-17	3.85863e-15
gene44786	100812446	LOC100812446	binding partner of ACD11 1	130.31	-1.23566	5.11806e-17	3.87487e-15
gene11149	100782783	LOC100782783	probable inactive ATP-dependent zinc metalloprotease FTSHI 4, chloroplastic	62.3845	1.81198	5.20416e-17	3.93172e-15
gene22642	100805859	LOC100805859	NAD(P)H-quinone oxidoreductase subunit T, chloroplastic-like	150.449	-1.47596	5.41731e-17	4.08413e-15
gene8566	100787907	LOC100787907	benzyl alcohol O-benzoyltransferase	178.731	-4.33047	5.487e-17	4.12796e-15
gene47217	100810698	LOC100810698	GATA transcription factor 21	91.7217	2.00192	5.75499e-17	4.32048e-15
gene32327	100815179	CRK28	cysteine-rich receptor-like protein kinase	29.4962	-4.13982	6.12934e-17	4.59186e-15
gene5413	100819069	LOC100819069	coronatine-insensitive protein 1	117.409	-2.52357	6.3352e-17	4.73616e-15
gene34914	100795338	LOC100795338	protein DETOXIFICATION 40	490.106	-2.19142	6.49914e-17	4.84858e-15
gene42584	100797872	LOC100797872	starch synthase 3, chloroplastic/amyloplastic	446.455	-1.38726	6.55182e-17	4.87769e-15
gene21268	100792580	LOC100792580	uncharacterized LOC100792580	202.464	-2.13474	6.68539e-17	4.96679e-15
gene29771	100797214	LOC100797214	pyruvate kinase isozyme A, chloroplastic	71.0537	-1.57677	6.99052e-17	5.1827e-15
gene2316	100786079	LOC100786079	beta-amylase 3, chloroplastic	728.334	2.2993	7.36292e-17	5.4475e-15
gene44480	100816355	LOC100816355	germin-like protein	629.079	7.15143	7.51891e-17	5.55141e-15
gene38115	100786706	LOC100786706	uncharacterized LOC100786706	435.406	-1.7971	7.63039e-17	5.6221e-15
gene52994	100801516	LOC100801516	protein CHLORORESPIRATORY REDUCTION 7, chloroplastic	77.8368	2.1597	8.21739e-17	6.04215e-15
gene32360	100785255	CRK35	cysteine-rich receptor-like protein kinase	178.955	-1.99818	8.49887e-17	6.23628e-15
gene39515	100788171	LOC100788171	E3 ubiquitin-protein ligase COP1	57.2243	-2.9058	8.68659e-17	6.36097e-15
gene8287	100798124	LOC100798124	probable galacturonosyltransferase-like 7	42.7902	2.84909	8.91486e-17	6.51477e-15
gene52661	100775597	LOC100775597	pirin-like protein	299.563	-2.17959	9.12531e-17	6.65495e-15
gene30306	100799181	LOC100799181	probable GTP diphosphokinase CRSH, chloroplastic	138.83	-1.4004	9.43983e-17	6.87031e-15
gene43326	100778569	LOC100778569	50S ribosomal protein L18, chloroplastic	147.095	2.28782	9.59942e-17	6.97226e-15
gene27707	100784356	LOC100784356	cell division protein FtsZ homolog 2-1, chloroplastic	86.1985	2.66358	9.62573e-17	6.97719e-15
gene1361	100305961	LOC100305961	uncharacterized LOC100305961	505.241	-0.892653	9.64903e-17	6.97992e-15
gene18765	100778184	LOC100778184	zinc finger CCCH domain-containing protein 20	93.1657	-2.81148	9.89517e-17	7.14351e-15
gene23392	100801237	LOC100801237	uncharacterized oxidoreductase At1g06690, chloroplastic	455.262	-1.42587	1.0371e-16	7.47191e-15
gene29971	100775242	LOC100775242	uncharacterized LOC100775242	57.5226	-4.08025	1.07531e-16	7.73162e-15
gene17042	100785497	LOC100785497	uncharacterized LOC100785497	113.132	-1.84214	1.10725e-16	7.94527e-15
gene55598	100780111	LOC100780111	classical arabinogalactan protein 5	43.5202	4.15761	1.11145e-16	7.95945e-15
gene25994	100777474	LOC100777474	carbon catabolite repressor protein 4 homolog 5	132.381	-1.71372	1.14291e-16	8.16834e-15
gene42183	100783932	LOC100783932	uncharacterized LOC100783932	119.692	1.83236	1.14689e-16	8.18049e-15
gene1987	100812447	LOC100812447	CDK5RAP1-like protein	86.8018	1.65883	1.16031e-16	8.25969e-15
gene38663	547761	LOC547761	triosephosphate isomerase	337.733	1.21676	1.16501e-16	8.27663e-15
gene15702	100776954	LOC100776954	CBS domain-containing protein CBSCBSPB3	268.627	-1.35155	1.18529e-16	8.40403e-15
gene1857	100789620	LOC100789620	RING-H2 finger protein ATL8	125.78	-1.79762	1.24503e-16	8.80125e-15
gene27204	100799166	LOC100799166	protease Do-like 2, chloroplastic	140.824	1.63659	1.24624e-16	8.80125e-15
gene5469	100793508	LOC100793508	amino acid transporter AVT6C	31.4186	5.78189	1.27425e-16	8.98136e-15
gene44195	100301890	NAC35	transcriptional factor NAC35	255.58	-6.18603	1.30655e-16	9.19088e-15
gene21933	100797536	LOC100797536	metal tolerance protein 10	44.5471	-1.77432	1.3528e-16	9.49754e-15
gene33305	100780824	LOC100780824	cyclase-associated protein 1	62.7881	1.37773	1.40254e-16	9.82741e-15
gene3685	100791229	LOC100791229	metal tolerance protein 5-like	362.847	-1.55408	1.44301e-16	1.00912e-14
gene33834	100801718	LOC100801718	protein DETOXIFICATION 40-like	193.322	-2.0988	1.59375e-16	1.11236e-14
gene34729	100784041	LOC100784041	ABC transporter G family member 3	42.0743	1.73722	1.62147e-16	1.12933e-14
gene42801	100820263	LOC100820263	dihydroceramide fatty acyl 2-hydroxylase FAH1	49.9758	3.62603	1.62439e-16	1.12933e-14
gene47542	100782176	LOC100782176	uncharacterized LOC100782176	141.533	-1.20024	1.73176e-16	1.20164e-14
gene34519	100800275	LOC100800275	transcription factor TCP3	118.516	1.86476	1.74405e-16	1.20615e-14
gene47308	548034	4CL1	4-coumarate:coenzyme A ligase	459.855	-2.81045	1.74501e-16	1.20615e-14
gene52855	100819289	LOC100819289	probable prolyl 4-hydroxylase 7	36.4393	1.82731	1.80378e-16	1.24436e-14
gene52756	100783304	LOC100783304	protease Do-like 1, chloroplastic-like	494.808	-1.58789	1.81837e-16	1.25201e-14
gene20814	100813162	LOC100813162	glutamyl-tRNA(Gln) amidotransferase subunit B, chloroplastic/mitochondrial	85.2131	2.56427	1.91376e-16	1.31515e-14
gene568	100790671	LOC100790671	uncharacterized LOC100790671	129.722	1.80278	2.12738e-16	1.45915e-14
gene31254	100810888	LOC100810888	protein RGF1 INDUCIBLE TRANSCRIPTION FACTOR 1	167.543	-2.6596	2.14764e-16	1.47023e-14
gene29205	100780405	LOC100780405	pullulanase 1, chloroplastic	98.8208	1.87953	2.15356e-16	1.47146e-14
gene57967	100798877	LOC100798877	photosynthetic NDH subunit of lumenal location 1, chloroplastic	29.9574	3.36887	2.20545e-16	1.50404e-14
gene53600	100811815	LOC100811815	uncharacterized LOC100811815	36.4144	2.45318	2.28325e-16	1.55413e-14
gene20646	778052	MYB127	MYB transcription factor MYB127	98.1168	2.29758	2.29528e-16	1.55935e-14
gene9368	100808233	LOC100808233	protein TIC 55, chloroplastic	306.151	-1.10518	2.3145e-16	1.56942e-14
gene17906	100779251	LOC100779251	chaperone protein DnaJ	350.262	3.71393	2.33508e-16	1.58038e-14
gene21901	100785365	LOC100785365	probable polyamine aminopropyl transferase	49.4942	2.08686	2.34026e-16	1.58089e-14
gene44591	100781249	LOC100781249	subtilisin-like protease SBT3	167.999	3.40574	2.38057e-16	1.60509e-14
gene31866	100804151	LOC100804151	pentatricopeptide repeat-containing protein At2g30100, chloroplastic	101.624	-1.45027	2.4161e-16	1.62598e-14
gene48345	100790341	LOC100790341	kinesin-like protein KIN-4A	54.8945	1.59927	2.49905e-16	1.67864e-14
gene8065	100776687	LOC100776687	MhpC-domain containing protein	24.0074	3.49408	2.5271e-16	1.6943e-14
gene22621	100500688	LOC100500688	ribosome-binding ATPase YchF	100.819	1.87577	2.57887e-16	1.72577e-14
gene45232	100306684	LOC100306684	uncharacterized LOC100306684	28.1687	3.03209	2.70058e-16	1.80384e-14
gene5767	100794568	LOC100794568	calcium-dependent protein kinase 33	185.826	1.99221	2.72675e-16	1.81792e-14
gene15438	100785667	LOC100785667	thylakoid lumenal 17.4 kDa protein, chloroplastic-like	167.836	2.66981	2.7735e-16	1.84564e-14
gene36008	100809010	LOC100809010	uncharacterized LOC100809010	165.952	-1.19544	2.82481e-16	1.87629e-14
gene13137	100782977	LOC100782977	peroxisomal (S)-2-hydroxy-acid oxidase GLO5-like	120.194	-1.11196	2.90752e-16	1.92765e-14
gene40713	100777641	LOC100777641	WAT1-related protein At4g08290	91.5147	-4.41765	2.91375e-16	1.9282e-14
gene1753	100805878	LOC100805878	protein LOW PSII ACCUMULATION 3, chloroplastic	74.0144	2.01361	2.92253e-16	1.93044e-14
gene22928	100817358	LOC100817358	uncharacterized LOC100817358	210.037	-1.23611	3.06427e-16	2.02033e-14
gene49681	100811069	LOC100811069	uncharacterized LOC100811069	75.798	-3.63082	3.15307e-16	2.07504e-14
gene48096	100813367	LOC100813367	homeobox-leucine zipper protein HAT4	33.6469	-3.74562	3.21392e-16	2.1112e-14
gene26007	100782181	LOC100782181	cytochrome P450 CYP736A12	402.909	-2.1938	3.25594e-16	2.13488e-14
gene22299	100526996	LOC100526996	uncharacterized LOC100526996	50.787	-1.695	3.29885e-16	2.15816e-14
gene44726	778090	LOC778090	protein REVEILLE 5	23.9123	-2.30049	3.30352e-16	2.15816e-14
gene35742	100791686	LOC100791686	bifunctional riboflavin biosynthesis protein RIBA 1, chloroplastic	116.81	1.14117	3.3104e-16	2.15871e-14
gene56504	100790763	E4	phytochrome A	363.232	-1.11671	3.55889e-16	2.31652e-14
gene20760	100306293	LOC100306293	uncharacterized LOC100306293	52.2834	-1.42305	3.6076e-16	2.34396e-14
gene47863	100791390	LOC100791390	uncharacterized LOC100791390	440.693	-1.46517	3.64679e-16	2.36512e-14
gene25509	100779839	LOC100779839	50S ribosomal protein L6, chloroplastic	83.4595	1.97865	3.65582e-16	2.36668e-14
gene44057	100800878	LOC100800878	mitogen-activated protein kinase 19	96.8033	-1.55718	3.74133e-16	2.41766e-14
gene41169	100807767	LOC100807767	L-type lectin-domain containing receptor kinase VIII.2	46.3011	-3.14014	3.76915e-16	2.43124e-14
gene17979	100037476	LOC100037476	granule-bound starch synthase	895.261	-2.57137	3.77966e-16	2.43363e-14
gene33052	100814339	LOC100814339	zinc finger CCCH domain-containing protein 16	177.471	-1.75297	3.86169e-16	2.47834e-14
gene53938	100301906	NAC11	transcriptional factor NAC11	217.831	-2.75735	3.86297e-16	2.47834e-14
gene53781	100799897	LOC100799897	probable metal-nicotianamine transporter YSL6	539.4	-1.31118	4.11569e-16	2.63574e-14
gene31331	100794256	CIB1	basic helix-loop-helix transcription activator CIB1	206.796	5.53248	4.28956e-16	2.74217e-14
gene50089	100787896	LOC100787896	villin-1	44.7078	2.13344	4.39123e-16	2.80215e-14
gene10700	100805590	GASA5	gibberellin-regulated protein 5	280.493	8.22735	4.58999e-16	2.92377e-14
gene1943	100815652	LOC100815652	thaumatin-like protein 1	131.71	1.79464	4.84902e-16	3.08327e-14
gene55025	100776705	LOC100776705	boron transporter 1	20.1505	-4.54126	4.9668e-16	3.15255e-14
gene4270	100796340	LOC100796340	protease Do-like 2, chloroplastic	287.713	1.43289	5.22886e-16	3.313e-14
gene10973	100780629	LOC100780629	SNF1-related protein kinase regulatory subunit gamma-1	522.847	-2.50015	5.37117e-16	3.39715e-14
gene9740	100803818	LOC100803818	purine permease 1	46.7104	-1.54529	5.64542e-16	3.5643e-14
gene22465	100804784	LOC100804784	chaperone protein dnaJ 8, chloroplastic-like	1541.42	-2.67563	5.69383e-16	3.58852e-14
gene6001	100787890	LOC100787890	translocase of chloroplast 34-like	99.0484	1.06915	6.02341e-16	3.78955e-14
gene28970	100808209	LOC100808209	glucan endo-1,3-beta-glucosidase 11	56.3268	3.28261	6.20586e-16	3.89064e-14
gene55934	100806300	LEA-2	desiccation-related protein At2g46140-like	236.91	-1.40042	6.19733e-16	3.89064e-14
gene23677	100306349	LOC100306349	uncharacterized LOC100306349	1943.03	1.53224	6.24011e-16	3.90526e-14
gene32530	100818034	RCA11	ribulose bisphosphate carboxylase/oxygenase activase, chloroplastic-like	1755.31	-3.26569	6.4372e-16	4.02156e-14
gene7305	100800590	LOC100800590	dnaJ protein homolog 1	455.919	-1.50591	6.477e-16	4.03937e-14
gene3103	100819427	LOC100819427	F-box/kelch-repeat protein At1g23390	53.954	-3.30447	6.55479e-16	4.08076e-14
gene50902	100782743	LOC100782743	1,4-dihydroxy-2-naphthoyl-CoA synthase, peroxisomal	33.4514	3.27771	7.50176e-16	4.66218e-14
gene6250	100788616	LOC100788616	pentatricopeptide repeat-containing protein At2g45350, chloroplastic	83.3977	2.64815	7.67869e-16	4.76385e-14
gene52696	100785443	LOC100785443	protein PLASTID MOVEMENT IMPAIRED 2	110.769	-1.78542	7.95128e-16	4.92442e-14
gene52805	100305469	LOC100305469	uncharacterized LOC100305469	154.875	2.04571	8.39653e-16	5.19118e-14
gene46437	100811730	LOC100811730	uncharacterized LOC100811730	26.0735	3.52218	8.52198e-16	5.25964e-14
gene22467	100806561	LOC100806561	shikimate O-hydroxycinnamoyltransferase	361.043	-3.65605	9.20248e-16	5.66984e-14
gene11007	100791106	LOC100791106	bidirectional sugar transporter SWEET12-like	212.591	-2.46012	1.04361e-15	6.41882e-14
gene2920	547954	HIUHase	hydroxyisourate hydrolase	53.548	-2.83047	1.05794e-15	6.49579e-14
gene16562	100786192	LOC100786192	30S ribosomal protein S20, chloroplastic-like	341.579	1.50049	1.07914e-15	6.61458e-14
gene29665	100500632	LOC100500632	1,2-dihydroxy-3-keto-5-methylthiopentene dioxygenase 4	175.901	-1.1489	1.11593e-15	6.82835e-14
gene29471	100306580	LOC100306580	thioredoxin Y1-like protein	202.901	1.39817	1.16783e-15	7.13377e-14
gene35728	100796580	LOC100796580	RNA polymerase sigma factor sigE, chloroplastic/mitochondrial	209.709	-2.16518	1.17906e-15	7.19003e-14
gene23172	100802675	LOC100802675	alpha-glucan water dikinase, chloroplastic	3545.19	0.956835	1.18966e-15	7.22999e-14
gene39680	100811863	LOC100811863	folylpolyglutamate synthase	120.591	1.15879	1.18939e-15	7.22999e-14
gene25265	100792974	LOC100792974	uncharacterized LOC100792974	129.885	1.33841	1.3433e-15	8.14987e-14
gene23177	100305402	CRK11	cysteine-rich receptor-like protein kinase	47.419	-2.1366	1.3763e-15	8.33593e-14
gene55650	100795683	LOC100795683	cytochrome P450 89A2	58.4099	-1.77205	1.40779e-15	8.51226e-14
gene32046	100820351	LOC100820351	uncharacterized LOC100820351	81.9004	1.26987	1.42021e-15	8.57286e-14
gene638	100786248	LOC100786248	fructokinase-like 2, chloroplastic	31.5416	2.46996	1.50304e-15	9.05753e-14
gene22522	102661161	LOC102661161	uncharacterized LOC102661161	70.8651	-1.41282	1.51305e-15	9.08719e-14
gene27868	100802025	LOC100802025	E3 ubiquitin-protein ligase RHF2A	83.3328	-2.04014	1.51091e-15	9.08719e-14
gene18171	102667950	LOC102667950	uncharacterized LOC102667950	14.0051	4.07497	1.52458e-15	9.12578e-14
gene44343	100778742	LOC100778742	homeobox-leucine zipper protein HOX11	96.4108	-2.80627	1.52314e-15	9.12578e-14
gene47602	780536	MYB175	MYB transcription factor MYB173	671.807	-1.90769	1.54215e-15	9.21551e-14
gene14210	547795	GSA1	glutamate 1-semialdehyde aminotransferase	274.025	1.07375	1.54818e-15	9.23607e-14
gene459	100819761	LOC100819761	uncharacterized LOC100819761	100.363	-1.95065	1.58964e-15	9.46764e-14
gene16705	100806701	CYP48	peptidyl-prolyl cis-trans isomerase CYP48	193.452	1.85519	1.61034e-15	9.57498e-14
gene9622	100818219	LOC100818219	NADP-dependent malic enzyme	36.2288	3.23604	1.62678e-15	9.65662e-14
gene2927	100810178	LOC100810178	uncharacterized LOC100810178	193.263	-1.80549	1.67131e-15	9.90452e-14
gene47100	100796329	LOC100796329	protein FATTY ACID EXPORT 2, chloroplastic	57.3801	1.31386	1.67646e-15	9.91856e-14
gene52367	100780062	LOC100780062	receptor-like protein kinase FERONIA-like	234.649	-1.49803	1.79598e-15	1.06082e-13
gene38752	100816314	GLYII-7	putative hydroxyacylglutathione hydrolase	46.3227	-3.86855	1.81127e-15	1.06808e-13
gene49725	100796692	LOC100796692	rop guanine nucleotide exchange factor 5	59.455	3.26976	1.98504e-15	1.16862e-13
gene405	100500281	GSTU1	tau class glutathione S-transferase	85.7878	-1.6742	1.99828e-15	1.17448e-13
gene15489	100777119	LOC100777119	two-component response regulator-like PRR95	827.236	-1.45225	2.0449e-15	1.19794e-13
gene57665	102668537	LOC102668537	probable methyltransferase PMT3	134.727	1.27928	2.04283e-15	1.19794e-13
gene27731	100802723	LOC100802723	uncharacterized LOC100802723	67.3036	-2.70387	2.16091e-15	1.26383e-13
gene49760	100806792	LOC100806792	thylakoid lumenal 15 kDa protein 1, chloroplastic-like	137.017	2.03885	2.33693e-15	1.36454e-13
gene22825	100798412	LOC100798412	protein NSP-INTERACTING KINASE 1	133.472	-1.82691	2.36837e-15	1.38065e-13
gene26190	100792275	LOC100792275	29 kDa ribonucleoprotein, chloroplastic	211.34	1.70906	2.38556e-15	1.3884e-13
gene21559	100819200	LOC100819200	YTH domain-containing protein ECT4	1186.45	-1.20788	2.40518e-15	1.39755e-13
gene2024	100797902	LOC100797902	putative glucose-6-phosphate 1-epimerase	336.081	1.4711	2.41638e-15	1.40177e-13
gene54128	100798320	LOC100798320	SCAB_CC domain-containing protein	37.1492	2.63171	2.46575e-15	1.42579e-13
gene7046	100805930	LOC100805930	uric acid degradation bifunctional protein TTL-like	26.8535	1.86339	2.46291e-15	1.42579e-13
gene24787	100306308	LOC100306308	50S ribosomal protein L18, chloroplastic	144.631	2.74133	2.49657e-15	1.44127e-13
gene35996	100794653	LOC100794653	putative rRNA methyltransferase YlbH	78.4048	1.65254	2.56807e-15	1.48016e-13
gene37790	100784070	LOC100784070	uncharacterized LOC100784070	31.0207	3.52136	2.66264e-15	1.5322e-13
gene51835	547652	LOC547652	ubiquitin-conjugation enzyme	1106.01	-1.29786	2.74222e-15	1.57545e-13
gene32842	100526959	LOC100526959	uncharacterized LOC100526959	339.874	-3.31482	2.832e-15	1.62442e-13
gene10929	100813611	LOC100813611	BTB/POZ and TAZ domain-containing protein 1	19.4755	-6.74899	2.88192e-15	1.65041e-13
gene55142	100807886	LOC100807886	probable protein phosphatase 2C 5	41.298	2.42215	2.98884e-15	1.7089e-13
gene3255	100812489	LOC100812489	3-epi-6-deoxocathasterone 23-monooxygenase CYP90C1	65.0761	-2.18381	3.00494e-15	1.71536e-13
gene54336	100811965	LOC100811965	thioredoxin-like 3-1, chloroplastic	96.971	1.71023	3.01524e-15	1.71849e-13
gene56698	100798868	LOC100798868	uncharacterized protein At4g15970	16.3343	6.00357	3.16295e-15	1.79981e-13
gene27548	100778636	LOC100778636	RNA polymerase sigma factor sigF, chloroplastic	266.193	1.70316	3.24008e-15	1.84077e-13
gene29282	732601	RAV	RAV-like DNA-binding protein	109.227	-2.02437	3.29994e-15	1.8718e-13
gene36947	100127429	LOC100127429	probable sucrose-phosphate synthase	413.321	-0.738903	3.3145e-15	1.87708e-13
gene7050	100812329	LHP1-2	chromo domain-containing protein LHP1-2	14.0358	3.86067	3.36131e-15	1.90058e-13
gene28501	100785052	LOC100785052	putative Ca2+/H+ antiporter	103.844	1.63917	3.45612e-15	1.9511e-13
gene45632	100305411	LOC100305411	protein kinase	55.3074	-1.30409	3.47694e-15	1.95975e-13
gene41709	100787999	LOC100787999	probable inactive ATP-dependent zinc metalloprotease FTSHI 2, chloroplastic	113.563	1.74405	3.52302e-15	1.9826e-13
gene54892	100777958	LOC100777958	flavin-containing monooxygenase YUCCA10-like	463.611	-1.08427	3.58332e-15	2.01337e-13
gene23878	100786936	LOC100786936	uncharacterized LOC100786936	83.8269	1.44811	3.84167e-15	2.15514e-13
gene41143	102664058	LOC102664058	uncharacterized LOC102664058	77.8648	-1.58	3.89182e-15	2.17985e-13
gene55711	547689	PK3	pyruvate kinase	123.337	1.73574	4.07662e-15	2.27978e-13
gene19502	100787798	LOC100787798	lysine-specific demethylase JMJ25	59.0519	3.14325	4.1145e-15	2.29379e-13
gene35768	100778356	LOC100778356	phosphoglycerate kinase	60.0197	1.94445	4.11184e-15	2.29379e-13
gene42721	100788712	LOC100788712	WD40 domain-containing protein	194.507	-0.937416	4.21517e-15	2.34625e-13
gene31300	100783125	LOC100783125	V-type proton ATPase subunit a3	308.421	0.969927	4.31225e-15	2.39655e-13
gene19435	100795199	LOC100795199	magnesium-dependent phosphatase 1-like	197.744	1.37139	4.41346e-15	2.44899e-13
gene58002	100806844	LOC100806844	formate--tetrahydrofolate ligase	113.738	1.04436	4.44376e-15	2.46198e-13
gene36652	100805458	LOC100805458	uncharacterized LOC100805458	60.6243	1.30585	4.53885e-15	2.51077e-13
gene53690	106794112	LOC106794112	mitochondrial pyruvate carrier 1	11.3912	-4.1925	4.56091e-15	2.51907e-13
gene17337	100804204	LOC100804204	transcription elongation factor SPT6-like	17.0296	-3.56424	4.79051e-15	2.6418e-13
gene5801	100805543	LOC100805543	trigger factor-like protein TIG, Chloroplastic	165.238	2.0199	4.87953e-15	2.68675e-13
gene3731	100801107	LOC100801107	AP2/ERF and B3 domain-containing transcription repressor TEM1	670.009	-2.32358	5.07247e-15	2.78869e-13
gene2493	100800012	LOC100800012	phosphoglycerate mutase-like protein AT74H	76.1928	-2.55828	5.32466e-15	2.92284e-13
gene13315	100808098	LOC100808098	protein MALE DISCOVERER 2	39.0658	4.63231	5.38986e-15	2.95409e-13
gene47800	100500330	LOC100500330	uncharacterized LOC100500330	83.826	1.99391	5.47092e-15	2.99392e-13
gene30941	100806478	LOC100806478	pathogenesis-related thaumatin-like protein 3.5	167.882	6.95904	5.61911e-15	3.07032e-13
gene27516	100815543	LOC100815543	protein CNGC15a	42.0396	-1.83136	5.72682e-15	3.1244e-13
gene16984	100800312	LOC100800312	uncharacterized LOC100800312	159.401	-2.19194	6.10733e-15	3.32691e-13
gene34966	100810917	LOC100810917	uncharacterized GPI-anchored protein At4g28100	27.5517	8.99943	6.13367e-15	3.33617e-13
gene45616	100817605	LOC100817605	protein PIN-LIKES 3	36.35	2.56473	6.23794e-15	3.38773e-13
gene17638	100802992	LOC100802992	uncharacterized LOC100802992	23.077	-2.68467	6.45765e-15	3.49114e-13
gene1870	100789616	LOC100789616	uncharacterized LOC100789616	41.4444	3.84324	6.43959e-15	3.49114e-13
gene43015	100790985	LOC100790985	protein PLASTID TRANSCRIPTIONALLY ACTIVE 14-like	117.9	1.3051	6.44956e-15	3.49114e-13
gene3979	100816579	LOC100816579	phosphatidylinositol 4-kinase gamma 5	205.831	-1.24046	6.62813e-15	3.57789e-13
gene15827	100776754	LOC100776754	SNF1-related protein kinase regulatory subunit gamma-1	817.202	-2.79113	6.90053e-15	3.71371e-13
gene32679	548066	SOYSTGA	bZIP transcription factor	142.93	-1.24808	6.90009e-15	3.71371e-13
gene26303	100776478	LOC100776478	pectin acetylesterase 8	34.2284	4.34535	7.14975e-15	3.84205e-13
gene39934	100795523	LOC100795523	strigolactone esterase RMS3	118.691	-1.48234	7.41902e-15	3.97962e-13
gene52306	100803962	LOC100803962	UDP-glucose 6-dehydrogenase 1	345.648	3.06508	7.42802e-15	3.97962e-13
gene32539	100500352	LOC100500352	pentapeptide repeat-containing protein	88.6056	1.76391	7.50143e-15	4.01293e-13
gene37079	100784945	LOC100784945	homeobox-DDT domain protein RLT1	327.747	-0.954872	7.87684e-15	4.20746e-13
gene5536	100813745	LOC100813745	E3 ubiquitin-protein ligase COP1	47.5591	-2.15434	8.164e-15	4.35434e-13
gene43344	100820086	LOC100820086	uncharacterized LOC100820086	36.289	3.35487	8.35434e-15	4.44921e-13
gene22303	102668214	LOC102668214	uncharacterized LOC102668214	20.019	-2.55646	8.95554e-15	4.7623e-13
gene36753	100793256	LOC100793256	transcription termination factor MTERF6, chloroplastic/mitochondrial	61.0625	1.45704	9.023e-15	4.79104e-13
gene5018	100812670	LOC100812670	uncharacterized LOC100812670	33.059	-3.44795	9.22083e-15	4.88882e-13
gene55335	100776534	LOC100776534	U-box domain-containing protein 9	86.2326	3.50474	9.55688e-15	5.05948e-13
gene3588	100811048	LOC100811048	phosphatidylinositol transfer protein CSR1	131.276	-1.03637	9.77291e-15	5.1662e-13
gene39092	100499686	LOC100499686	Fasciclin domain-containing protein	37.8653	5.21139	1.00801e-14	5.32069e-13
gene27997	100813025	LOC100813025	carboxyl-terminal-processing peptidase 3, chloroplastic	369.119	-2.10728	1.018e-14	5.36553e-13
gene16020	732618	LOC732618	HDZip I protein	69.7412	-3.10314	1.05442e-14	5.5493e-13
gene12890	100797813	LOC100797813	protein LNK1	16.2401	-2.89173	1.07058e-14	5.62607e-13
gene47620	100804450	LOC100804450	homeobox-leucine zipper protein HAT5	347.543	-1.53674	1.11738e-14	5.86339e-13
gene423	100785562	PLP2	proteolipid protein 2 (colonic epithelium-enriched)	177.008	-1.61605	1.18117e-14	6.18903e-13
gene24154	100802347	LOC100802347	farnesyl pyrophosphate synthase 1	73.1172	2.16645	1.2502e-14	6.5411e-13
gene10926	100813072	LOC100813072	alpha/beta hydrolase domain-containing protein 17C	23.6647	-2.20317	1.25586e-14	6.56113e-13
gene18248	100815452	LOC100815452	serine/arginine-rich splicing factor RS41	176.33	-1.06595	1.36136e-14	7.10194e-13
gene16997	100813298	LOC100813298	F-box protein MAX2	112.956	-1.56686	1.38437e-14	7.21144e-13
gene5361	100806240	RCAALPHA	ribulose bisphosphate carboxylase/oxygenase activase 1, chloroplastic-like	1144.76	-1.72652	1.39597e-14	7.26128e-13
gene30819	547788	SOYGBFA	G-box binding factor	254.121	-1.4651	1.40206e-14	7.28238e-13
gene7425	100527837	LOC100527837	uncharacterized LOC100527837	195.435	-1.17245	1.4141e-14	7.33425e-13
gene20485	100809060	LOC100809060	uncharacterized LOC100809060	208.04	1.0919	1.41853e-14	7.34654e-13
gene3770	100811247	LOC100811247	caffeoyl-CoA O-methyltransferase	449.758	-2.68053	1.43965e-14	7.44514e-13
gene4940	100305559	LOC100305559	50S ribosomal protein L35	131.548	2.03638	1.4461e-14	7.46767e-13
gene34221	100783341	LOC100783341	cyclic nucleotide-gated ion channel 4	333.232	-1.24185	1.45877e-14	7.52225e-13
gene47995	100787507	LOC100787507	flavonoid 3'-monooxygenase CYP75B137	125.683	-1.7628	1.49494e-14	7.69764e-13
gene33623	100775463	LOC100775463	ruBisCO large subunit-binding protein subunit alpha, chloroplastic-like	923.298	1.32881	1.50721e-14	7.74968e-13
gene12511	100787957	LOC100787957	kinesin-like protein KIN-4A	63.0364	-2.04532	1.51049e-14	7.75539e-13
gene39488	100526901	LOC100526901	uncharacterized LOC100526901	54.5771	2.33766	1.53282e-14	7.85872e-13
gene28748	100791944	LOC100791944	probable protein phosphatase 2C 5	74.0866	1.83731	1.6496e-14	8.44535e-13
gene53792	100800779	LOC100800779	transcription factor TCP20-like	120.301	-1.66424	1.66789e-14	8.52674e-13
gene11203	100801705	LOC100801705	protein ACTIVITY OF BC1 COMPLEX KINASE 8, chloroplastic	538.905	-1.07269	1.7077e-14	8.7178e-13
gene23614	100306286	LOC100306286	putative 30S ribosomal protein S10, chloroplastic	317.355	1.50443	1.71723e-14	8.75394e-13
gene1535	100812083	LOC100812083	F-box/LRR-repeat protein 3	112.934	-2.20623	1.77713e-14	9.04638e-13
gene3516	100775215	LOC100775215	dehydrogenase/reductase SDR family member 12-like	50.879	-1.98799	1.79625e-14	9.13074e-13
gene13882	100809536	LOC100809536	uncharacterized LOC100809536	80.4111	-3.30209	1.85568e-14	9.41944e-13
gene11432	100791820	LOC100791820	uncharacterized LOC100791820	86.8231	-3.1106	1.86428e-14	9.44966e-13
gene3296	100813399	LOC100813399	sugar transporter ERD6-like 6	339.086	3.68646	1.88375e-14	9.53479e-13
gene32670	100815188	LOC100815188	protein NRT1/ PTR FAMILY 5.1	33.0666	-3.0859	1.92356e-14	9.72257e-13
gene38792	100781928	LOC100781928	glyoxylate/succinic semialdehyde reductase 2, chloroplastic	277.883	1.44181	1.95114e-14	9.84801e-13
gene8743	778086	MYB114	MYB transcription factor MYB114	49.8617	-4.77501	2.05275e-14	1.03463e-12
gene50115	100526969	LOC100526969	RbcX domain-containing protein	144.03	-1.53624	2.21594e-14	1.1153e-12
gene50752	100810718	LOC100810718	dnaJ homolog subfamily B member 4	69.7176	-2.30249	2.25908e-14	1.13542e-12
gene5539	100814810	LOC100814810	1-aminocyclopropane-1-carboxylate oxidase	2695.59	-1.8028	2.27499e-14	1.14181e-12
gene54045	100816974	BSAS	beta-substituted alanine synthase	21.6744	2.78081	2.29093e-14	1.1482e-12
gene11801	100786514	LOC100786514	ribulose-phosphate 3-epimerase, chloroplastic	650.552	-1.63265	2.29606e-14	1.14916e-12
gene52880	100779369	HIR1	hypersensitive-induced response protein 2-like	1001.23	-1.39725	2.34303e-14	1.17102e-12
gene49931	100787545	LOC100787545	DEAD-box ATP-dependent RNA helicase 20	102.974	1.38795	2.42861e-14	1.2121e-12
gene5296	100789646	LOC100789646	receptor protein kinase TMK1-like	114.506	6.50744	2.47477e-14	1.23342e-12
gene47578	100792096	LOC100792096	uncharacterized LOC100792096	400.428	-0.889566	2.65517e-14	1.32148e-12
gene3828	100785757	EXP4	expansin 4	341.903	7.31994	2.66381e-14	1.32394e-12
gene15681	100776047	LOC100776047	psbP domain-containing protein 2, chloroplastic	13.4592	3.70134	2.78992e-14	1.38469e-12
gene38847	100800844	LOC100800844	NADP-dependent malic enzyme	122.488	-1.7156	2.81111e-14	1.39327e-12
gene32983	100817534	LOC100817534	cycloartenol-C-24-methyltransferase	215.501	-2.78259	2.82287e-14	1.39716e-12
gene13706	100812204	LOC100812204	uncharacterized LOC100812204	146.41	2.57683	2.87018e-14	1.41861e-12
gene39224	100812597	LOC100812597	trigger factor-like protein TIG, Chloroplastic	305.308	1.42931	2.89718e-14	1.42998e-12
gene25166	100790353	LOC100790353	probable L-type lectin-domain containing receptor kinase S.5	120.172	-2.27933	2.91607e-14	1.43732e-12
gene8928	100527183	LOC100527183	uncharacterized LOC100527183	141.053	1.70434	3.05458e-14	1.50352e-12
gene51466	100780060	LOC100780060	auxin response factor 9	90.3398	-2.16865	3.231e-14	1.58817e-12
gene14874	100809891	LOC100809891	psbP domain-containing protein 5, chloroplastic	87.7008	2.0318	3.29364e-14	1.61673e-12
gene41229	547894	AS2	asparagine synthetase 2	30.9331	-8.62592	3.30318e-14	1.61919e-12
gene9331	100802756	LOC100802756	ylmG homolog protein 2, chloroplastic	117.627	1.53596	3.41028e-14	1.6694e-12
gene39280	100796436	LOC100796436	uncharacterized LOC100796436	58.099	2.1218	3.44715e-14	1.68514e-12
gene40030	100782307	LOC100782307	LRR receptor-like serine/threonine-protein kinase ERECTA	140.597	1.90592	3.45226e-14	1.68533e-12
gene28858	100778089	LOC100778089	uncharacterized LOC100778089	31.463	3.13173	3.47448e-14	1.69387e-12
gene1785	100816028	LOC100816028	LRR receptor-like serine/threonine-protein kinase FEI 1-like	147.433	1.41313	3.54402e-14	1.72307e-12
gene55133	100804688	LOC100804688	uncharacterized LOC100804688	51.4559	1.65889	3.54094e-14	1.72307e-12
gene4939	100794550	LOC100794550	uncharacterized LOC100794550	24.5005	4.19047	3.72955e-14	1.81081e-12
gene49279	100813188	LOC100813188	protein ESSENTIAL FOR POTEXVIRUS ACCUMULATION 1	256.298	-0.948023	3.81127e-14	1.84797e-12
gene13705	100526970	LOC100526970	uncharacterized LOC100526970	20.1866	2.92593	3.92214e-14	1.89916e-12
gene32569	100782060	LOC100782060	uncharacterized LOC100782060	46.4213	-2.77751	3.9331e-14	1.90189e-12
gene3542	100797391	LOC100797391	sterol 3-beta-glucosyltransferase UGT80B1	173.978	1.22728	3.98397e-14	1.92388e-12
gene23924	100170744	NAC15	NAC domain-containing protein	109.111	-2.74653	4.03273e-14	1.9448e-12
gene9200	100816469	LOC100816469	putative receptor protein kinase ZmPK1	13.8185	-7.75611	4.04281e-14	1.94703e-12
gene38487	100786612	LOC100786612	uncharacterized LOC100786612	161.345	-2.09243	4.18738e-14	2.01395e-12
gene41699	100820264	LOC100820264	photosynthetic NDH subunit of subcomplex B 3, chloroplastic	230.72	1.88912	4.66678e-14	2.2415e-12
gene27782	100786990	LOC100786990	2-cys peroxiredoxin	819.321	1.78502	4.77382e-14	2.28983e-12
gene30772	100777753	LOC100777753	cytochrome P450 CYP82D47	128.665	-2.54574	4.79785e-14	2.29827e-12
gene44773	100786077	LOC100786077	probable inactive leucine-rich repeat receptor-like protein kinase At3g03770	38.8525	2.72817	4.9046e-14	2.34627e-12
gene44205	102667121	LOC102667121	pentatricopeptide repeat-containing protein At1g79080, chloroplastic	26.3694	1.7752	5.05577e-14	2.41535e-12
gene29851	100777558	LOC100777558	probable cinnamyl alcohol dehydrogenase	429.701	-2.08985	5.20813e-14	2.4782e-12
gene37188	100798192	LOC100798192	protein ZINC INDUCED FACILITATOR-LIKE 1	119.122	1.67516	5.19786e-14	2.4782e-12
gene51634	100807850	LOC100807850	sulfoquinovosyl transferase SQD2	123.426	1.21941	5.20603e-14	2.4782e-12
gene47099	100780382	LOC100780382	cation/H(+) antiporter 19	40.5113	1.59919	5.36146e-14	2.54776e-12
gene6770	100799025	ICS1	isochorismate synthase, chloroplastic	27.0389	3.11402	5.38466e-14	2.55539e-12
gene3190	100500675	LOC100500675	aspartyl protease family protein	47.4248	-2.99708	5.47947e-14	2.59349e-12
gene42614	100803175	LOC100803175	uncharacterized LOC100803175	635.469	1.58366	5.47904e-14	2.59349e-12
gene48883	100789623	LOC100789623	myosin-4	24.9059	-3.00108	5.56753e-14	2.63169e-12
gene38560	732581	PIP2-6	aquaporin PIP2-6	510.43	-1.87234	5.60587e-14	2.64282e-12
gene51571	100806604	LOC100806604	60S ribosomal protein L5-like	39.6306	-2.29227	5.60122e-14	2.64282e-12
gene51338	100802527	LOC100802527	uncharacterized LOC100802527	42.5786	2.23739	5.69706e-14	2.68227e-12
gene22228	100784827	LOC100784827	ABC transporter C family member 8	319.574	-1.14864	6.00764e-14	2.82478e-12
gene38384	100810088	LOC100810088	aconitate hydratase, cytoplasmic	358.935	0.833318	6.13986e-14	2.88315e-12
gene50355	100788249	LOC100788249	small heat shock protein, chloroplastic	35.3851	-4.01515	6.18014e-14	2.89826e-12
gene51800	100788245	LOC100788245	CBL-interacting serine/threonine-protein kinase 14	61.1796	-4.49589	6.2372e-14	2.91771e-12
gene6163	100813775	LOC100813775	uncharacterized LOC100813775	43.6612	-2.83303	6.23794e-14	2.91771e-12
gene11094	100809841	LOC100809841	CBS domain-containing protein CBSCBSPB3	12.5926	-3.06891	6.56647e-14	3.06736e-12
gene24717	100801983	LOC100801983	uncharacterized LOC100801983	347.839	-1.59436	6.93805e-14	3.2367e-12
gene15404	100810786	LOC100810786	probable plastid-lipid-associated protein 14, chloroplastic	433.166	-0.872268	6.96918e-14	3.24698e-12
gene28925	100797209	AMT1.3	ammonium transporter AMT1.3	78.4533	-3.97982	6.99498e-14	3.25476e-12
gene9747	100815936	LOC100815936	RING-H2 finger protein ATL38	13.4404	-4.72804	7.07014e-14	3.28545e-12
gene24578	100814261	LOC100814261	subtilisin-like protease SBT2.6	125.893	1.19176	7.21619e-14	3.34897e-12
gene37001	100788324	LOC100788324	protein BUNDLE SHEATH DEFECTIVE 2, chloroplastic	92.5578	1.82866	7.5534e-14	3.50092e-12
gene8986	100810383	LOC100810383	RNA pseudouridine synthase 2, chloroplastic	38.678	1.58602	7.59085e-14	3.51372e-12
gene53837	100786838	COL17	zinc finger protein CONSTANS-LIKE 14-like	38.5239	2.51916	7.75342e-14	3.58433e-12
gene31520	100802217	LUXC	transcription factor LUXc	181.899	2.6439	7.7724e-14	3.58846e-12
gene11763	100500078	LOC100500078	uncharacterized LOC100500078	48.4569	3.7997	7.84504e-14	3.61732e-12
gene32645	547476	SFERH-3	ferritin	165.345	-2.03364	7.85968e-14	3.6194e-12
gene52813	100799724	LOC100799724	CRM-domain containing factor CFM2, chloroplastic	138.475	1.14645	7.90512e-14	3.63565e-12
gene19244	100810981	LOC100810981	probable NAD(P)H dehydrogenase subunit CRR3, chloroplastic	220.82	1.54013	8.65087e-14	3.96841e-12
gene8746	100780953	LOC100780953	endoribonuclease Dicer homolog 1	123.344	-0.840568	8.6412e-14	3.96841e-12
gene3872	100527511	LOC100527511	uncharacterized LOC100527511	39.5693	6.26015	8.85477e-14	4.05673e-12
gene30105	100818731	LOC100818731	photosynthetic NDH subunit of lumenal location 1, chloroplastic	144.723	1.53454	8.89927e-14	4.0719e-12
gene56955	100305745	LOC100305745	uncharacterized LOC100305745	124.657	-1.75378	8.94179e-14	4.08612e-12
gene31079	547973	LOC547973	heavy metal-associated isoprenylated plant protein 26	24.0347	-2.96272	9.03435e-14	4.12315e-12
gene35828	100778332	LOC100778332	probable galacturonosyltransferase 9	28.1545	2.43735	9.09657e-14	4.14625e-12
gene36334	100787619	LOC100787619	subtilisin-like protease SBT2.5	44.7169	4.30447	9.12546e-14	4.15412e-12
gene33661	778121	LOC778121	lethal leaf spot 1-like protein	312.309	-1.86105	9.41644e-14	4.28014e-12
gene7856	100500040	LOC100500040	soluble inorganic pyrophosphatase	156.896	1.13203	9.42625e-14	4.28014e-12
gene5571	100777908	LOC100777908	CSC1-like protein At3g21620	40.0925	4.25684	9.62853e-14	4.36644e-12
gene14340	547975	LOC547975	HMG-1 like protein gene	923.169	-0.995925	9.74313e-14	4.41281e-12
gene15968	100812585	LOC100812585	nucleobase-ascorbate transporter 6	120.599	2.04857	9.79224e-14	4.42944e-12
gene41086	100779084	LOC100779084	uncharacterized LOC100779084	21.6138	3.75911	9.89002e-14	4.46801e-12
gene5236	100818344	LOC100818344	probable inactive receptor kinase At5g58300	18.7752	3.29673	9.96126e-14	4.49452e-12
gene44759	100819741	LOC100819741	polyribonucleotide nucleotidyltransferase 1, chloroplastic	152.311	1.14467	9.9969e-14	4.50491e-12
gene29311	100808046	LOC100808046	putative ribosomal large subunit pseudouridine synthase SVR1, chloroplastic	166.048	0.999516	1.01306e-13	4.55943e-12
gene14908	100776044	LOC100776044	uncharacterized LOC100776044	868.369	-1.74328	1.01842e-13	4.57775e-12
gene13909	100803302	LOC100803302	auxin response factor 19	165.764	-0.923196	1.03779e-13	4.65895e-12
gene22726	100777677	LOC100777677	phenolic glucoside malonyltransferase 1-like	67.1207	-2.14139	1.06758e-13	4.78302e-12
gene2313	100796650	LOC100796650	lon protease homolog 2, peroxisomal	278.244	-1.63379	1.06909e-13	4.78302e-12
gene31279	100818383	LOC100818383	fructose-bisphosphate aldolase 1, chloroplastic	1109.08	-1.73508	1.06944e-13	4.78302e-12
gene18080	100817216	LOC100817216	glyoxylate/succinic semialdehyde reductase 1-like	187.497	0.907149	1.08879e-13	4.8635e-12
gene9156	100811295	LOC100811295	BRI1 kinase inhibitor 1	68.6026	4.07175	1.09997e-13	4.90731e-12
gene54016	100809683	LOC100809683	BTB/POZ and MATH domain-containing protein 4	161.239	-1.20876	1.12555e-13	5.01515e-12
gene22454	100802136	LOC100802136	uncharacterized LOC100802136	143.563	2.42317	1.13044e-13	5.03066e-12
gene43619	100776609	LOC100776609	alpha/beta hydrolase domain-containing protein 17B	17.2472	4.07183	1.15297e-13	5.12456e-12
gene14140	100779222	LOC100779222	peptidyl-prolyl cis-trans isomerase FKBP17-2, chloroplastic	248.454	1.76657	1.1555e-13	5.12943e-12
gene45293	100805316	DXR2	putative 1-deoxy-D-xylulose 5-phosphate reductoisomerase	2924.27	-1.70909	1.16413e-13	5.16132e-12
gene36412	100500110	LOC100500110	PHD finger protein Alfin-like	31.6973	1.98226	1.19104e-13	5.27408e-12
gene46638	100781423	LOC100781423	beta-amylase 1, chloroplastic	219.243	1.64555	1.20774e-13	5.34142e-12
gene50606	100783464	LOC100783464	uncharacterized oxidoreductase At1g06690, chloroplastic	467.716	-0.999546	1.23208e-13	5.44234e-12
gene47419	100789100	ALDH11A2	aldehyde dehydrogenase 11A2	288.011	-1.93168	1.27171e-13	5.61044e-12
gene54930	100793743	LOC100793743	dol-P-Man:Man(5)GlcNAc(2)-PP-Dol alpha-1,3-mannosyltransferase	27.0303	1.76336	1.31273e-13	5.78427e-12
gene1726	100797166	LOC100797166	polyprotein of EF-Ts, chloroplastic	931.463	1.32337	1.31535e-13	5.78868e-12
gene30942	100802906	LOC100802906	thaumatin-like protein 1	70.6822	2.04388	1.33631e-13	5.87366e-12
gene41900	100784103	LOC100784103	protein TRM32	159.981	-2.82454	1.38669e-13	6.08763e-12
gene26854	100306051	LOC100306051	elongation factor P	17.7393	3.21666	1.42268e-13	6.23798e-12
gene53773	732586	WRKY53	WRKY transcription factor 53	25.296	-4.07311	1.42739e-13	6.25095e-12
gene14275	778141	778141	778141	60.6886	-2.66059	1.44658e-13	6.32724e-12
gene14275	778141	778141	778141	60.6886	-2.66059	1.44658e-13	6.32724e-12
gene3300	100820329	LOC100820329	7-methyl-GTP pyrophosphatase	20.9268	2.45946	1.52655e-13	6.66888e-12
gene5523	100808196	LOC100808196	tRNase Z TRZ2, chloroplastic	39.9882	2.25904	1.52985e-13	6.67511e-12
gene7769	100779883	LOC100779883	probable methyltransferase PMT3	151.773	1.55445	1.58016e-13	6.88622e-12
gene2109	100792065	LOC100792065	cytochrome P450 CYP82D47	24.3533	-4.77638	1.5871e-13	6.90802e-12
gene34905	100792353	LOC100792353	arogenate dehydratase/prephenate dehydratase 1, chloroplastic	570.089	-0.829939	1.59595e-13	6.93809e-12
gene233	100789444	LOC100789444	mechanosensitive ion channel protein 2, chloroplastic	61.8919	-1.79066	1.62437e-13	7.0531e-12
gene22655	100808330	LOC100808330	ribosomal protein S18 acetylase RimI-like protein	14.521	-7.52054	1.63215e-13	7.07826e-12
gene24722	100804628	LOC100804628	auxin response factor 19	46.9268	-2.03723	1.65911e-13	7.18647e-12
gene55894	100778146	LOC100778146	non-specific phospholipase C2	38.8943	2.46746	1.69158e-13	7.31825e-12
gene32568	100780972	LOC100780972	rop guanine nucleotide exchange factor 5	30.6395	3.80838	1.74687e-13	7.54829e-12
gene39645	100793081	LOC100793081	coronatine-insensitive protein 1-like	56.5099	-2.57402	1.75316e-13	7.56631e-12
gene15401	100819513	LOC100819513	glutamate synthase [NADH], amyloplastic	614.023	3.24017	1.76004e-13	7.58686e-12
gene46645	100783047	LOC100783047	glutamate decarboxylase	205.348	2.31052	1.76857e-13	7.61442e-12
gene23219	100811362	LOC100811362	polygalacturonase 1 beta-like protein 3	88.8372	7.55832	1.77901e-13	7.65018e-12
gene80	732608	LOC732608	GAMYB-binding protein	333.862	-1.50349	1.79508e-13	7.71002e-12
gene22716	100803891	LOC100803891	LRR receptor-like serine/threonine-protein kinase RPK2	80.9212	-1.22185	1.80743e-13	7.75373e-12
gene57674	100808627	LOC100808627	cryptochrome-2-like	698.64	-0.727499	1.84841e-13	7.92e-12
gene31548	100810214	LOC100810214	probable protein phosphatase 2C 4	62.9277	-1.47617	1.98751e-13	8.50581e-12
gene22017	100170720	NAC34	NAC domain protein	321.52	-4.73906	2.00168e-13	8.5562e-12
gene29671	100817134	LOC100817134	RING finger protein 44	77.5515	-1.51005	2.01314e-13	8.59491e-12
gene4330	100775579	LOC100775579	probable mediator of RNA polymerase II transcription subunit 26b	47.8381	-1.59916	2.03056e-13	8.65895e-12
gene2261	100813889	LOC100813889	LRR receptor-like serine/threonine-protein kinase HSL2	36.3209	1.77496	2.07651e-13	8.84434e-12
gene13823	100782637	LOC100782637	uncharacterized LOC100782637	88.4117	-1.09235	2.10718e-13	8.96429e-12
gene38341	100801567	LOC100801567	xyloglucan endotransglucosylase/hydrolase protein 9	412.178	8.32405	2.14377e-13	9.10911e-12
gene34897	100790249	LOC100790249	protein usf	260.712	1.05433	2.16233e-13	9.17706e-12
gene2153	100794712	LOC100794712	uncharacterized LOC100794712	108.777	4.1733	2.16523e-13	9.17845e-12
gene13212	100786880	LOC100786880	calmodulin-binding transcription activator 4	241.939	1.1752	2.17766e-13	9.22021e-12
gene25432	100812294	LOC100812294	glutaminyl-peptide cyclotransferase	51.9224	2.87538	2.33278e-13	9.8653e-12
gene33058	100305838	LOC100305838	uncharacterized LOC100305838	32.9856	-1.95331	2.39373e-13	1.01111e-11
gene25786	100789630	LOC100789630	kunitz trypsin inhibitor 5	78.1549	5.27131	2.42138e-13	1.02158e-11
gene5441	100783451	LOC100783451	CTD small phosphatase-like protein 2-like	96.3262	-1.31903	2.42748e-13	1.02295e-11
gene55706	100809333	LOC100809333	NUS1-like protein	482.436	1.12707	2.4427e-13	1.02815e-11
gene37700	100799417	LOC100799417	dormancy-associated protein 1-like	1837.28	-3.12826	2.47078e-13	1.03875e-11
gene44789	100816705	LOC100816705	beta-glucosidase BoGH3B	87.1556	1.33279	2.48875e-13	1.04507e-11
gene37361	100801729	LOC100801729	starch synthase 3, chloroplastic/amyloplastic	340.778	-0.93438	2.56009e-13	1.07377e-11
gene12378	100779746	LOC100779746	uncharacterized LOC100779746	199.281	-1.89481	2.57656e-13	1.0794e-11
gene56647	100786343	LOC100786343	pentatricopeptide repeat-containing protein At3g59040	141.068	1.09093	2.67975e-13	1.12132e-11
gene21426	100793111	LOC100793111	eEF1A lysine and N-terminal methyltransferase	214.59	-0.971925	2.71022e-13	1.13142e-11
gene5381	100811054	LOC100811054	folylpolyglutamate synthase	41.6327	1.50593	2.70739e-13	1.13142e-11
gene21082	102666151	LOC102666151	uncharacterized LOC102666151	233.928	-1.6452	2.72124e-13	1.1347e-11
gene31328	100795495	LOC100795495	F-box protein At2g16365	133.936	-1.70576	2.74805e-13	1.14454e-11
gene28219	100805027	LOC100805027	folylpolyglutamate synthase	47.6093	1.59387	2.86162e-13	1.19045e-11
gene49785	100795471	LOC100795471	telomere repeat-binding protein 3	80.8013	-1.59641	2.87313e-13	1.19385e-11
gene8873	100527811	LOC100527811	bifunctional phosphatase IMPL2, chloroplastic	61.2133	1.62333	2.90481e-13	1.20561e-11
gene9299	100806638	LOC100806638	eukaryotic initiation factor 4A-11	306.319	-0.836609	2.92679e-13	1.21333e-11
gene32233	100806471	LOC100806471	ruBisCO large subunit-binding protein subunit alpha	811.645	1.5855	3.06261e-13	1.26816e-11
gene26904	100775755	LOC100775755	protein SCAR2	29.9958	2.10185	3.21509e-13	1.32976e-11
gene31282	100789689	LOC100789689	GATA transcription factor 7	30.2114	-3.23452	3.24022e-13	1.33861e-11
gene54082	100782594	LOC100782594	translocase of chloroplast 34	93.314	1.40515	3.26337e-13	1.34661e-11
gene25560	100783608	TFL1.4	terminal flowering 1-like protein 4	21.0273	-2.75916	3.3689e-13	1.38695e-11
gene9525	100788810	LOC100788810	uncharacterized LOC100788810	709.658	-1.56205	3.36861e-13	1.38695e-11
gene13329	100792185	LOC100792185	large ribosomal RNA subunit accumulation protein YCED homolog 1, chloroplastic	101.512	1.19017	3.4101e-13	1.39908e-11
gene19739	100777134	LOC100777134	protein DJ-1 homolog C	107.531	1.03721	3.40502e-13	1.39908e-11
gene5136	100804458	LOC100804458	protein SMAX1-LIKE 6	457.926	-2.41599	3.40713e-13	1.39908e-11
gene26759	100784150	LOC100784150	shaggy-related protein kinase theta	59.1913	-1.41954	3.41935e-13	1.40127e-11
gene15533	100818444	LOC100818444	probable inactive receptor kinase At5g58300	98.328	3.24946	3.52363e-13	1.44191e-11
gene6256	100790218	LOC100790218	UDP-glucuronate 4-epimerase 3	36.2237	1.95133	3.52661e-13	1.44191e-11
gene52377	100783820	LOC100783820	protein COBRA	138.677	3.19057	3.61076e-13	1.47463e-11
gene30431	100792145	LOC100792145	probable LRR receptor-like serine/threonine-protein kinase At1g63430	43.4708	4.57765	3.63065e-13	1.48107e-11
gene9676	100788098	LOC100788098	AT-hook motif nuclear-localized protein 17	15.3831	-3.63543	3.63783e-13	1.4823e-11
gene49018	100810506	LOC100810506	transmembrane 9 superfamily member 8	76.8511	2.84817	3.70553e-13	1.50817e-11
gene41915	100790835	LOC100790835	UDP-glucuronic acid decarboxylase 1-like	196.382	1.49138	3.73095e-13	1.51594e-11
gene50650	100816434	LOC100816434	uncharacterized LOC100816434	70.5845	1.30485	3.73312e-13	1.51594e-11
gene45125	100818485	LOC100818485	CASP-like protein 4A1	71.9259	-1.29589	3.81897e-13	1.54904e-11
gene41396	100305404	LOC100305404	NAK-type protein kinase	137.618	4.1591	3.84915e-13	1.55952e-11
gene57297	547866	LOC547866	choline kinase	106.797	-2.79509	3.95804e-13	1.60182e-11
gene38229	100795530	LOC100795530	transcription factor GTE4	157.417	-0.94262	3.99573e-13	1.61524e-11
gene14031	100776729	LOC100776729	uncharacterized LOC100776729	138.484	-1.0583	4.10325e-13	1.65683e-11
gene21963	100804440	LOC100804440	transcription termination factor MTEF1, chloroplastic	91.9064	-2.20078	4.14706e-13	1.67263e-11
gene31753	100779717	LOC100779717	protein LNK3-like	17.6896	-7.59473	4.20113e-13	1.69253e-11
gene41431	100820245	LOC100820245	probable serine/threonine-protein kinase PBL7	27.4162	-3.26282	4.20964e-13	1.69405e-11
gene23956	547657	SGF14M	14-3-3 protein SGF14m	312.557	-0.916984	4.30889e-13	1.73204e-11
gene19635	100037450	IFS1	isoflavone synthase 1	157.803	-2.25752	4.32043e-13	1.73472e-11
gene26821	100808700	LOC100808700	uncharacterized LOC100808700	48.1739	4.7615	4.34219e-13	1.74151e-11
gene12815	100787058	LOC100787058	tubulin alpha-3 chain	417.084	2.23844	4.3883e-13	1.75803e-11
gene12128	100789900	LOC100789900	transaldolase	66.4289	2.37041	4.44714e-13	1.7796e-11
gene26688	100805356	LOC100805356	ubiquitin-conjugating enzyme E2 5-like	113.768	-1.32858	4.50799e-13	1.79992e-11
gene32610	100795655	LOC100795655	uncharacterized LOC100795655	186.782	-3.04487	4.50602e-13	1.79992e-11
gene41949	100776796	LOC100776796	phototropin-1-like	169.066	-1.50052	4.61458e-13	1.83837e-11
gene9291	100791969	LOC100791969	glutaredoxin-C6	93.847	-2.78842	4.6138e-13	1.83837e-11
gene24500	100819399	AAH2	allantoate deiminase 2	285.477	-0.828648	4.69467e-13	1.8682e-11
gene56728	100808438	LOC100808438	probable pectate lyase 12	33.3276	3.33148	4.80543e-13	1.91014e-11
gene20975	100808328	LOC100808328	DUF21 domain-containing protein At2g14520	84.4462	2.2031	4.81514e-13	1.91188e-11
gene24319	100810152	LOC100810152	uncharacterized LOC100810152	121.935	2.62758	4.83529e-13	1.91775e-11
gene40074	100788693	LOC100788693	transmembrane 9 superfamily member 8	34.74	3.48571	4.85008e-13	1.92148e-11
gene39210	100792750	LOC100792750	glycerophosphodiester phosphodiesterase GDPDL1	226	3.08215	4.95393e-13	1.96045e-11
gene5921	100801468	LOC100801468	fasciclin-like arabinogalactan protein 7-like	71.1392	4.51178	5.16874e-13	2.0432e-11
gene12123	100788318	LOC100788318	monocopper oxidase-like protein SKU5	131.927	7.09543	5.28622e-13	2.08733e-11
gene29611	100796509	LOC100796509	arginine/serine-rich-splicing factor RSP40-like	476.881	-1.02633	5.34078e-13	2.10654e-11
gene55317	100816262	LOC100816262	serine/threonine-protein phosphatase PP1-like	181.766	-1.15206	5.34976e-13	2.10776e-11
gene22618	100798757	LOC100798757	peptide methionine sulfoxide reductase B1, chloroplastic-like	319.593	-1.51909	5.37308e-13	2.11461e-11
gene3315	100809629	LOC100809629	acidic leucine-rich nuclear phosphoprotein 32-related protein	262.529	-0.924713	5.43132e-13	2.13518e-11
gene16302	100789568	LOC100789568	uncharacterized LOC100789568	170.239	-1.37421	5.52614e-13	2.17007e-11
gene41263	100802106	LOC100802106	shewanella-like protein phosphatase 1	92.8011	-1.78522	5.63563e-13	2.21064e-11
gene45896	100785539	LOC100785539	geranylgeranyl pyrophosphate synthase, chloroplastic	176.574	2.18637	5.66673e-13	2.2204e-11
gene55159	100812717	LOC100812717	epoxide hydrolase A	229.846	1.22198	5.70782e-13	2.23405e-11
gene2008	100792073	LOC100792073	mannan endo-1,4-beta-mannosidase 7	81.8343	3.46578	5.83661e-13	2.28196e-11
gene46589	100527288	LOC100527288	kunitz type trypsin inhibitor	40.7995	9.5085	6.03949e-13	2.3587e-11
gene37932	100781923	LOC100781923	11-oxo-beta-amyrin 30-oxidase	339.124	1.62954	6.0759e-13	2.37033e-11
gene29545	100781301	LOC100781301	uncharacterized LOC100781301	76.9532	1.31173	6.13549e-13	2.39097e-11
gene18062	100813492	LOC100813492	jasmonoyl--L-amino acid synthetase JAR4	313.426	-1.55247	6.1684e-13	2.40118e-11
gene43658	100305981	LOC100305981	50S ribosomal protein L13	313.592	1.57013	6.38038e-13	2.48099e-11
gene52098	100306555	LOC100306555	uncharacterized LOC100306555	816.128	-1.32829	6.59806e-13	2.56284e-11
gene5903	100795450	LOC100795450	OBERON-like protein	157.391	-0.96037	6.68515e-13	2.59385e-11
gene57749	100785643	LOC100785643	metal-nicotianamine transporter YSL1	193.614	-1.56699	6.74528e-13	2.61435e-11
gene5122	100800195	LOC100800195	ATP-dependent zinc metalloprotease FTSH 9, chloroplastic	316.844	-0.935836	6.75883e-13	2.61676e-11
gene17886	100815987	LOC100815987	transmembrane protein 87A	42.9263	2.00971	6.81156e-13	2.63432e-11
gene43769	100802126	LOC100802126	acid phosphatase 1-like	38.9511	3.12702	6.8772e-13	2.65683e-11
gene48806	100809084	LOC100809084	transcriptional corepressor LEUNIG	105.86	0.823537	6.91766e-13	2.66957e-11
gene33297	547560	GRP	glycine-rich RNA-binding protein	969.822	-0.928263	7.01537e-13	2.70436e-11
gene37236	100810608	LOC100810608	protein LNK3	16.4643	-2.91588	7.15789e-13	2.75633e-11
gene24199	100779673	VAMP721D	vesicle-associated membrane protein 721d	268.501	-0.97944	7.2629e-13	2.78644e-11
gene26233	100816034	LOC100816034	pentatricopeptide repeat-containing protein At1g31920	54.7214	-3.08745	7.26728e-13	2.78644e-11
gene31043	100788445	LOC100788445	monosaccharide-sensing protein 2	42.0676	3.03183	7.25384e-13	2.78644e-11
gene38781	100305940	LOC100305940	uncharacterized LOC100305940	10.8999	7.31772	7.26306e-13	2.78644e-11
gene43238	100782148	LOC100782148	uncharacterized LOC100782148	204.487	-1.26051	7.36123e-13	2.81944e-11
gene42573	100794675	LOC100794675	polyadenylate-binding protein RBP45	491.326	-0.97789	7.44373e-13	2.84798e-11
gene39487	100784275	LOC100784275	uncharacterized LOC100784275	104.44	1.60833	7.45675e-13	2.84992e-11
gene5470	100794031	LOC100794031	amino acid transporter AVT6C	42.3877	2.24881	7.69428e-13	2.93756e-11
gene36472	100306216	LOC100306216	thioredoxin superfamily protein	292.62	2.16316	7.79563e-13	2.97307e-11
gene50078	100792104	LOC100792104	sodium-dependent phosphate transport protein 1, chloroplastic	696.35	-0.986618	7.85086e-13	2.99094e-11
gene38414	100819346	IQD47	protein IQ-DOMAIN 47	91.7344	1.65447	7.96609e-13	3.02977e-11
gene44969	100776801	LOC100776801	protease HtpX homolog	241.929	-1.33807	7.96972e-13	3.02977e-11
gene45889	100783947	LOC100783947	zinc finger protein GAI-ASSOCIATED FACTOR 1	69.7967	-1.90867	7.98238e-13	3.03135e-11
gene43035	100795567	FTSH9	ATP-dependent zinc metalloprotease FTSH 8, chloroplastic-like	785.171	-1.59122	8.0442e-13	3.05159e-11
gene33431	100777588	LOC100777588	GTPase Der	377.88	1.1176	8.13606e-13	3.08078e-11
gene33906	100792508	LOC100792508	protein THYLAKOID FORMATION1, chloroplastic	222.429	1.52986	8.13839e-13	3.08078e-11
gene15011	100780314	LOC100780314	tryptophan--tRNA ligase, chloroplastic/mitochondrial	84.8584	1.61272	8.15857e-13	3.08515e-11
gene22905	102667919	LOC102667919	ethylene-responsive transcription factor ERF118	28.6305	2.29342	8.33424e-13	3.14825e-11
gene15843	100783002	LOC100783002	protein PLASTID TRANSCRIPTIONALLY ACTIVE 10	162.616	1.24999	8.59808e-13	3.24448e-11
gene41902	100812797	LOC100812797	ENTH domain-containing protein	72.394	-1.67163	8.71896e-13	3.28662e-11
gene13393	100807919	LOC100807919	YTH domain-containing protein ECT4	1566.17	-1.19746	8.77108e-13	3.30279e-11
gene37755	100817199	LOC100817199	COP1-interacting protein 7	317.582	4.29318	8.9023e-13	3.34867e-11
gene14843	100500437	LOC100500437	RAN GTPase 3	178.039	1.05633	9.05706e-13	3.4033e-11
gene12362	100780663	LOC100780663	probable inactive leucine-rich repeat receptor-like protein kinase At3g03770	15.279	5.91117	9.25603e-13	3.47441e-11
gene12734	100817540	LOC100817540	peroxidase	2469.38	2.09804	9.35433e-13	3.50404e-11
gene35961	100804040	LOC100804040	protease Do-like 8, chloroplastic	92.5525	1.34604	9.35457e-13	3.50404e-11
gene36581	100305743	LOC100305743	rho domain-containing protein	127.598	1.17594	9.85878e-13	3.68904e-11
gene41675	100816528	LOC100816528	sulfite exporter TauE/SafE family protein 3	89.6506	2.4826	9.89303e-13	3.69799e-11
gene22470	100808512	LOC100808512	uncharacterized LOC100808512	466.496	-2.56184	1.0032e-12	3.74602e-11
gene35199	100791650	LOC100791650	uncharacterized LOC100791650	127.982	-3.49221	1.00482e-12	3.74814e-11
gene22075	100788190	LOC100788190	potassium transporter 7	75.8549	0.995727	1.0166e-12	3.78812e-11
gene38077	100777109	LOC100777109	uncharacterized LOC100777109	108.503	-3.35062	1.02016e-12	3.79744e-11
gene35484	100802797	LOC100802797	uncharacterized LOC100802797	132.411	0.724953	1.03035e-12	3.8314e-11
gene2217	100816710	LOC100816710	queuosine salvage protein	33.3233	2.98889	1.0419e-12	3.87032e-11
gene44806	547687	GDH1	glutamate dehydrogenase 1	386.418	-1.51346	1.05877e-12	3.92888e-11
gene20684	100802486	LOC100802486	uncharacterized tRNA/rRNA methyltransferase slr0955	56.3359	1.94605	1.06473e-12	3.94689e-11
gene16582	100800646	LOC100800646	squamosa promoter-binding protein 1	13.1973	6.94785	1.0751e-12	3.9812e-11
gene38852	100803682	LOC100803682	probable inactive ATP-dependent zinc metalloprotease FTSHI 2, chloroplastic	217.256	1.31002	1.0791e-12	3.99188e-11
gene8756	100306569	LOC100306569	uncharacterized LOC100306569	97.0024	1.41845	1.08241e-12	4e-11
gene25957	100776297	LOC100776297	LEAF RUST 10 DISEASE-RESISTANCE LOCUS RECEPTOR-LIKE PROTEIN KINASE-like 1.3	104.375	2.56136	1.08609e-12	4.00943e-11
gene41876	100818836	LOC100818836	pumilio homolog 2	393.474	-1.04116	1.11034e-12	4.09473e-11
gene3424	100793686	LOC100793686	xyloglucan endotransglucosylase/hydrolase protein A-like	16.5282	5.38398	1.12407e-12	4.14111e-11
gene30613	100818224	LOC100818224	uncharacterized LOC100818224	1718.21	-1.0978	1.12774e-12	4.15036e-11
gene14558	100527410	LOC100527410	uncharacterized LOC100527410	59.8824	1.11975	1.15224e-12	4.23614e-11
gene36906	100803673	LOC100803673	homeobox protein knotted-1-like LET12	350.981	1.18376	1.17005e-12	4.2972e-11
gene29675	100500394	LOC100500394	protein NETWORKED 1A	55.7379	4.53217	1.18268e-12	4.33914e-11
gene14546	100796959	LOC100796959	probable protein phosphatase 2C 12	32.3837	6.88398	1.19643e-12	4.38506e-11
gene18166	100795197	LOC100795197	signal peptide peptidase-like 4	164.2	0.877304	1.19876e-12	4.38909e-11
gene49598	100818900	LOC100818900	protein CELLULOSE SYNTHASE INTERACTIVE 1	149.353	1.94912	1.22804e-12	4.49169e-11
gene4243	100800200	LOC100800200	uncharacterized LOC100800200	351.312	-1.04872	1.24665e-12	4.5551e-11
gene45080	100805853	LOC100805853	GDSL esterase/lipase At5g14450	135.94	4.82977	1.26438e-12	4.61518e-11
gene17689	100780336	LOC100780336	chaperone protein dnaJ 8, chloroplastic	443.659	-2.59004	1.28551e-12	4.68754e-11
gene27463	778050	MYB118	MYB transcription factor MYB118	11.3001	-6.63717	1.29335e-12	4.70671e-11
gene9996	100305900	LOC100305900	plant invertase/pectin methylesterase inhibitor superfamily protein	112.914	4.99105	1.29341e-12	4.70671e-11
gene13531	100807370	LOC100807370	protein CELLULOSE SYNTHASE INTERACTIVE 1	157.615	1.643	1.30077e-12	4.72388e-11
gene20939	100810673	LOC100810673	lysine-specific demethylase JMJ25	62.6303	1.39605	1.29996e-12	4.72388e-11
gene15651	100500669	LOC100500669	uncharacterized LOC100500669	174.064	2.14261	1.31546e-12	4.77236e-11
gene32192	100500279	LOC100500279	uncharacterized LOC100500279	186.326	1.82281	1.34385e-12	4.87043e-11
gene36022	100817030	LOC100817030	peroxidase 31	72.0385	5.42285	1.34996e-12	4.88762e-11
gene32239	100810379	LOC100810379	BEL1-like homeodomain protein 8	73.8483	-1.56806	1.36301e-12	4.92988e-11
gene22104	100797704	LOC100797704	actin-101	514.725	-0.788586	1.37552e-12	4.97008e-11
gene14472	100813308	LOC100813308	phenylcoumaran benzylic ether reductase Betv6	135.356	2.67803	1.3837e-12	4.9946e-11
gene28560	100306230	LOC100306230	uncharacterized LOC100306230	192.22	-1.35045	1.3872e-12	5.00217e-11
gene43544	100817756	LOC100817756	uncharacterized LOC100817756	18.0923	4.80557	1.40361e-12	5.05624e-11
gene57012	100794288	LOC100794288	thiamine thiazole synthase 2, chloroplastic	13642.5	1.44037	1.40738e-12	5.06471e-11
gene32274	100798837	LOC100798837	root phototropism protein 2	182.494	-1.78439	1.42734e-12	5.1314e-11
gene30781	100793727	LOC100793727	BTB/POZ domain-containing protein At5g66560	255.952	-1.61035	1.44073e-12	5.17433e-11
gene11584	100793939	LOC100793939	uncharacterized LOC100793939	216.928	0.960908	1.46246e-12	5.2471e-11
gene46655	100786750	CHR2	chalcone reductase CHR2	787.97	-1.6143	1.47893e-12	5.30085e-11
gene9463	100813067	LOC100813067	GTP-binding nuclear protein Ran-3	81.9433	1.13652	1.48757e-12	5.32648e-11
gene8793	100788815	LOC100788815	RNA polymerase sigma factor sigB	213.496	1.26982	1.49219e-12	5.33769e-11
gene13643	100791841	LOC100791841	tRNA uridine 5-carboxymethylaminomethyl modification enzyme MnmG	260.365	1.32727	1.50096e-12	5.36367e-11
gene47136	547591	KASII-A	beta-ketoacyl-ACP synthetase 2	255.182	-1.10649	1.52013e-12	5.42675e-11
gene7413	100799164	LOC100799164	microtubule-associated protein 70-2-like	21.4995	2.33806	1.52229e-12	5.42903e-11
gene2970	100778440	LOC100778440	dnaJ homolog subfamily B member 13	65.3239	-1.58407	1.52614e-12	5.43733e-11
gene261	100802501	LOC100802501	protein DMR6-LIKE OXYGENASE 1	32.1035	2.21974	1.58715e-12	5.64345e-11
gene30916	100795117	LOC100795117	probable salt tolerance-like protein At1g78600-like	9.27059	-7.02029	1.58612e-12	5.64345e-11
gene47948	100818693	LOC100818693	exocyst complex component EXO70B1	159.79	-0.96634	1.58972e-12	5.64698e-11
gene36756	100793792	LOC100793792	uncharacterized LOC100793792	52.0654	4.1822	1.59338e-12	5.65436e-11
gene22124	100802842	LOC100802842	transmembrane protein 87B	27.6492	2.80476	1.6028e-12	5.68216e-11
gene17786	100305620	LOC100305620	hypothetical protein	96.0504	-2.67777	1.61189e-12	5.70872e-11
gene22729	100807091	LOC100807091	transcription factor TCP13	70.0022	-1.89201	1.6461e-12	5.82411e-11
gene14918	100778160	LOC100778160	probable nucleoredoxin 3	314.127	-2.00907	1.6796e-12	5.93674e-11
gene28472	100781845	LOC100781845	probable pectate lyase 8	80.0833	6.58624	1.69888e-12	5.99894e-11
gene7231	100787365	LOC100787365	glycine--tRNA ligase, chloroplastic/mitochondrial 2	110.603	1.21789	1.72816e-12	6.09632e-11
gene38316	100795714	LOC100795714	uncharacterized LOC100795714	13.0043	-5.70692	1.73059e-12	6.09889e-11
gene23629	100813169	LOC100813169	nuclear transcription factor Y subunit B-3	182.821	-1.66111	1.73548e-12	6.10407e-11
gene44276	100804596	LOC100804596	uncharacterized LOC100804596	34.4233	-1.96826	1.73529e-12	6.10407e-11
gene17872	100790454	LOC100790454	putative receptor-like protein kinase At1g72540	35.3788	-3.79399	1.74374e-12	6.12108e-11
gene50607	100784531	LOC100784531	transcription factor PIF4	111.146	-2.25012	1.74291e-12	6.12108e-11
gene42640	100812247	LOC100812247	transcription initiation factor IIF subunit alpha	233.221	-0.671327	1.74875e-12	6.13263e-11
gene29264	100793522	LOC100793522	cytochrome P450 77A3-like	61.6341	3.86682	1.76408e-12	6.18033e-11
gene628	100783602	LOC100783602	cytochrome P450 78A5	143.986	-1.46478	1.78752e-12	6.25634e-11
gene36903	100802084	LOC100802084	transmembrane 9 superfamily member 11	53.3315	1.8022	1.80503e-12	6.31142e-11
gene11968	100778150	LOC100778150	ferric reduction oxidase 8, mitochondrial-like	67.4681	-3.32438	1.86882e-12	6.52808e-11
gene10944	100777959	LOC100777959	callose synthase 10	144.414	1.06682	1.88373e-12	6.57376e-11
gene26074	100804285	LOC100804285	polyprotein of EF-Ts, chloroplastic	995.545	1.40011	1.91919e-12	6.69096e-11
gene13201	100499806	LOC100499806	REF/SRPP/SRP domain-containing protein	125.51	-2.3707	1.92823e-12	6.70936e-11
gene15194	100805807	LOC100805807	uncharacterized LOC100805807	12.6824	-3.38672	1.92715e-12	6.70936e-11
gene32305	100781154	LOC100781154	protein TIC 40, chloroplastic	136.853	1.06554	1.99915e-12	6.94937e-11
gene8505	100817144	LOC100817144	mannosylglycoprotein endo-beta-mannosidase	29.2609	2.15359	2.00972e-12	6.97933e-11
gene38007	100803496	LOC100803496	uroporphyrinogen decarboxylase 1, chloroplastic	57.5865	1.7361	2.01343e-12	6.98541e-11
gene8084	100782581	LOC100782581	signal recognition particle 54 kDa protein, chloroplastic	564.432	1.44373	2.03211e-12	7.0434e-11
gene56871	100804892	LOC100804892	probable cinnamyl alcohol dehydrogenase	230.143	-1.88415	2.03523e-12	7.04737e-11
gene41448	100789223	LOC100789223	filament-like plant protein 4	257.042	2.81994	2.09279e-12	7.23966e-11
gene38771	100813292	LOC100813292	threonine synthase, chloroplastic	36.3566	1.74831	2.10179e-12	7.26377e-11
gene19752	100779260	LOC100779260	caffeoyl-CoA O-methyltransferase	246.998	-2.51899	2.1999e-12	7.59046e-11
gene56753	102660769	LOC102660769	ethylene-responsive transcription factor ERF118	255.244	-1.45694	2.20056e-12	7.59046e-11
gene32841	100787382	LOC100787382	uncharacterized LOC100787382	27.0287	-2.86813	2.24405e-12	7.73298e-11
gene26611	100781451	LOC100781451	serine carboxypeptidase-like 20	80.8248	-1.68405	2.36467e-12	8.14081e-11
gene13632	100789722	LOC100789722	ABC transporter G family member 5	14.4261	-3.29344	2.36981e-12	8.15064e-11
gene2118	100782355	LOC100782355	L-ascorbate oxidase homolog	66.1153	5.19679	2.38153e-12	8.18306e-11
gene25587	100787859	LOC100787859	F-box protein PP2-A13	27.643	-3.33056	2.41247e-12	8.28144e-11
gene7380	100816432	LOC100816432	stomatal closure-related actin-binding protein 3	22.2779	5.83338	2.43816e-12	8.36159e-11
gene33580	100803462	PRR3B	two-component response regulator PRR3B	1125.15	-0.869988	2.44729e-12	8.38483e-11
gene10868	100801150	LOC100801150	uncharacterized LOC100801150	192.314	1.55595	2.46178e-12	8.41833e-11
gene47735	100793677	LOC100793677	pyrophosphate-energized vacuolar membrane proton pump-like	426.743	-1.98898	2.46021e-12	8.41833e-11
gene14700	100782990	LOC100782990	NAD(P)H-quinone oxidoreductase subunit U, chloroplastic	37.293	3.36862	2.48312e-12	8.48319e-11
gene48261	100803578	LOC100803578	formin-like protein 6	77.3847	2.94308	2.49406e-12	8.51244e-11
gene255	100794187	LOC100794187	glycine-rich cell wall structural protein	999.878	2.82363	2.50432e-12	8.53931e-11
gene37816	100805087	LOC100805087	transcription factor bHLH112	25.4351	-2.36287	2.53184e-12	8.6249e-11
gene1771	100810681	LOC100810681	probable methyltransferase PMT20	279.243	2.65947	2.54199e-12	8.65123e-11
gene55433	102659603	LOC102659603	pentatricopeptide repeat-containing protein At4g01400, mitochondrial	11.6172	-2.35132	2.55983e-12	8.70365e-11
gene22184	100819559	LOC100819559	probable phospholipid-transporting ATPase 4	22.7769	2.44292	2.582e-12	8.77068e-11
gene38074	100809718	LOC100809718	protein SPA1-RELATED 3	90.2744	-1.77116	2.58607e-12	8.77617e-11
gene44370	100785696	LOC100785696	transcription factor bHLH130	356.08	-2.86321	2.59088e-12	8.78415e-11
gene31252	100809829	LOC100809829	uncharacterized sugar kinase slr0537	85.9779	1.26142	2.59516e-12	8.79034e-11
gene8552	100305732	LOC100305732	superoxide dismutase [Cu-Zn]	363.768	-2.18522	2.61438e-12	8.84704e-11
gene2279	100819748	ALMT2	aluminum-activated malate transporter family protein	96.4917	-1.45188	2.63807e-12	8.91876e-11
gene36655	100805993	LOC100805993	cation/H(+) antiporter 20	534.422	-1.8441	2.67502e-12	9.03513e-11
gene30733	100779007	LOC100779007	CLK4-associating serine/arginine rich protein	234.102	-0.876245	2.69069e-12	9.07949e-11
gene21627	100802840	LOC100802840	uncharacterized LOC100802840	45.5354	4.46364	2.70709e-12	9.12211e-11
gene42276	100305548	LOC100305548	auxin-repressed superfamily protein	373.438	-2.21433	2.70843e-12	9.12211e-11
gene22282	547820	LOC547820	31 kDa protein	327.601	8.3287	2.75052e-12	9.25517e-11
gene52008	100810535	LOC100810535	uncharacterized LOC100810535	222.451	-1.13637	2.75763e-12	9.27036e-11
gene9439	100805418	LOC100805418	EIN3-binding F-box protein 1	323.867	-1.85841	2.77575e-12	9.32251e-11
gene20058	100817397	LOC100817397	putative protein phosphatase 2C	116.748	-2.41112	2.78238e-12	9.33601e-11
gene21818	100811197	LOC100811197	RNA recognition motif (RRM) domain-containing protein	135.176	1.18704	2.8093e-12	9.4135e-11
gene704	100776828	LOC100776828	phosphatidylinositol 4-kinase gamma 5	274.363	-1.10313	2.81075e-12	9.4135e-11
gene35103	100811126	LOC100811126	uncharacterized LOC100811126	47.7504	1.77797	2.81575e-12	9.42143e-11
gene49183	100809783	LOC100809783	long chain base biosynthesis protein 1	182.072	1.51806	2.83399e-12	9.47357e-11
gene29641	100818887	LOC100818887	xyloglucan galactosyltransferase XLT2	24.1274	3.26204	2.86583e-12	9.57108e-11
gene55414	100798854	LOC100798854	uncharacterized LOC100798854	47.7898	2.94378	2.91587e-12	9.7291e-11
gene7960	100817829	LOC100817829	ABC transporter B family member 1	71.8819	2.31919	2.9908e-12	9.9698e-11
gene41332	100776768	LOC100776768	root phototropism protein 2	587.389	-2.21426	3.03744e-12	1.01158e-10
gene2205	100811371	LOC100811371	protein CONSERVED IN THE GREEN LINEAGE AND DIATOMS 27, chloroplastic	66.126	-2.42254	3.08306e-12	1.02582e-10
gene5282	100786103	LOC100786103	isocitrate dehydrogenase [NADP], chloroplastic	865.056	0.697799	3.08597e-12	1.02584e-10
gene18891	100527181	LOC100527181	uncharacterized LOC100527181	63.094	3.16962	3.10454e-12	1.03105e-10
gene41024	100790638	LOC100790638	7-deoxyloganetin glucosyltransferase	17.6519	5.40863	3.12761e-12	1.03774e-10
gene2746	100306682	LOC100306682	BolA-like domain-containing protein	317.749	1.06582	3.18334e-12	1.05526e-10
gene13285	100801170	LOC100801170	probable polyamine transporter At3g13620	112.407	-2.05833	3.21621e-12	1.06517e-10
gene12028	100809716	LOC100809716	exocyst complex component EXO70B1	169.395	-1.28875	3.35108e-12	1.10881e-10
gene55629	100819130	LOC100819130	probable sulfate transporter 3.3	82.0555	-2.19324	3.36837e-12	1.11349e-10
gene7471	100810871	LOC100810871	glycerol-3-phosphate dehydrogenase [NAD(+)] GPDHC1, cytosolic	27.6202	5.54332	3.47086e-12	1.14631e-10
gene27358	100814831	LOC100814831	dolichyl-diphosphooligosaccharide--protein glycosyltransferase subunit 2	64.7508	1.4363	3.53148e-12	1.16526e-10
gene37890	100810422	LOC100810422	MADS-box protein JOINTLESS	18.1171	3.31326	3.58284e-12	1.18111e-10
gene5777	100798628	LOC100798628	uncharacterized LOC100798628	39.8596	2.37023	3.6141e-12	1.19032e-10
gene22190	100804798	LOC100804798	ABC transporter C family member 8	36.7975	-2.28751	3.61751e-12	1.19035e-10
gene47343	100811571	LOC100811571	uncharacterized LOC100811571	51.6251	-1.87759	3.74152e-12	1.23002e-10
gene11443	100794966	LOC100794966	NAD(P)H-quinone oxidoreductase subunit M, chloroplastic	112.056	1.33809	3.76831e-12	1.23769e-10
gene9592	100809846	LOC100809846	protein NRT1/ PTR FAMILY 1.2	36.4272	2.09507	3.80686e-12	1.2492e-10
gene26028	100817785	LOC100817785	leucine-rich repeat extensin-like protein 4	386.168	5.26439	3.90618e-12	1.2782e-10
gene26608	100499776	LOC100499776	uncharacterized LOC100499776	260.567	-1.29761	3.90021e-12	1.2782e-10
gene27230	100807849	LOC100807849	uncharacterized LOC100807849	626.655	-0.994626	3.90513e-12	1.2782e-10
gene49393	100783077	LOC100783077	L-ascorbate oxidase homolog	72.3201	6.05176	3.90954e-12	1.2782e-10
gene14803	100786700	LOC100786700	cysteine--tRNA ligase, chloroplastic/mitochondrial	48.7411	1.56425	3.91446e-12	1.27864e-10
gene9617	100816265	LOC100816265	caffeoylshikimate esterase	114.419	-1.41845	4.01959e-12	1.31178e-10
gene21706	100794002	LOC100794002	protein CELLULOSE SYNTHASE INTERACTIVE 1	110.04	2.38572	4.05594e-12	1.32244e-10
gene52743	547532	ARF	ADP-ribosylation factor	678.301	-1.20026	4.0671e-12	1.32487e-10
gene42831	100782865	LOC100782865	p34cdc2 protein kinase	62.0425	1.21764	4.08936e-12	1.3309e-10
gene15348	100801380	LOC100801380	putative transcription elongation factor SPT5 homolog 1	388.62	-0.730658	4.21221e-12	1.36964e-10
gene26630	100788225	PIN5A	auxin efflux carrier component 5a	12.4204	-7.49864	4.39274e-12	1.42704e-10
gene36252	100801375	LOC100801375	E3 ubiquitin-protein ligase XBAT32	143.115	-0.822285	4.66624e-12	1.51452e-10
gene23516	100788195	LOC100788195	uncharacterized LOC100788195	124.187	-2.13804	4.70769e-12	1.52658e-10
gene49631	100787362	PDH1	prephenate dehydrogenase 1	32.3032	2.04366	4.72726e-12	1.53154e-10
gene26322	100788743	LOC100788743	pentatricopeptide repeat-containing protein MRL1, chloroplastic	296.723	1.17131	4.75461e-12	1.53901e-10
gene31099	547693	SIR	sulfite reductase [ferredoxin], chloroplastic	331.69	0.603689	4.79908e-12	1.55199e-10
gene4928	100791411	LOC100791411	translation initiation factor IF3-4, chloroplastic	114.464	1.06535	4.94845e-12	1.59885e-10
gene47555	100784152	LOC100784152	peroxisomal membrane protein PEX14	71.4723	-1.22116	4.97262e-12	1.60521e-10
gene55368	100787927	LOC100787927	mitochondrial adenine nucleotide transporter ADNT1	88.9835	-1.20764	5.05595e-12	1.63064e-10
gene55443	106797220	LOC106797220	uncharacterized LOC106797220	37.3385	-3.27666	5.159e-12	1.66237e-10
gene29357	100805722	LOC100805722	serine carboxypeptidase-like 27	36.3093	2.92896	5.18617e-12	1.66962e-10
gene380	100813364	LOC100813364	probable galacturonosyltransferase-like 9	95.5085	2.41737	5.20153e-12	1.67246e-10
gene38110	100170710	LOC100170710	NAC transcription factor 56	135.202	-3.27869	5.20437e-12	1.67246e-10
gene28664	100808574	LOC100808574	DEAD-box ATP-dependent RNA helicase 3, chloroplastic	151.605	1.56464	5.4053e-12	1.73548e-10
gene54763	100816971	LOC100816971	IQ domain-containing protein IQM3	56.2423	-1.83694	5.42719e-12	1.74094e-10
gene57644	100801172	LOC100801172	uncharacterized LOC100801172	47.9097	-1.32216	5.44348e-12	1.7446e-10
gene57402	100818777	PAL2.2	phenylalanine ammonia-lyase 2.2	62.1019	-2.52265	5.47505e-12	1.75314e-10
gene7138	100306026	LOC100306026	uncharacterized LOC100306026	155.379	1.30692	5.51453e-12	1.7642e-10
gene29836	100817826	LOC100817826	uncharacterized LOC100817826	203.062	-4.29722	5.77631e-12	1.8463e-10
gene10599	100787391	LOC100787391	protein LONGIFOLIA 2	115.618	3.80725	5.807e-12	1.85329e-10
gene26386	100808020	LOC100808020	protein RETICULATA-RELATED 4, chloroplastic	434.773	-1.11777	5.80856e-12	1.85329e-10
gene50375	100791423	LOC100791423	protein translation factor SUI1 homolog 2	572.626	-1.28868	5.81509e-12	1.85372e-10
gene22617	100798233	LOC100798233	probable LRR receptor-like serine/threonine-protein kinase At1g56130	57.9613	-3.02076	5.83011e-12	1.85556e-10
gene55126	100804158	LOC100804158	universal stress protein PHOS32	61.1253	-2.34664	5.83126e-12	1.85556e-10
gene56813	100796028	LOC100796028	putative zinc finger protein At1g68190	110.261	2.1411	5.87763e-12	1.86866e-10
gene17687	100820075	LOC100820075	shikimate O-hydroxycinnamoyltransferase	151.433	-2.87361	5.95145e-12	1.89045e-10
gene5178	100804832	LOC100804832	mitoferrin	62.6724	-1.55003	5.97298e-12	1.8956e-10
gene36977	100810072	LOC100810072	protein CHLORORESPIRATORY REDUCTION 6, chloroplastic	24.0389	2.54636	6.10129e-12	1.9346e-10
gene35132	100499870	LOC100499870	NAD(P)H dehydrogenase (quinone) FQR1-like	74.8254	1.48721	6.11455e-12	1.93709e-10
gene41711	100785884	LOC100785884	uncharacterized LOC100785884	54.5383	-1.70686	6.17558e-12	1.95469e-10
gene23581	100801960	LOC100801960	uncharacterized LOC100801960	117.075	-1.1176	6.1837e-12	1.95553e-10
gene2369	100794001	LOC100794001	metalloendoproteinase 4-MMP	20.0971	-3.23448	6.25028e-12	1.97135e-10
gene27941	100804119	LOC100804119	uncharacterized LOC100804119	46.7697	3.13359	6.24968e-12	1.97135e-10
gene40761	100500561	LOC100500561	calcium-binding EF-hand family protein	47.2628	-2.63662	6.24219e-12	1.97135e-10
gene44362	100783567	LOC100783567	RNA recognition motif (RRM) domain-containing protein	264.585	1.86037	6.25607e-12	1.97143e-10
gene55771	100791310	LOC100791310	uncharacterized LOC100791310	53.3975	-2.07945	6.30342e-12	1.9846e-10
gene30042	100803588	LOC100803588	monooxygenase 2-like	197.647	-1.10027	6.33983e-12	1.99431e-10
gene7575	547815	FAD2-2	omega-6 fatty acid desaturase, endoplasmic reticulum isozyme 2	574.571	1.34765	6.4921e-12	2.04042e-10
gene27499	100783831	LOC100783831	probable E3 ubiquitin-protein ligase LOG2	63.1667	-1.14944	6.61022e-12	2.07571e-10
gene30699	100807175	LOC100807175	cyclin-D3-3	19.3845	3.39972	6.63251e-12	2.08089e-10
gene15912	100800308	LOC100800308	galactinol--sucrose galactosyltransferase	8.1324	-6.86819	6.68807e-12	2.09647e-10
gene27243	100805022	LOC100805022	probable aspartic proteinase GIP2	26.8158	-3.66671	6.77936e-12	2.12323e-10
gene17478	100816860	LOC100816860	YTH domain-containing protein ECT4	81.7485	-0.971037	6.85352e-12	2.14457e-10
gene23141	100784284	LOC100784284	GLABRA2 expression modulator	117.421	-1.18538	6.92852e-12	2.16615e-10
gene39871	100306533	LOC100306533	EF-hand domain-containing protein	81.2035	-1.66573	6.95917e-12	2.17383e-10
gene44641	100796285	LOC100796285	uncharacterized LOC100796285	81.1711	1.20399	6.97791e-12	2.17588e-10
gene9489	100776365	LOC100776365	psbP domain-containing protein 5, chloroplastic-like	43.7538	2.01895	6.97211e-12	2.17588e-10
gene3036	100786279	LOC100786279	uncharacterized LOC100786279	75.6705	1.46761	7.00076e-12	2.1811e-10
gene18849	100799088	LOC100799088	auxin response factor 9	31.4838	-2.17528	7.01265e-12	2.1829e-10
gene7033	100804322	LOC100804322	uncharacterized protein At2g37660, chloroplastic	233.801	-1.03645	7.10872e-12	2.21088e-10
gene44384	100789942	LOC100789942	ADP,ATP carrier protein 2, mitochondrial-like	317.812	1.10902	7.4199e-12	2.30565e-10
gene23570	100809043	LOC100809043	cell division protein FtsZ homolog 1, chloroplastic	44.4312	1.57241	7.47527e-12	2.32084e-10
gene43782	100802658	LOC100802658	metacaspase-4	124.311	0.727351	7.57688e-12	2.35035e-10
gene2558	100791208	LOC100791208	uncharacterized LOC100791208	50.1669	-3.0808	7.58895e-12	2.35205e-10
gene3559	778142	LOC778142	putative bZIP domain class transcription factor	76.7209	-1.42743	7.62024e-12	2.3597e-10
gene3135	100793171	LOC100793171	glycine-rich cell wall structural protein 1-like	917.979	3.78124	7.71194e-12	2.38603e-10
gene41311	100272207	WNK13	with no lysine kinase 13	32.6778	-2.7984	7.72367e-12	2.38759e-10
gene37420	100814013	LOC100814013	mitogen-activated protein kinase 15	134.768	-1.34084	7.85347e-12	2.42561e-10
gene57992	100803295	LOC100803295	uncharacterized LOC100803295	439.53	-0.75308	8.02332e-12	2.47593e-10
gene31285	100775983	LOC100775983	squalene synthase 2	397.32	-1.13662	8.05083e-12	2.48228e-10
gene11103	100815037	LOC100815037	beta-galactosidase 10	13.215	4.80836	8.07669e-12	2.48811e-10
gene15473	100796948	GRF5	growth-regulating factor	23.5637	-2.10794	8.10641e-12	2.49511e-10
gene13220	100806852	LOC100806852	rho GDP-dissociation inhibitor 1	20.109	4.8378	8.13798e-12	2.50267e-10
gene22701	100816177	LOC100816177	UDP-glycosyltransferase 83A1	255.09	-1.90601	8.21674e-12	2.52472e-10
gene26188	100791221	LOC100791221	uncharacterized LOC100791221	533.935	-2.18962	8.68001e-12	2.66478e-10
gene46103	100781641	LOC100781641	protein GIGANTEA	1362.66	1.07481	8.78661e-12	2.69519e-10
gene16852	100812022	LOC100812022	uncharacterized LOC100812022	111.024	-2.23805	8.83255e-12	2.70696e-10
gene16357	100500579	LOC100500579	kunitz-type trypsin inhibitor	190.174	4.66427	8.9066e-12	2.72731e-10
gene50053	100808567	LOC100808567	ring finger domain-containing protein	388.215	-1.43247	8.92349e-12	2.73014e-10
gene11861	100785113	LOC100785113	pentatricopeptide repeat-containing protein At1g74750	80.5206	-1.61693	8.97808e-12	2.7445e-10
gene9311	100818389	LOC100818389	(S)-coclaurine N-methyltransferase	107.296	2.87212	9.02762e-12	2.75728e-10
gene47908	100804984	LOC100804984	31 kDa ribonucleoprotein, chloroplastic-like	418.731	1.5328	9.04412e-12	2.75996e-10
gene53070	100805589	LOC100805589	7-deoxyloganetin glucosyltransferase	181.491	1.15472	9.14024e-12	2.78691e-10
gene22043	100777674	LOC100777674	ruBisCO large subunit-binding protein subunit beta, chloroplastic	1701.66	1.22795	9.29143e-12	2.8306e-10
gene39652	100806704	LOC100806704	probable sugar phosphate/phosphate translocator At3g11320	138.44	1.63868	9.36852e-12	2.85165e-10
gene44799	100787137	LOC100787137	uncharacterized LOC100787137	287.444	-1.76364	9.4107e-12	2.86205e-10
gene11838	100802605	LOC100802605	ubiquitin-conjugating enzyme E2 2	349.695	-0.80956	9.65053e-12	2.9325e-10
gene57850	100816122	LOC100816122	zeta-carotene desaturase, chloroplastic/chromoplastic	607.01	0.606281	9.7106e-12	2.94824e-10
gene17838	100500765	NF-YA05	nuclear transcription factor Y subunit A-5	93.3547	-1.66072	9.75558e-12	2.95939e-10
gene37469	100778346	LOC100778346	tubby-like F-box protein 3	343.797	-1.69259	9.79805e-12	2.96975e-10
gene55922	100777073	LOC100777073	hydroxymethylglutaryl-CoA lyase, mitochondrial	63.225	-1.57145	9.82925e-12	2.97668e-10
gene36759	100795364	LOC100795364	uncharacterized LOC100795364	33.279	-2.02956	9.84929e-12	2.98022e-10
gene12711	100813994	LOC100813994	lysine-rich arabinogalactan protein 18	267.594	5.50105	9.91854e-12	2.99864e-10
gene55056	100784735	LOC100784735	uncharacterized LOC100784735	27.8179	2.92964	9.94118e-12	3.00294e-10
gene39078	100810445	LOC100810445	uncharacterized LOC100810445	246.518	1.26879	1.00101e-11	3.02122e-10
gene55553	100806143	LOC100806143	uncharacterized LOC100806143	29.7307	1.45804	1.02015e-11	3.07638e-10
gene16986	547813	LOC547813	aspartate aminotransferase, mitochondrial	68.8113	1.63884	1.03103e-11	3.10656e-10
gene32162	100802752	LOC100802752	glucomannan 4-beta-mannosyltransferase 2	170.456	4.13887	1.04343e-11	3.14129e-10
gene11836	100794636	IQD14	protein IQ-DOMAIN 14	131.979	1.78317	1.04734e-11	3.15038e-10
gene13584	100819146	LOC100819146	cellulose synthase A catalytic subunit 6 [UDP-forming]	1125.55	2.85873	1.0488e-11	3.15213e-10
gene16321	100780473	LOC100780473	nudix hydrolase 19, chloroplastic	98.8617	-1.02027	1.05386e-11	3.16469e-10
gene20163	100799442	MAPK16-4	mitogen-activated protein kinase 16	169.876	4.77574	1.08684e-11	3.26099e-10
gene52891	100806285	LOC100806285	3-dehydroquinate synthase homolog	29.8679	1.94628	1.14846e-11	3.44297e-10
gene26383	100804815	LOC100804815	serine carboxypeptidase-like 40	86.9788	3.9122	1.14989e-11	3.44437e-10
gene27071	100808383	LOC100808383	pto-interacting protein 1-like	63.8831	2.06633	1.15269e-11	3.44987e-10
gene39392	100790643	LOC100790643	F-box protein At2g26850	78.7394	-1.48312	1.19164e-11	3.56345e-10
gene3768	100820322	LOC100820322	E3 ubiquitin-protein ligase MBR2	195.501	-0.88371	1.21027e-11	3.61613e-10
gene12003	100797467	LOC100797467	aarF domain-containing kinase 1	47.3405	3.21394	1.21663e-11	3.63211e-10
gene36376	102664184	LOC102664184	pathogen-associated molecular patterns-induced protein A70	63.2019	-2.57184	1.23166e-11	3.6739e-10
gene42625	100806895	LOC100806895	plastid-lipid-associated protein, chloroplastic	481.745	-2.89795	1.2634e-11	3.76371e-10
gene4850	100817464	LOC100817464	2-Cys peroxiredoxin BAS1, chloroplastic	767.168	1.74128	1.26387e-11	3.76371e-10
gene38024	100808814	LOC100808814	tRNA dimethylallyltransferase 9	42.5752	1.8919	1.28005e-11	3.8087e-10
gene16066	100795371	LOC100795371	probable arabinosyltransferase ARAD1	43.3676	1.68262	1.29514e-11	3.85041e-10
gene7724	100815540	LOC100815540	E3 ubiquitin protein ligase DRIP2	24.2415	3.65476	1.30746e-11	3.8838e-10
gene15207	100809893	LOC100809893	protein GrpE	46.7442	1.3919	1.31925e-11	3.91556e-10
gene51281	100795986	LOC100795986	oleoyl-acyl carrier protein thioesterase 1, chloroplastic	54.8165	2.37632	1.34369e-11	3.98479e-10
gene11427	100789693	LOC100789693	2-oxoisovalerate dehydrogenase subunit alpha 2, mitochondrial	83.8875	3.09487	1.35152e-11	4.0047e-10
gene52693	100785972	LOC100785972	mediator of RNA polymerase II transcription subunit 33B	72.9627	-1.24144	1.35919e-11	4.02408e-10
gene49263	100808350	LOC100808350	uncharacterized LOC100808350	148.467	-0.913797	1.3668e-11	4.04325e-10
gene41233	100776763	LOC100776763	clathrin heavy chain 1	20.0176	3.0373	1.38298e-11	4.08774e-10
gene9959	100796545	LOC100796545	probable WRKY transcription factor 2	49.4159	1.87424	1.41857e-11	4.18946e-10
gene36867	100791477	LOC100791477	cell division protein FtsZ homolog 2-1, chloroplastic	73.8211	1.41472	1.42851e-11	4.21535e-10
gene30349	100820524	LOC100820524	GDSL esterase/lipase At1g71691-like	7.78279	-3.90866	1.44265e-11	4.25355e-10
gene50971	100787349	LOC100787349	inorganic phosphate transporter 2-1, chloroplastic	119.167	-1.63351	1.45219e-11	4.27816e-10
gene32533	100819646	LOC100819646	tropinone reductase homolog	42.2872	1.49486	1.45537e-11	4.28399e-10
gene7872	100802370	LOC100802370	ankyrin repeat-containing protein At5g02620	110.41	-2.44287	1.46608e-11	4.31197e-10
gene57874	100775474	GID1C2	gibberellin receptor GID1C	33.8202	-1.90596	1.46904e-11	4.31712e-10
gene21829	100813874	LOC100813874	putative tRNA (cytidine(34)-2'-O)-methyltransferase-like	35.9358	1.98512	1.48124e-11	4.34939e-10
gene56588	100813624	LOC100813624	PsbP-like protein	126.195	1.91592	1.48282e-11	4.35045e-10
gene2282	100306654	LOC100306654	uncharacterized LOC100306654	859.324	1.61364	1.49186e-11	4.37339e-10
gene44096	100808851	LOC100808851	cytochrome P450 72A68	103.543	-1.19463	1.49513e-11	4.3794e-10
gene26477	100790170	LOC100790170	expansin-A1	63.9042	6.69083	1.52651e-11	4.46763e-10
gene36686	100818260	LOC100818260	uncharacterized LOC100818260	36.2583	1.75679	1.52989e-11	4.4702e-10
gene39044	100808834	LOC100808834	CMP-sialic acid transporter 4	68.5929	1.53619	1.52936e-11	4.4702e-10
gene23686	100786585	LOC100786585	uncharacterized LOC100786585	150.049	-1.78447	1.55733e-11	4.54668e-10
gene17449	100786531	LOC100786531	probable sucrose-phosphate synthase 4	21.6863	-1.88356	1.56441e-11	4.56361e-10
gene42835	100783936	LOC100783936	probable ribose-5-phosphate isomerase 4, chloroplastic	89.1697	1.37444	1.58133e-11	4.6092e-10
gene32293	100779016	LOC100779016	50S ribosomal protein L17, chloroplastic	145.68	1.57407	1.58368e-11	4.61228e-10
gene46872	100812999	LOC100812999	F-box/LRR-repeat protein 4	50.0461	1.92628	1.58697e-11	4.61811e-10
gene42235	100783934	LOC100783934	acetolactate synthase 2, chloroplastic	105.381	-1.5207	1.59375e-11	4.63405e-10
gene18699	100500567	LOC100500567	uncharacterized LOC100500567	134.622	1.33071	1.61279e-11	4.68563e-10
gene31272	100788096	LOC100788096	kinesin-like protein KIN-7E	64.062	1.76078	1.62438e-11	4.71544e-10
gene49451	100799356	LOC100799356	uncharacterized LOC100799356	126.961	-3.24083	1.64022e-11	4.75757e-10
gene6027	100794766	LOC100794766	protein GrpE	265.453	1.13244	1.66633e-11	4.82939e-10
gene29835	100817294	LOC100817294	alpha-L-fucosidase 2	56.3657	4.24946	1.66885e-11	4.8296e-10
gene35336	100799735	LOC100799735	chaperone protein dnaJ GFA2, mitochondrial	69.3718	-1.11663	1.66911e-11	4.8296e-10
gene12883	100796210	LOC100796210	copper-transporting ATPase PAA1, chloroplastic	71.2708	1.21935	1.69797e-11	4.90913e-10
gene33817	100775285	LOC100775285	L-ascorbate oxidase homolog	150.547	5.24631	1.74459e-11	5.03984e-10
gene16427	100810430	LOC100810430	preprotein translocase subunit SECY, chloroplastic	355.226	1.05676	1.74905e-11	5.04864e-10
gene49217	100816201	LOC100816201	probable protein phosphatase 2C 12	43.3463	3.6661	1.78268e-11	5.14158e-10
gene23329	100800688	IQD30	protein IQ-DOMAIN 30	44.0892	2.13469	1.78892e-11	5.1554e-10
gene39972	547700	VPE2	vacuolar processing enzyme 2	4873.62	-2.84777	1.81452e-11	5.22497e-10
gene49145	100797550	LOC100797550	U-box domain-containing protein 4	120.909	-1.83568	1.82202e-11	5.24234e-10
gene50873	100776863	LOC100776863	spermidine synthase 2	278.815	1.43421	1.84474e-11	5.30286e-10
gene52473	102663522	LOC102663522	probable disease resistance protein At5g47250	146.746	3.68578	1.84602e-11	5.30286e-10
gene38143	100795006	LOC100795006	G-type lectin S-receptor-like serine/threonine-protein kinase At4g27290	34.874	4.77254	1.89814e-11	5.44819e-10
gene22212	100305431	LOC100305431	protein kinase family protein	39.326	2.10659	1.95041e-11	5.59374e-10
gene20514	100780356	PIP1-6	aquaporin PIP1-6	120.294	10.0216	1.96734e-11	5.63601e-10
gene56028	100776011	LOC100776011	L-ascorbate oxidase	105.753	1.72571	1.96831e-11	5.63601e-10
gene23670	100790323	LOC100790323	villin-1	61.6494	1.82371	1.99428e-11	5.70581e-10
gene28463	100779687	LOC100779687	uncharacterized protein sll0005	223.598	-1.44314	2.02864e-11	5.79948e-10
gene29957	100782921	COL22	zinc finger protein CONSTANS-LIKE 16-like	380.147	2.34429	2.03049e-11	5.80013e-10
gene22639	100803727	LOC100803727	50S ribosomal protein L18	35.1572	1.49703	2.03653e-11	5.81272e-10
gene14837	100798718	LOC100798718	protein OVEREXPRESSOR OF CATIONIC PEROXIDASE 3	99.2058	1.02256	2.08599e-11	5.94914e-10
gene20325	100811173	LOC100811173	leucine-rich repeat receptor protein kinase HPCA1-like	100.935	-4.15136	2.09171e-11	5.96071e-10
gene5769	100499886	LOC100499886	translation factor SUI1-like superfamily protein	35.9911	-1.71423	2.09652e-11	5.96964e-10
gene49252	100305975	LOC100305975	uncharacterized LOC100305975	227.685	1.7276	2.11045e-11	6.00453e-10
gene50181	100813580	LOC100813580	nuclear transcription factor Y subunit B-3	138.56	-1.50881	2.11778e-11	6.02061e-10
gene35121	100500009	LOC100500009	putative 50S ribosomal protein L24	190.266	1.54014	2.13524e-11	6.06541e-10
gene1198	100816888	LOC100816888	aldehyde oxidase GLOX	110.837	3.19856	2.13831e-11	6.06929e-10
gene32216	100808944	LOC100808944	4-coumarate--CoA ligase-like 7	254.468	-1.90802	2.14555e-11	6.08501e-10
gene2608	100792604	LOC100792604	cellulose synthase-like protein D2	128.714	3.89279	2.14732e-11	6.08521e-10
gene39866	100778367	LOC100778367	probable protein phosphatase 2C 12	43.324	3.64258	2.19488e-11	6.21507e-10
gene32562	547512	LOC547512	subtilisin-like protease C1	652.665	3.57009	2.22463e-11	6.29432e-10
gene13243	100500295	LOC100500295	RALF domain-containing protein	12.6885	3.98688	2.23674e-11	6.32357e-10
gene30572	100784912	LOC100784912	beta-amylase 3, chloroplastic	1019.73	3.84993	2.24856e-11	6.35195e-10
gene35459	100796411	LOC100796411	uncharacterized LOC100796411	27.0111	1.64209	2.25795e-11	6.37343e-10
gene1224	100808693	LOC100808693	copper transporter 2	84.5329	-1.42318	2.27127e-11	6.40597e-10
gene28929	100801277	AMT1.5	ammonium transporter AMT1.5	53.0814	-3.51067	2.27827e-11	6.41816e-10
gene36270	100792197	COL10	zinc finger protein CONSTANS-LIKE 5-like	1034	-1.46983	2.28098e-11	6.41816e-10
gene47896	106796774	LOC106796774	elongation factor Tu, chloroplastic-like	92.485	1.49927	2.28011e-11	6.41816e-10
gene39687	100778718	LOC100778718	ultraviolet-B receptor UVR8	8.73652	-4.19249	2.28547e-11	6.42574e-10
gene5849	100814453	LOC100814453	cysteine synthase 2-like	17.5964	-2.69539	2.30273e-11	6.46917e-10
gene44486	100787301	LOC100787301	probable GTP diphosphokinase RSH2, chloroplastic	366.271	-0.985469	2.30543e-11	6.47169e-10
gene41189	100786202	LOC100786202	protein NRT1/ PTR FAMILY 8.1	311.896	-1.50951	2.32055e-11	6.50903e-10
gene8789	100788288	LOC100788288	alanine--tRNA ligase, chloroplastic/mitochondrial	246.761	0.93097	2.3354e-11	6.54553e-10
gene30937	100800959	LOC100800959	chaperone protein dnaJ 11, chloroplastic-like	284.271	-1.92227	2.34503e-11	6.56738e-10
gene29398	100527321	LOC100527321	uncharacterized LOC100527321	215.341	1.39302	2.34874e-11	6.57261e-10
gene45229	100795042	LOC100795042	protein PEP-RELATED DEVELOPMENT ARRESTED 1, chloroplastic	136.233	1.22674	2.37489e-11	6.64058e-10
gene46375	100801236	LOC100801236	50S ribosomal protein L6, chloroplastic	268.782	1.54357	2.37814e-11	6.64447e-10
gene11498	100812537	LOC100812537	uncharacterized LOC100812537	37.2518	-5.93328	2.39577e-11	6.68327e-10
gene47715	100786776	LOC100786776	uncharacterized LOC100786776	108.296	-1.69459	2.3953e-11	6.68327e-10
gene20866	100781416	LOC100781416	probable FKBP-type peptidyl-prolyl cis-trans isomerase 5, chloroplastic-like	677.247	1.87111	2.39821e-11	6.68487e-10
gene11526	100775631	LOC100775631	uncharacterized LOC100775631	227.596	-0.642939	2.40234e-11	6.69115e-10
gene14547	100784967	LOC100784967	BRI1 kinase inhibitor 1	57.6425	4.67124	2.42489e-11	6.7487e-10
gene10209	100784029	LOC100784029	thioredoxin-like protein CITRX, chloroplastic	48.3018	1.53122	2.49293e-11	6.93268e-10
gene57114	100812182	LOC100812182	xyloglucan galactosyltransferase XLT2	11.4147	3.84707	2.50683e-11	6.96591e-10
gene46974	100781102	LOC100781102	two-component response regulator ARR2	64.6045	-1.08231	2.54122e-11	7.05598e-10
gene13112	100775849	LOC100775849	uncharacterized LOC100775849	85.2465	-1.47991	2.56689e-11	7.11068e-10
gene48002	100790687	LOC100790687	uncharacterized LOC100790687	35.8857	-2.70631	2.56689e-11	7.11068e-10
gene53771	100798317	LOC100798317	teosinte glume architecture 1	77.9554	-1.44274	2.56418e-11	7.11068e-10
gene56703	100800448	LOC100800448	pentatricopeptide repeat-containing protein At2g35130	234.723	1.28484	2.58242e-11	7.14816e-10
gene49239	100776117	LOC100776117	probable disease resistance protein At4g33300	318.024	-2.28261	2.59528e-11	7.17821e-10
gene39371	100801403	LOC100801403	coumaroyl-CoA:anthocyanidin 3-O-glucoside-6''-O-coumaroyltransferase 1	17.0408	2.53544	2.59947e-11	7.18423e-10
gene30330	100782590	LOC100782590	uncharacterized LOC100782590	334.907	-2.04918	2.62134e-11	7.23909e-10
gene49155	100527318	LOC100527318	acyl-CoA-binding domain-containing protein 3	20.7797	4.13959	2.64655e-11	7.30306e-10
gene19141	100820077	LOC100820077	plectin	131.104	2.12764	2.65826e-11	7.32971e-10
gene6649	100805197	LOC100805197	30S ribosomal protein S31, chloroplastic-like	319.082	1.70811	2.71489e-11	7.48007e-10
gene15512	100527296	LOC100527296	uncharacterized LOC100527296	135.177	0.893232	2.72586e-11	7.50452e-10
gene12665	100805075	LOC100805075	cyclin-D3-2	37.3157	4.47177	2.79817e-11	7.69767e-10
gene13049	100798164	LOC100798164	copper-transporting ATPase RAN1	159.49	3.58577	2.84686e-11	7.82559e-10
gene45952	100805860	LOC100805860	aspartokinase 2, chloroplastic	75.4677	2.2892	2.86178e-11	7.86055e-10
gene55077	102670258	LOC102670258	protein NRT1/ PTR FAMILY 4.6	29.735	3.40119	2.89328e-11	7.94096e-10
gene38021	100807226	LOC100807226	protein DJ-1 homolog B	129.222	1.57329	2.89736e-11	7.94606e-10
gene6872	100802736	LOC100802736	E3 ubiquitin-protein ligase complex SLX5-SLX8 subunit SLX8	62.1757	-1.53484	2.91079e-11	7.97678e-10
gene16030	100786022	IQD20	protein IQ-DOMAIN 20	66.2239	3.31105	2.92401e-11	8.00686e-10
gene37863	100801566	LOC100801566	protein tfg-1	187.651	-2.1297	2.97943e-11	8.15236e-10
gene36959	100778008	LOC100778008	heparanase-like protein 3	17.8177	3.11942	2.99481e-11	8.18819e-10
gene28834	100784520	LOC100784520	uncharacterized LOC100784520	332.494	-1.3072	3.02957e-11	8.2769e-10
gene58	100816703	LOC100816703	programmed cell death protein 4	264.913	-2.11657	3.0328e-11	8.27938e-10
gene49056	100803025	LOC100803025	fatty-acid-binding protein 2	18.2	3.47348	3.04471e-11	8.30555e-10
gene32506	100811288	LOC100811288	pyridoxal kinase	35.5731	1.52489	3.05362e-11	8.3235e-10
gene49478	100500176	LOC100500176	F-box/kelch-repeat protein	37.5838	-1.77723	3.06989e-11	8.36148e-10
gene18437	100808317	LOC100808317	uncharacterized LOC100808317	26.9735	2.7637	3.11813e-11	8.4864e-10
gene35254	100807032	LOC100807032	uroporphyrinogen decarboxylase 1, chloroplastic	140.218	1.49958	3.13196e-11	8.51755e-10
gene16021	100783904	LOC100783904	uncharacterized LOC100783904	307.478	-1.6111	3.21043e-11	8.72432e-10
gene3746	100813394	LOC100813394	protein CHUP1, chloroplastic	789.91	-0.97961	3.22564e-11	8.75898e-10
gene41286	100808134	LOC100808134	probable O-methyltransferase 3	48.2965	2.22429	3.23196e-11	8.76949e-10
gene8481	100808937	LOC100808937	tafazzin	206.657	-1.0394	3.27522e-11	8.88012e-10
gene50095	100812857	LOC100812857	protein GRAVITROPIC IN THE LIGHT 1	40.2351	4.96692	3.3064e-11	8.95787e-10
gene27398	100305906	LOC100305906	uncharacterized LOC100305906	104.422	1.03121	3.33391e-11	9.02554e-10
gene36029	100500408	LOC100500408	uncharacterized LOC100500408	82.5697	1.6926	3.42235e-11	9.25795e-10
gene13574	100815955	LOC100815955	uncharacterized LOC100815955	36.2567	1.81419	3.47783e-11	9.40092e-10
gene42504	100500044	LOC100500044	uncharacterized LOC100500044	79.7304	-1.62622	3.49268e-11	9.43392e-10
gene9142	100782262	LOC100782262	uncharacterized LOC100782262	35.5115	4.11002	3.52906e-11	9.52501e-10
gene19734	100775519	LOC100775519	ferredoxin--nitrite reductase, chloroplastic	175.231	-2.22155	3.55692e-11	9.57848e-10
gene24264	100784159	LOC100784159	dihydroceramide fatty acyl 2-hydroxylase FAH1	33.7883	2.53226	3.55677e-11	9.57848e-10
gene3045	100790183	LOC100790183	putative methylsterol monooxygenase DDB_G0269788-like	47.2144	1.53291	3.55379e-11	9.57848e-10
gene22482	100811725	LOC100811725	KH domain-containing protein HEN4	51.6792	-1.33164	3.56158e-11	9.58381e-10
gene37339	100790276	LOC100790276	cellulose synthase A catalytic subunit 3 [UDP-forming]	192.411	1.9825	3.59175e-11	9.65772e-10
gene34708	100499641	LOC100499641	protein kinase family protein	36.992	1.6517	3.60166e-11	9.67708e-10
gene38982	100792913	LOC100792913	mediator of RNA polymerase II transcription subunit 15a	252.73	-0.811002	3.64672e-11	9.79081e-10
gene38120	100817192	LOC100817192	receptor-like protein kinase THESEUS 1	16.1384	4.252	3.66404e-11	9.82993e-10
gene15394	100815244	LOC100815244	spermine synthase	18.5582	2.48352	3.70852e-11	9.94179e-10
gene23783	100807266	LOC100807266	putative stomagen	54.4596	5.84695	3.73548e-11	1.00065e-09
gene11408	100785447	LOC100785447	psbP domain-containing protein 4, chloroplastic	104.274	-1.46469	3.76773e-11	1.00854e-09
gene42013	606548	CYP71D10	cytochrome P450 CYP71D10	7.96425	-3.54993	3.78359e-11	1.01203e-09
gene33317	100800461	LOC100800461	polyol transporter 5	224.395	-2.07217	3.86545e-11	1.03315e-09
gene46945	100170754	LOC100170754	peroxisomal fatty acid beta-oxidation multifunctional protein	177.735	-0.7799	3.9044e-11	1.04278e-09
gene22780	100788192	LOC100788192	E3 ubiquitin-protein ligase At3g02290	63.1901	-1.38425	3.91491e-11	1.04445e-09
gene51852	100818010	LOC100818010	uncharacterized LOC100818010	6.44142	7.38553	3.91651e-11	1.04445e-09
gene15972	100814016	LOC100814016	uncharacterized LOC100814016	36.704	-2.24432	3.93424e-11	1.0484e-09
gene45186	100782342	LHP1-1	chromo domain-containing protein LHP1-1	47.6685	1.27365	3.9549e-11	1.05312e-09
gene17215	100782119	LOC100782119	G-type lectin S-receptor-like serine/threonine-protein kinase At2g19130	87.4847	-1.75874	3.98453e-11	1.06022e-09
gene36421	100306717	LOC100306717	uncharacterized LOC100306717	77.3568	-1.97686	4.03908e-11	1.07393e-09
gene14959	100788146	LOC100788146	TOM1-like protein 9	66.8144	-1.30333	4.05203e-11	1.07657e-09
gene20569	100817755	LOC100817755	arabinogalactan protein 41	33.1846	3.18367	4.08747e-11	1.08518e-09
gene28469	100781297	LOC100781297	probable voltage-gated potassium channel subunit beta	71.1838	2.23718	4.09134e-11	1.0854e-09
gene26438	100777895	LOC100777895	uncharacterized LOC100777895	133.678	0.755893	4.1319e-11	1.09535e-09
gene28179	100794574	LOC100794574	putative elongation factor TypA-like SVR3, chloroplastic	536.581	-1.02794	4.15258e-11	1.10002e-09
gene51752	100814996	LOC100814996	patellin-6	23.6753	7.86514	4.24081e-11	1.12202e-09
gene52573	100794763	LOC100794763	phenylalanine--tRNA ligase, chloroplastic/mitochondrial	173.293	0.852368	4.24193e-11	1.12202e-09
gene23314	100786581	LOC100786581	protein NRT1/ PTR FAMILY 4.6	49.1073	2.44001	4.27594e-11	1.13018e-09
gene37367	100803314	LOC100803314	uncharacterized GPI-anchored protein At1g61900	23.4718	3.35949	4.31791e-11	1.14043e-09
gene19998	100790813	LOC100790813	probable protein phosphatase 2C 42	39.3973	2.05394	4.35634e-11	1.14889e-09
gene46465	100776088	LOC100776088	calcium-dependent protein kinase 26	53.7679	-1.26162	4.35441e-11	1.14889e-09
gene57245	100810929	LOC100810929	putative chitinase	27.6266	-2.50755	4.36224e-11	1.14959e-09
gene46024	100793479	LOC100793479	tyrosine-specific transport protein	108.417	1.828	4.37921e-11	1.15321e-09
gene54013	100808073	LOC100808073	probable zinc metalloprotease EGY1, chloroplastic	65.1607	1.18206	4.4111e-11	1.16076e-09
gene15620	100806168	LOC100806168	carbamoyl-phosphate synthase small chain, chloroplastic	178.521	-0.779767	4.46502e-11	1.17408e-09
gene22083	100790839	LOC100790839	(3R)-hydroxymyristoyl-[acyl-carrier-protein] dehydratase-like	17.8776	3.0307	4.59386e-11	1.20707e-09
gene49540	100808393	LOC100808393	putative clathrin assembly protein At4g40080	48.1971	-2.7602	4.61211e-11	1.21097e-09
gene21299	100802134	LOC100802134	transcription factor TCP2	334.618	1.80471	4.62517e-11	1.21351e-09
gene13663	100796048	LOC100796048	filament-like plant protein 3	71.5274	1.49054	4.63331e-11	1.21476e-09
gene20667	100799274	LOC100799274	mitochondrial-processing peptidase subunit alpha	361.617	0.621109	4.69096e-11	1.22897e-09
gene9757	100807545	LOC100807545	isoamylase 3, chloroplastic	227.915	0.893105	4.7026e-11	1.23112e-09
gene21830	100814412	LOC100814412	DNA damage-repair/toleration protein DRT100-like	188.47	6.64422	4.77123e-11	1.24817e-09
gene50323	100782025	LOC100782025	ethylene-responsive transcription factor 7	50.919	-2.41292	4.84258e-11	1.26591e-09
gene2890	100801279	LOC100801279	kinesin-like protein KIN-14I	14.8641	4.83932	4.84776e-11	1.26633e-09
gene2269	100787147	G	protein STAY-GREEN	2041.65	-1.0867	4.85778e-11	1.26803e-09
gene43054	100500187	LOC100500187	uncharacterized LOC100500187	71.5674	1.09899	4.8717e-11	1.27073e-09
gene101	100500447	LOC100500447	uncharacterized LOC100500447	134.1	0.945424	4.94271e-11	1.28831e-09
gene10826	102662473	LOC102662473	aldehyde dehydrogenase family 2 member B4, mitochondrial-like	5.87104	-6.54732	4.97026e-11	1.29361e-09
gene3638	100779145	LOC100779145	phenylalanine--tRNA ligase, chloroplastic/mitochondrial	136.01	0.97866	4.9679e-11	1.29361e-09
gene5563	100776314	LOC100776314	cupin-like domain-containing protein	131.405	0.775795	5.03161e-11	1.30862e-09
gene26227	100801805	LOC100801805	protein IWS1 homolog 1	210.44	-0.791855	5.07157e-11	1.31806e-09
gene18356	100306117	LOC100306117	putative ATP-dependent Clp protease adapter protein CLPS1, chloroplastic	149.921	-1.93207	5.10631e-11	1.32612e-09
gene9273	100793561	ELF3A	protein EARLY FLOWERING 3a	487.655	1.71441	5.11898e-11	1.32845e-09
gene5302	100790706	LOC100790706	aspartic proteinase PCS1-like	97.8908	-1.48055	5.13206e-11	1.33087e-09
gene19737	100806882	LOC100806882	cold-regulated protein 27	13.0811	3.50117	5.21827e-11	1.35225e-09
gene17675	100785526	LOC100785526	uncharacterized LOC100785526	162.976	-1.13683	5.22927e-11	1.35412e-09
gene30969	100811819	LOC100811819	la-related protein 1C	25.3616	2.37999	5.24181e-11	1.35638e-09
gene20135	100301901	DXS1	1-deoxy-D-xylulose 5-phosphate synthase 1	1192.92	-1.93808	5.26654e-11	1.36179e-09
gene38311	100305771	LOC100305771	uncharacterized LOC100305771	17.2862	-3.06748	5.31857e-11	1.37425e-09
gene16065	100306354	GASA11	gibberellin-regulated protein 11	191.699	8.21123	5.39189e-11	1.39174e-09
gene50658	100777748	LOC100777748	protein PHYTOCHROME KINASE SUBSTRATE 1	10.4526	-7.39342	5.39406e-11	1.39174e-09
gene30045	100805180	LOC100805180	serine/threonine-protein kinase STY46	79.6711	1.68044	5.45659e-11	1.4059e-09
gene42699	100782137	LOC100782137	farnesyl pyrophosphate synthase 1-like	101.368	2.7607	5.45678e-11	1.4059e-09
gene44558	100817422	LRPK	serine/threonine-protein kinase LRPK	64.4895	2.68499	5.56015e-11	1.4315e-09
gene34245	100782617	LOC100782617	uncharacterized LOC100782617	109.304	-0.940836	5.59448e-11	1.4393e-09
gene26605	100778244	LOC100778244	biotin carboxyl carrier protein of acetyl-CoA carboxylase, chloroplastic	104.382	1.245	5.63208e-11	1.44793e-09
gene11468	100170705	LOC100170705	protein disulfide isomerase-like protein	462.942	0.862798	5.65985e-11	1.45402e-09
gene6878	100306652	LOC100306652	putative cytochrome B5	40.6634	1.56482	5.67e-11	1.45558e-09
gene15255	100777292	LOC100777292	lysM domain-containing GPI-anchored protein 1	16.8486	4.15361	5.865e-11	1.50392e-09
gene46654	100787305	CHR3	chalcone reductase CHR3	225.185	-1.253	5.8667e-11	1.50392e-09
gene56547	100804007	LOC100804007	galactinol synthase 2	41.2691	-3.35868	5.93888e-11	1.52133e-09
gene25431	100811755	LOC100811755	glutaminyl-peptide cyclotransferase	39.5286	2.0788	5.96868e-11	1.52787e-09
gene30902	100799544	LOC100799544	CDK5RAP1-like protein	126.756	1.41192	5.98933e-11	1.53206e-09
gene6144	100810553	LOC100810553	RING-H2 finger protein ATL39	6.8486	-5.50823	6.01104e-11	1.53651e-09
gene36093	100775868	LOC100775868	protein ETHYLENE INSENSITIVE 3	922.478	-1.01089	6.02928e-11	1.54007e-09
gene10822	100787218	LOC100787218	uncharacterized LOC100787218	86.1839	-2.04492	6.04228e-11	1.54229e-09
gene19674	100101900	OAS-TL4	OAS-TL4 cysteine synthase	220.111	0.960041	6.1212e-11	1.56132e-09
gene19913	100813315	LOC100813315	cyclic dof factor 2	10.3089	-2.84812	6.17929e-11	1.57389e-09
gene876	100803551	LOC100803551	protein ACTIVITY OF BC1 COMPLEX KINASE 3, chloroplastic	317.736	-1.2993	6.17754e-11	1.57389e-09
gene32945	100786683	LOC100786683	BAG family molecular chaperone regulator 7	42.5801	1.5892	6.22698e-11	1.58491e-09
gene47378	100791924	LOC100791924	uncharacterized LOC100791924	53.8203	3.34845	6.29611e-11	1.60136e-09
gene49712	100809121	LOC100809121	LIM domain-containing protein WLIM2b-like	16.8959	3.19829	6.45799e-11	1.64137e-09
gene44436	100800698	LOC100800698	stromal 70 kDa heat shock-related protein, chloroplastic	1243.03	1.14474	6.53202e-11	1.659e-09
gene51261	100799673	LOC100799673	xyloglucan endotransglucosylase/hydrolase protein 2	121	-1.36481	6.55159e-11	1.66279e-09
gene17162	100811690	LOC100811690	bifunctional epoxide hydrolase 2	79.2895	1.31603	6.56613e-11	1.6653e-09
gene57688	100786500	LOC100786500	protein EXORDIUM-like 5	92.8635	5.52528	6.61794e-11	1.67725e-09
gene15787	100791866	LOC100791866	probable protein S-acyltransferase 5	58.4064	-1.44679	6.69665e-11	1.69497e-09
gene52335	100813762	LOC100813762	phenolic glucoside malonyltransferase 1	60.5794	-1.52817	6.69737e-11	1.69497e-09
gene36131	100305985	LOC100305985	uncharacterized LOC100305985	99.5169	0.951374	6.71834e-11	1.69908e-09
gene41341	100778904	LOC100778904	KH domain-containing protein At3g08620	60.5704	-1.6102	6.85273e-11	1.73184e-09
gene14973	100791679	LOC100791679	tocopherol cyclase, chloroplastic	197.981	1.13271	6.94523e-11	1.75398e-09
gene30499	100813789	LOC100813789	protein NRT1/ PTR FAMILY 6.3	30.5365	-2.73933	6.97839e-11	1.76111e-09
gene38336	100817898	LOC100817898	G-type lectin S-receptor-like serine/threonine-protein kinase At4g03230	232.705	-1.43125	6.99628e-11	1.76438e-09
gene38919	100777295	LOC100777295	pleiotropic drug resistance protein 1	1212.3	-3.11179	7.03061e-11	1.77178e-09
gene38875	100808818	LOC100808818	putative dynein light chain type 1	136.514	1.94081	7.05085e-11	1.77563e-09
gene21562	100778750	LOC100778750	beta-amyrin 28-monooxygenase	60.4837	1.80318	7.10655e-11	1.7884e-09
gene19603	100816156	LOC100816156	receptor-like protein 4	12.9088	3.54246	7.15264e-11	1.79873e-09
gene2575	100795418	LOC100795418	uncharacterized LOC100795418	300.31	-0.919373	7.17724e-11	1.80365e-09
gene2341	100806573	LOC100806573	phospholipase A1-Ibeta2, chloroplastic	303.275	-1.75731	7.19974e-11	1.80803e-09
gene20944	100305396	LOC100305396	protein kinase	76.9782	-2.57237	7.20705e-11	1.8086e-09
gene39992	100819714	LOC100819714	glycine dehydrogenase (decarboxylating), mitochondrial	3726.68	-1.36852	7.27848e-11	1.82396e-09
gene43664	100783399	LOC100783399	polygalacturonase inhibitor 1-like protein	60.62	8.11806	7.27441e-11	1.82396e-09
gene34927	547871	LOC547871	peroxidase	22.6918	8.10384	7.39394e-11	1.85123e-09
gene50437	100499940	LOC100499940	uncharacterized LOC100499940	128.269	1.82324	7.39768e-11	1.85123e-09
gene5930	100805178	LOC100805178	fasciclin-like arabinogalactan protein 2	271.242	4.32302	7.43196e-11	1.85851e-09
gene42799	547917	TUBB	tubulin beta chain	588.171	1.49721	7.54395e-11	1.8852e-09
gene37087	100814539	100814539	100814539	484.924	-1.24469	7.6464e-11	1.90946e-09
gene48840	100813910	LOC100813910	uncharacterized LOC100813910	361.135	5.51338	7.68772e-11	1.91844e-09
gene54642	100806816	LOC100806816	uncharacterized LOC100806816	48.6308	3.57889	7.71604e-11	1.92416e-09
gene26502	100789978	LOC100789978	uncharacterized LOC100789978	51.1642	2.26324	7.75583e-11	1.93274e-09
gene31638	100796897	LOC100796897	probable glycerol-3-phosphate dehydrogenase [NAD(+)] 1, cytosolic	35.4002	4.30802	7.77933e-11	1.93724e-09
gene18871	100820605	LOC100820605	transcription factor EMB1444	110.824	1.40244	7.81769e-11	1.94544e-09
gene13864	100527475	LOC100527475	uncharacterized LOC100527475	193.69	1.46258	7.94675e-11	1.97618e-09
gene52705	100811451	LOC100811451	uncharacterized LOC100811451	23.5571	-3.65039	7.98725e-11	1.98487e-09
gene31515	100790051	LOC100790051	serine/arginine repetitive matrix protein 1	239.134	-0.840975	8.00546e-11	1.98801e-09
gene22003	100806910	LOC100806910	protein Iojap, chloroplastic	84.7373	1.29002	8.1154e-11	2.01392e-09
gene49099	100784318	LOC100784318	vacuolar-processing enzyme	6215.86	-3.10535	8.27303e-11	2.05161e-09
gene15039	100809356	LOC100809356	receptor-like protein kinase 7	243.987	-1.52913	8.29694e-11	2.05611e-09
gene32617	100798499	CYP26	peptidyl-prolyl cis-trans isomerase CYP26	78.7142	1.04028	8.3639e-11	2.07127e-09
gene38646	100782830	LOC100782830	UDP-glucuronic acid decarboxylase 6	71.9943	3.8213	8.40863e-11	2.0809e-09
gene44801	100791380	LOC100791380	uncharacterized LOC100791380	478.083	-1.0197	8.43619e-11	2.08628e-09
gene30272	100813045	LOC100813045	protein CDI	123.914	2.22895	8.44794e-11	2.08774e-09
gene39353	100798561	LOC100798561	polyamine oxidase 2	242.775	-1.08979	8.52146e-11	2.10445e-09
gene29500	100818728	LOC100818728	hevamine-A	39.2151	-1.94636	8.58441e-11	2.11854e-09
gene22678	100813514	LOC100813514	probable galacturonosyltransferase 14	59.3852	1.16907	8.73793e-11	2.15494e-09
gene11753	100778145	LOC100778145	putative glycerophosphoryl diester phosphodiesterase	113.274	3.60499	8.87516e-11	2.18727e-09
gene43476	100802477	LOC100802477	heparanase-like protein 3	48.3199	2.04982	9.0119e-11	2.21944e-09
gene55648	100788826	LOC100788826	cytochrome P450 89A2	14.7266	-2.15533	9.10292e-11	2.24031e-09
gene41565	100794354	LOC100794354	transcription factor bHLH25	30.3838	4.24625	9.15305e-11	2.24955e-09
gene7742	100815900	LOC100815900	poly [ADP-ribose] polymerase 1	24.0326	2.36401	9.14946e-11	2.24955e-09
gene14380	100808125	LOC100808125	probable nucleoredoxin 2	148.791	-1.91992	9.16905e-11	2.25193e-09
gene39719	100818638	LOC100818638	probable dual-specificity RNA methyltransferase RlmN	171.814	1.58148	9.2809e-11	2.27784e-09
gene35242	100803116	LOC100803116	protein DJ-1 homolog B	155.389	1.02415	9.31643e-11	2.28436e-09
gene52737	100819280	LOC100819280	phosphoenolpyruvate/phosphate translocator 2, chloroplastic-like	167.225	-2.78158	9.32027e-11	2.28436e-09
gene47937	100814619	LOC100814619	ribonuclease J	294.329	0.935754	9.3307e-11	2.28535e-09
gene7695	100804670	LOC100804670	sulfate transporter 3.1	58.543	-2.88611	9.40791e-11	2.30268e-09
gene34293	100810407	LOC100810407	receptor-like serine/threonine-protein kinase SD1-8	190.227	-2.43686	9.41447e-11	2.30271e-09
gene3897	100170676	WRKY28	WRKY transcription factor 28	46.0711	-1.53559	9.47827e-11	2.31673e-09
gene20705	100775714	GLYI-8	putative lactoylglutathione lyase	304.675	0.61424	9.61959e-11	2.34967e-09
gene56846	100795681	LOC100795681	uncharacterized LOC100795681	8.20406	4.87747	9.83412e-11	2.40043e-09
gene23774	100306467	LOC100306467	uncharacterized LOC100306467	55.5915	1.54313	9.9051e-11	2.4161e-09
gene8160	100800956	LOC100800956	fasciclin-like arabinogalactan protein 15	159.461	3.18864	9.9414e-11	2.4233e-09
gene3052	100814460	LOC100814460	protein ALTERED XYLOGLUCAN 4	49.4263	1.97494	9.98849e-11	2.43312e-09
gene9624	100780447	LOC100780447	tryptophan--tRNA ligase, chloroplastic/mitochondrial	40.8186	1.60965	1.00353e-10	2.44285e-09
gene7866	100808933	LOC100808933	uncharacterized LOC100808933	22.5903	-4.13038	1.00848e-10	2.45323e-09
gene51946	102669442	LOC102669442	uncharacterized LOC102669442	493.474	1.38719	1.01913e-10	2.47745e-09
gene15412	100776752	LOC100776752	probable pectinesterase/pectinesterase inhibitor 34	27.1555	4.53637	1.02589e-10	2.4922e-09
gene2514	100809618	LOC100809618	GDT1-like protein 1, chloroplastic-like	168.538	1.01613	1.02956e-10	2.49653e-09
gene47373	100778234	LOC100778234	uncharacterized LOC100778234	33.4144	2.84614	1.02938e-10	2.49653e-09
gene57976	100800623	LOC100800623	caffeoylshikimate esterase	20.2192	4.23264	1.02977e-10	2.49653e-09
gene33256	100800460	LOC100800460	kinesin-like protein KIN-7D, mitochondrial	67.0144	3.6222	1.04224e-10	2.52506e-09
gene31121	100813048	LOC100813048	beta-adaptin-like protein C	15.6718	2.36228	1.04458e-10	2.52899e-09
gene27555	100780391	LOC100780391	adenosine kinase 2-like	69.7522	1.77642	1.05113e-10	2.54314e-09
gene48254	100813539	LOC100813539	uncharacterized LOC100813539	24.0999	2.65583	1.05485e-10	2.5504e-09
gene48301	100778240	LOC100778240	lysine-rich arabinogalactan protein 18	126.157	4.20686	1.06559e-10	2.57463e-09
gene25066	100814262	LOC100814262	cellulose synthase A catalytic subunit 3 [UDP-forming]	40.8328	3.72154	1.08065e-10	2.60926e-09
gene35916	100305564	LOC100305564	cupredoxin domain-containing protein	24.5497	5.38565	1.10096e-10	2.65651e-09
gene49813	100798831	LOC100798831	uncharacterized LOC100798831	16.2235	2.64188	1.10484e-10	2.66406e-09
gene41693	100804423	LOC100804423	auxin-responsive protein IAA27-like	205.995	2.04711	1.10892e-10	2.67211e-09
gene21762	100794515	LOC100794515	cellulose synthase A catalytic subunit 2 [UDP-forming]	628.816	2.78767	1.1101e-10	2.67314e-09
gene33244	100820012	LOC100820012	kinesin-like protein KIN-7E	172.023	1.82015	1.13062e-10	2.72072e-09
gene38102	100783727	LOC100783727	stem-specific protein TSJT1	489.069	-2.04649	1.1346e-10	2.72847e-09
gene12005	100500478	LOC100500478	nucleoside diphosphate kinase 2, chloroplastic	89.675	1.75177	1.14005e-10	2.73973e-09
gene5556	100819070	LOC100819070	protein NRT1/ PTR FAMILY 6.4	116.795	-1.74143	1.14751e-10	2.7558e-09
gene7237	100792314	LOC100792314	serine/threonine-protein kinase D6PK	105.81	1.55238	1.16452e-10	2.79477e-09
gene46934	100783252	LOC100783252	isoleucine--tRNA ligase, chloroplastic/mitochondrial	360.299	0.906431	1.17128e-10	2.80912e-09
gene44647	100784117	LOC100784117	protein TSS	975.889	0.671193	1.17282e-10	2.81091e-09
gene19955	100785337	LOC100785337	probable receptor-like protein kinase At5g18500	25.6114	2.463	1.17604e-10	2.81487e-09
gene52132	100808729	LOC100808729	rhodanese-like domain-containing protein 4A, chloroplastic	24.0694	2.09694	1.176e-10	2.81487e-09
gene2151	100793662	LOC100793662	uncharacterized LOC100793662	25.317	-1.55134	1.17921e-10	2.82055e-09
gene17821	100796602	LOC100796602	F-box/kelch-repeat protein At1g80440	62.4631	-1.89145	1.18618e-10	2.83532e-09
gene9830	100527013	LOC100527013	FCS-like zinc-finger domain-containing protein	38.1199	-2.27971	1.19283e-10	2.84932e-09
gene21263	100790136	LOC100790136	probable xyloglucan endotransglucosylase/hydrolase protein 28	224.728	4.54751	1.19982e-10	2.8641e-09
gene51832	100812330	LOC100812330	alpha-galactosidase 1	20.9245	3.45122	1.20478e-10	2.87403e-09
gene45595	100815480	LOC100815480	3-hydroxy-3-methylglutaryl-coenzyme A reductase 3	17.9884	6.66073	1.20577e-10	2.87447e-09
gene33498	100819843	LOC100819843	UDP-glucuronic acid decarboxylase 1-like	264.27	1.14655	1.21156e-10	2.88634e-09
gene453	100803562	LOC100803562	uncharacterized LOC100803562	43.5998	-1.92554	1.22564e-10	2.91793e-09
gene9255	100805969	LOC100805969	probable xyloglucan glycosyltransferase 12	54.507	3.19681	1.23601e-10	2.94066e-09
gene57344	100795152	LOC100795152	putative 50S ribosomal protein L21, chloroplastic	221.857	1.35185	1.24054e-10	2.94949e-09
gene17508	100775701	LOC100775701	probable xyloglucan glycosyltransferase 5	21.4848	5.48894	1.25108e-10	2.97179e-09
gene22377	100784292	LOC100784292	peptide deformylase 1A, chloroplastic	42.0851	2.32448	1.25159e-10	2.97179e-09
gene8156	100813944	LOC100813944	uncharacterized LOC100813944	68.0547	-1.4729	1.25544e-10	2.97897e-09
gene19595	100787105	LOC100787105	30S ribosomal protein S5	265.766	1.65332	1.2576e-10	2.9821e-09
gene15590	100797121	LOC100797121	ABC transporter F family member 5	449.004	-1.47159	1.27434e-10	3.0198e-09
gene11191	100796907	LOC100796907	ABC transporter F family member 5	1064.73	-1.20484	1.28107e-10	3.03374e-09
gene45032	100793988	LOC100793988	F-box associated protein	194.875	-2.7721	1.29271e-10	3.05928e-09
gene48972	100791754	LOC100791754	protein phosphatase 2C 77	121.159	-1.05158	1.34211e-10	3.17409e-09
gene11586	100793412	LOC100793412	glucuronokinase 1-like	401.818	-1.95707	1.34451e-10	3.17666e-09
gene559	100819569	LOC100819569	uncharacterized protein At5g01610	61.6754	6.4467	1.34498e-10	3.17666e-09
gene17516	100788350	LOC100788350	proline-rich receptor-like protein kinase PERK15	99.3712	2.15549	1.35128e-10	3.18942e-09
gene3435	100804818	LOC100804818	apyrase 1	41.9086	2.43258	1.3546e-10	3.19516e-09
gene15745	547851	LOC547851	calnexin	458.847	1.36258	1.36506e-10	3.21558e-09
gene31122	100813589	LOC100813589	hexokinase-3	53.9759	7.42204	1.36465e-10	3.21558e-09
gene38808	100787084	LOC100787084	beta-galactosidase 1	23.4125	6.16701	1.37341e-10	3.23313e-09
gene220	100785192	LOC100785192	7-deoxyloganetic acid glucosyltransferase-like	37.1049	-1.50866	1.3814e-10	3.24979e-09
gene33567	100798862	LOC100798862	interactor of constitutive active ROPs 3	43.1087	2.33181	1.39256e-10	3.27389e-09
gene9629	100818755	LOC100818755	ATP-dependent 6-phosphofructokinase 6	54.7125	1.5652	1.4013e-10	3.29226e-09
gene2171	100800367	LOC100800367	protein IN CHLOROPLAST ATPASE BIOGENESIS, chloroplastic	146.58	1.50411	1.44462e-10	3.39181e-09
gene47276	100798962	LOC100798962	villin-4	35.993	2.20623	1.44987e-10	3.4019e-09
gene9649	100779554	LOC100779554	receptor-like protein kinase 7	138.951	-1.88775	1.45345e-10	3.40808e-09
gene39071	102666017	LOC102666017	uncharacterized LOC102666017	16.3566	-2.59206	1.48999e-10	3.49145e-09
gene38832	100796238	LOC100796238	protein CHUP1, chloroplastic	29.265	-2.1664	1.50209e-10	3.51643e-09
gene4239	102664053	LOC102664053	protein HUA2-LIKE 2	194.677	-0.748182	1.50261e-10	3.51643e-09
gene46912	100778426	LOC100778426	zinc finger CCCH domain-containing protein 58	58.6405	1.39702	1.51727e-10	3.54842e-09
gene34949	100527891	LOC100527891	xyloglucan endotransglucosylase/hydrolase protein 9	225.376	11.0429	1.53406e-10	3.58532e-09
gene39801	100807601	LOC100807601	methyltransferase-like protein 2	28.6355	-1.75008	1.54573e-10	3.61023e-09
gene17610	100796614	LOC100796614	ATP-dependent 6-phosphofructokinase 3	47.822	1.47999	1.54943e-10	3.61651e-09
gene31275	100818915	LOC100818915	fructose-bisphosphate aldolase 1, chloroplastic	376.565	-1.63277	1.56555e-10	3.65177e-09
gene49466	100797397	LOC100797397	F-box protein	60.4912	-1.53643	1.58385e-10	3.69203e-09
gene47023	100786792	LOC100786792	flowering time control protein FCA	185.116	-0.866958	1.60077e-10	3.72903e-09
gene53152	547749	PDH	proline dehydrogenase	35.1173	6.65937	1.60789e-10	3.74318e-09
gene5598	100788053	LOC100788053	alcohol dehydrogenase-like 7	52.4269	1.6752	1.63544e-10	3.80484e-09
gene23933	100802679	LOC100802679	inositol transporter 1	153.774	-1.07348	1.637e-10	3.80601e-09
gene45465	547843	LOC547843	protease inhibitor	75.5139	2.36455	1.64019e-10	3.81094e-09
gene45957	102660655	LOC102660655	uncharacterized LOC102660655	387.969	-0.584699	1.64239e-10	3.81358e-09
gene17771	100813137	LOC100813137	uncharacterized LOC100813137	152.795	-0.981622	1.66665e-10	3.86738e-09
gene11980	100780834	LOC100780834	quinolinate synthase, chloroplastic	99.9499	1.82548	1.67214e-10	3.87762e-09
gene27017	100784359	LOC100784359	VAN3-binding protein	49.4533	-1.26902	1.67626e-10	3.88463e-09
gene42535	100782680	LOC100782680	mediator of RNA polymerase II transcription subunit 33A	100.657	-1.81046	1.67764e-10	3.88532e-09
gene15810	100817380	LOC100817380	thylakoid lumenal 17.9 kDa protein, chloroplastic	32.4957	2.35054	1.70562e-10	3.94627e-09
gene27361	100779528	LOC100779528	serine/threonine-protein kinase tricornered	47.4441	2.62758	1.70617e-10	3.94627e-09
gene14796	102660700	LOC102660700	uncharacterized LOC102660700	237.472	-2.18403	1.71089e-10	3.95464e-09
gene13118	100526956	LOC100526956	putative NADH dehydrogenase transmembrane subunit	244.715	1.36161	1.72286e-10	3.97972e-09
gene34743	100799553	LOC100799553	arp2/3 complex-activating protein rickA	27.4121	4.13087	1.72854e-10	3.99028e-09
gene7545	100814124	LOC100814124	transcription factor bHLH48	69.0203	2.04438	1.73248e-10	3.99678e-09
gene13836	100820390	LOC100820390	uncharacterized LOC100820390	69.0864	1.82905	1.73507e-10	4.00017e-09
gene36463	100804915	LOC100804915	20 kDa chaperonin, chloroplastic	38.9023	3.76209	1.76111e-10	4.05759e-09
gene14058	100803308	LOC100803308	aspartate--tRNA ligase, chloroplastic/mitochondrial	142.586	0.952128	1.79133e-10	4.12456e-09
gene32924	100803301	100803301	100803301	107.944	-0.834891	1.8066e-10	4.15705e-09
gene55169	100816453	LOC100816453	heparan-alpha-glucosaminide N-acetyltransferase	115.224	-1.56039	1.81438e-10	4.17226e-09
gene14131	100782282	LOC100782282	uncharacterized GPI-anchored protein At4g28100	23.3845	8.63125	1.83714e-10	4.22188e-09
gene55540	100777596	LOC100777596	UPF0326 protein At4g17486-like	21.5645	3.6023	1.84788e-10	4.24383e-09
gene8432	100794250	LOC100794250	nicotianamine synthase-like protein	25.1592	4.9433	1.85281e-10	4.25242e-09
gene22016	100815650	LOC100815650	ribosomal L1 domain-containing protein 1	99.2036	-1.92314	1.85465e-10	4.2539e-09
gene54245	100791268	LOC100791268	cytoplasmic tRNA 2-thiolation protein 2-like	31.5205	-1.64664	1.87647e-10	4.3012e-09
gene41847	100806368	LOC100806368	transcription factor bHLH122	99.2296	-1.77571	1.88025e-10	4.30711e-09
gene27936	100803590	LOC100803590	protein TAB2 homolog, chloroplastic	145.243	0.967536	1.88498e-10	4.31516e-09
gene14961	100788676	LOC100788676	putative esterase YitV	160.171	3.19639	1.8983e-10	4.34289e-09
gene6644	100780774	LOC100780774	uncharacterized LOC100780774	8.68174	-4.2683	1.90275e-10	4.35028e-09
gene56860	100801168	LOC100801168	cyclase-like protein 2	110.914	1.1045	1.91445e-10	4.37423e-09
gene43372	100786399	LOC100786399	probable sugar phosphate/phosphate translocator At3g17430	63.8331	1.55589	1.93692e-10	4.42275e-09
gene13025	100794098	LOC100794098	katanin p60 ATPase-containing subunit A-like 2	49.952	1.07498	1.9606e-10	4.47395e-09
gene17165	100305963	LOC100305963	uncharacterized LOC100305963	57.5679	-3.20139	1.97006e-10	4.49268e-09
gene9471	100815725	LOC100815725	probable protein phosphatase 2C 57	20.8285	2.38045	1.99469e-10	4.54595e-09
gene39946	100802980	LOC100802980	probable xyloglucan glycosyltransferase 12	159.191	4.75669	2.00475e-10	4.56596e-09
gene9686	547890	GF14B	14-3-3 protein SGF14b	236.484	1.50371	2.00735e-10	4.56895e-09
gene2292	100779121	LOC100779121	two-component response regulator-like APRR2	76.883	-1.11393	2.009e-10	4.5698e-09
gene2961	100814629	LOC100814629	protein PTST homolog 2, chloroplastic	24.7534	1.78087	2.06319e-10	4.69009e-09
gene26990	100500600	LOC100500600	photosynthetic NDH subunit of subcomplex B 5-like	388.106	1.11215	2.1373e-10	4.85388e-09
gene8452	100799175	LOC100799175	GATA transcription factor 16	23.9633	-3.69247	2.13796e-10	4.85388e-09
gene11348	100807894	LOC100807894	PP2A regulatory subunit TAP46	282.181	-0.714691	2.1404e-10	4.85441e-09
gene36315	100500282	LOC100500282	uncharacterized LOC100500282	970.979	-0.937474	2.14091e-10	4.85441e-09
gene5841	100820316	LOC100820316	serine acetyltransferase 1, chloroplastic	241.481	1.33789	2.14823e-10	4.8679e-09
gene9157	100811824	LOC100811824	phosphatidate phosphatase PAH2	117.593	-0.830884	2.17035e-10	4.91492e-09
gene34675	732604	PIP2-5	aquaporin PIP2-5	343.972	-1.70298	2.18057e-10	4.93494e-09
gene14262	100780311	LOC100780311	GATA transcription factor 7	326.481	-0.970417	2.18652e-10	4.94527e-09
gene37603	100804726	LOC100804726	uncharacterized LOC100804726	141.486	-1.10248	2.2205e-10	5.01894e-09
gene47112	100814987	LOC100814987	pectinesterase/pectinesterase inhibitor PPE8B	158.871	4.98095	2.22679e-10	5.02999e-09
gene29542	100797571	LOC100797571	scarecrow-like protein 8	63.0743	-1.79458	2.23217e-10	5.03895e-09
gene20230	100793089	GLYI-7	putative lactoylglutathione lyase	165.389	1.7947	2.23953e-10	5.05237e-09
gene56735	100810052	LOC100810052	protein SEEDLING PLASTID DEVELOPMENT 1	484.681	-1.54765	2.24201e-10	5.05478e-09
gene17271	100793264	LOC100793264	aconitate hydratase, cytoplasmic	121.928	1.13891	2.28444e-10	5.14719e-09
gene18143	100789583	LOC100789583	uncharacterized LOC100789583	29.8781	2.72336	2.28875e-10	5.15364e-09
gene34681	100170706	PDIL-2	protein disulfide isomerase-like protein	150.027	0.920448	2.29194e-10	5.15759e-09
gene49024	100793667	LOC100793667	probable protein phosphatase 2C 60	59.693	-1.53976	2.32221e-10	5.22241e-09
gene20723	100809412	LOC100809412	proteinaceous RNase P 1, chloroplastic/mitochondrial	16.4129	2.63725	2.36599e-10	5.31753e-09
gene38071	100819875	LOC100819875	proton pump-interactor 1	353.704	-0.68608	2.36821e-10	5.31917e-09
gene20630	547995	ACCC-3	biotin carboxylase precursor	119.139	0.913191	2.37217e-10	5.32471e-09
gene13496	100305741	LOC100305741	uncharacterized LOC100305741	164.416	1.8175	2.39272e-10	5.36747e-09
gene20808	100798582	LOC100798582	dynamin-related protein 1C	73.7363	1.4999	2.42413e-10	5.43452e-09
gene28972	100810855	LOC100810855	uncharacterized LOC100810855	94.2682	-0.821249	2.4405e-10	5.46779e-09
gene30440	100306532	LOC100306532	uncharacterized LOC100306532	18.7687	-2.99751	2.45846e-10	5.50457e-09
gene23423	100778745	LOC100778745	putative GDSL esterase/lipase	40.0558	4.75537	2.46263e-10	5.50858e-09
gene8942	100500173	LOC100500173	HMG-box superfamily protein	1062.4	-0.778565	2.46333e-10	5.50858e-09
gene49547	100810008	HELRP	ATP-dependent RNA helicase DEAH12, chloroplastic	102.964	-1.00573	2.47665e-10	5.5349e-09
gene31175	100785606	LOC100785606	enoyl-[acyl-carrier-protein] reductase [NADH], chloroplastic	68.4441	1.49658	2.48461e-10	5.54923e-09
gene53727	100780245	LOC100780245	30S ribosomal protein S21, chloroplastic	273.172	2.1887	2.48787e-10	5.55303e-09
gene14265	100786372	LOC100786372	B-box zinc finger protein 20	21.0844	2.47096	2.5129e-10	5.60539e-09
gene42911	100809037	LOC100809037	leucine-rich repeat extensin-like protein 6	17.0158	7.31075	2.52882e-10	5.63739e-09
gene5765	100527559	LOC100527559	RidA-like protein	58.5535	1.087	2.54122e-10	5.66151e-09
gene31554	100812160	LOC100812160	U-box domain-containing protein 13	349.065	-0.923042	2.55666e-10	5.69235e-09
gene13834	100776565	LOC100776565	uncharacterized LOC100776565	227.174	-1.10457	2.57244e-10	5.72392e-09
gene14193	100817906	LOC100817906	alanine--tRNA ligase, chloroplastic/mitochondrial	249.012	0.927645	2.62638e-10	5.84031e-09
gene1965	100777692	LOC100777692	GDP-mannose 4,6 dehydratase 1	145.373	2.91726	2.63794e-10	5.86236e-09
gene53476	100814503	LOC100814503	phosphoglucan phosphatase LSF1, chloroplastic	80.0694	0.938462	2.64102e-10	5.86555e-09
gene50	100793844	LOC100793844	ATP-dependent 6-phosphofructokinase 3	244.686	1.40677	2.64599e-10	5.87295e-09
gene20980	100170735	LOC100170735	peroxisomal malate dehydrogenase	941.506	0.86401	2.65252e-10	5.88379e-09
gene14201	100809897	LOC100809897	50S ribosomal protein L3, chloroplastic-like	175.191	1.53509	2.70179e-10	5.98937e-09
gene44349	100780342	LOC100780342	DNA-directed RNA polymerases II, IV and V subunit 8B	32.4018	1.39829	2.70917e-10	6.002e-09
gene29127	100811267	LOC100811267	heterogeneous nuclear ribonucleoprotein 1	223.994	-0.557705	2.72085e-10	6.02414e-09
gene10616	100792679	LOC100792679	uncharacterized LOC100792679	160.058	1.31504	2.7581e-10	6.10283e-09
gene19773	100783022	LOC100783022	pectinesterase inhibitor 10	44.0201	2.00643	2.76488e-10	6.11405e-09
gene14533	100776764	LOC100776764	uroporphyrinogen-III synthase, chloroplastic-like	36.6838	2.18169	2.81065e-10	6.20933e-09
gene26051	100796476	LOC100796476	ribulose bisphosphate carboxylase/oxygenase activase, chloroplastic	70.4245	1.08597	2.81144e-10	6.20933e-09
gene24735	100782725	LOC100782725	uncharacterized LOC100782725	8.42509	-3.61059	2.85266e-10	6.29647e-09
gene35892	100793076	LOC100793076	UDP-glycosyltransferase 83A1	21.4698	-2.86567	2.8832e-10	6.35995e-09
gene21459	100800521	LOC100800521	protochlorophyllide-dependent translocon component 52, chloroplastic	27.5681	-3.23399	2.91406e-10	6.42009e-09
gene45509	100783946	LOC100783946	probable methyltransferase PMT20	489.222	2.02895	2.91346e-10	6.42009e-09
gene2506	100805517	LOC100805517	respiratory burst oxidase homolog protein A	91.992	-1.81806	2.93159e-10	6.45474e-09
gene35383	100781016	LOC100781016	methionine gamma-lyase	103.221	2.75227	2.96421e-10	6.52253e-09
gene56501	100815040	LOC100815040	DEAD-box ATP-dependent RNA helicase 3, chloroplastic	46.7048	2.6253	2.97747e-10	6.54768e-09
gene55447	100812708	LOC100812708	uncharacterized LOC100812708	335.954	1.01071	2.98042e-10	6.55013e-09
gene40914	100775339	LOC100775339	uncharacterized LOC100775339	30.4073	-2.02686	3.01464e-10	6.62128e-09
gene44936	100782700	LOC100782700	probable metal-nicotianamine transporter YSL6	186.319	-0.652533	3.02431e-10	6.63845e-09
gene4063	100801828	LOC100801828	cold-regulated protein 27	9.77291	3.06367	3.03896e-10	6.66649e-09
gene361	100776108	LOC100776108	ubiquitin carboxyl-terminal hydrolase 36	76.9076	1.51239	3.08189e-10	6.75653e-09
gene21532	100800702	LOC100800702	uncharacterized LOC100800702	139.893	1.23375	3.11293e-10	6.82038e-09
gene24134	100819770	LOC100819770	unchracterized LOC100819770	171.409	2.18654	3.11507e-10	6.82091e-09
gene27276	100806987	LOC100806987	protein NETWORKED 1D	164.105	-1.06315	3.14369e-10	6.87934e-09
gene20237	100777136	LOC100777136	uncharacterized LOC100777136	211.615	-1.88977	3.15743e-10	6.90097e-09
gene47733	100792616	LOC100792616	probable anion transporter 6, chloroplastic	80.2023	-1.66452	3.1564e-10	6.90097e-09
gene40523	100797495	LOC100797495	probable xyloglucan glycosyltransferase 5	10.2677	4.5721	3.20245e-10	6.99507e-09
gene53700	100784021	LOC100784021	probable adenylate kinase 7, mitochondrial	45.9873	-1.30994	3.21805e-10	7.02486e-09
gene46809	547513	PRX2	cationic peroxidase 2	178.14	2.48954	3.23306e-10	7.05332e-09
gene14721	106799200	106799200	106799200	7.04093	7.06172	3.23845e-10	7.06077e-09
gene44543	100127413	ALAAT1	alanine aminotransferase 1	98.0494	0.90611	3.24149e-10	7.06308e-09
gene57801	100812545	LOC100812545	pentatricopeptide repeat-containing protein At3g04760, chloroplastic	45.2764	1.56366	3.2568e-10	7.09212e-09
gene47174	100817992	LOC100817992	protein ELF4-LIKE 3	59.2322	-1.68567	3.25995e-10	7.09466e-09
gene4837	100814808	LOC100814808	NDR1/HIN1-like protein 3	23.5616	2.59289	3.27904e-10	7.13187e-09
gene28123	100789198	LOC100789198	probable methyltransferase PMT7	25.2735	2.81781	3.30958e-10	7.19392e-09
gene33509	100780267	MYB145	MYB transcription factor MYB145	121.123	-1.7098	3.32876e-10	7.23119e-09
gene2619	100795783	LOC100795783	WEB family protein At3g02930, chloroplastic	149.663	1.57498	3.33264e-10	7.23524e-09
gene41509	100037447	CAT3	catalase	695.275	-1.3827	3.33852e-10	7.2436e-09
gene53658	100775821	LOC100775821	transcription factor GTE8	156.391	-0.875059	3.37826e-10	7.32537e-09
gene11397	100527808	LOC100527808	uncharacterized LOC100527808	19.7827	-2.95335	3.38701e-10	7.3399e-09
gene31394	100807706	LOC100807706	putative uncharacterized protein DDB_G0282133	37.6722	-2.67488	3.39706e-10	7.3572e-09
gene11112	100818765	LOC100818765	lipase-like PAD4	790.703	-1.74559	3.39918e-10	7.35733e-09
gene32060	100775145	100775145	100775145	16.2656	-3.78705	3.465e-10	7.49528e-09
gene32060	100775145	100775145	100775145	16.2656	-3.78705	3.465e-10	7.49528e-09
gene32060	100775145	100775145	100775145	16.2656	-3.78705	3.465e-10	7.49528e-09
gene32060	100775145	100775145	100775145	16.2656	-3.78705	3.465e-10	7.49528e-09
gene32060	100775145	100775145	100775145	16.2656	-3.78705	3.465e-10	7.49528e-09
gene32060	100775145	100775145	100775145	16.2656	-3.78705	3.465e-10	7.49528e-09
gene32060	100775145	100775145	100775145	16.2656	-3.78705	3.465e-10	7.49528e-09
gene32060	100775145	100775145	100775145	16.2656	-3.78705	3.465e-10	7.49528e-09
gene32060	100775145	100775145	100775145	16.2656	-3.78705	3.465e-10	7.49528e-09
gene32060	100775145	100775145	100775145	16.2656	-3.78705	3.465e-10	7.49528e-09
gene32060	100775145	100775145	100775145	16.2656	-3.78705	3.465e-10	7.49528e-09
gene32060	100775145	100775145	100775145	16.2656	-3.78705	3.465e-10	7.49528e-09
gene32060	100775145	100775145	100775145	16.2656	-3.78705	3.465e-10	7.49528e-09
gene36398	100788142	GLYI-18	putative lactoylglutathione lyase	180.454	-1.83806	3.50303e-10	7.57294e-09
gene430	100797370	LOC100797370	single-stranded DNA-binding protein WHY1, chloroplastic	21.0869	1.63424	3.54455e-10	7.65808e-09
gene23734	100794878	LOC100794878	dynamin-related protein 1E	123.43	-1.25061	3.5486e-10	7.66219e-09
gene16198	100815779	LOC100815779	protein COBRA	96.2513	4.52352	3.5666e-10	7.69641e-09
gene36130	100305904	LOC100305904	uncharacterized LOC100305904	79.6715	-0.817271	3.57497e-10	7.70517e-09
gene36788	100812934	LOC100812934	ribonucleoprotein At2g37220, chloroplastic-like	3128.14	1.11234	3.57352e-10	7.70517e-09
gene14417	100782834	LOC100782834	filament-like plant protein 4	174.815	2.88931	3.6043e-10	7.7637e-09
gene2676	547489	HIDH	2-hydroxyisoflavanone dehydratase	73.0645	-2.43762	3.60865e-10	7.76492e-09
gene51126	100783453	LOC100783453	protein PLASTID MOVEMENT IMPAIRED 2-like	42.6162	-1.46211	3.60922e-10	7.76492e-09
gene6335	100788617	LOC100788617	transcription factor UNE10	19.9181	-1.81415	3.64737e-10	7.84228e-09
gene31420	100776524	LOC100776524	calreticulin-3	45.0932	1.63126	3.65192e-10	7.84734e-09
gene5497	100800390	LOC100800390	probable methyltransferase PMT23	28.6467	2.04119	3.65859e-10	7.85695e-09
gene13126	547718	GAI1	DELLA protein GAI 1	248.882	-1.06504	3.68424e-10	7.9073e-09
gene41784	100803358	LOC100803358	linoleate 9S-lipoxygenase	207.88	4.95268	3.71018e-10	7.95817e-09
gene6327	100810356	LOC100810356	putative pre-16S rRNA nuclease	24.133	1.76745	3.73723e-10	8.01139e-09
gene54741	100783307	LOC100783307	peroxiredoxin-2E, chloroplastic	616.931	1.93541	3.74079e-10	8.01423e-09
gene49551	100783277	LOC100783277	histone H3.3	1209.3	-0.687698	3.74391e-10	8.01609e-09
gene46879	100786435	LOC100786435	pyruvate, phosphate dikinase, chloroplastic	1460.76	-1.4735	3.80184e-10	8.13525e-09
gene34173	100811994	LOC100811994	uncharacterized LOC100811994	25.0135	-3.1614	3.8498e-10	8.23294e-09
gene55360	100782415	LOC100782415	putative glucose-6-phosphate 1-epimerase	44.8903	-1.94446	3.85305e-10	8.23497e-09
gene17383	100776585	LOC100776585	8-amino-7-oxononanoate synthase	20.8715	1.7736	3.8886e-10	8.30599e-09
gene9235	100305720	LOC100305720	uncharacterized LOC100305720	107.781	1.07396	3.89212e-10	8.30853e-09
gene46180	106796458	LOC106796458	PH, RCC1 and FYVE domains-containing protein 1	55.0808	-1.37684	3.96103e-10	8.4506e-09
gene36878	100795534	LOC100795534	uncharacterized LOC100795534	16.1068	-2.92752	3.96577e-10	8.45565e-09
gene39319	100804411	LOC100804411	pentatricopeptide repeat-containing protein At2g42920, chloroplastic	55.8953	1.50023	3.99039e-10	8.50307e-09
gene3403	100777206	LOC100777206	uncharacterized LOC100777206	20.7847	2.06158	4.04084e-10	8.60544e-09
gene20191	100807247	LOC100807247	stem-specific protein TSJT1	376.406	-2.26132	4.06364e-10	8.64885e-09
gene28330	100527363	LOC100527363	uncharacterized LOC100527363	25.5109	-2.32254	4.08776e-10	8.695e-09
gene28683	100776327	LOC100776327	aspartic proteinase	962.654	-0.743238	4.13782e-10	8.79625e-09
gene30474	100806283	LOC100806283	ACT domain-containing protein ACR8	26.0458	6.73165	4.19757e-10	8.91795e-09
gene21682	100305905	LOC100305905	PLAT superfamily protein	32.9046	3.72463	4.21841e-10	8.95692e-09
gene24178	100791929	LOC100791929	uncharacterized WD repeat-containing protein C2A9.03	84.9903	-1.00738	4.28156e-10	9.0856e-09
gene51425	100792819	LOC100792819	pectin acetylesterase 5	39.7187	1.21066	4.31201e-10	9.14479e-09
gene43198	100790831	100790831	100790831	31.4613	-1.95677	4.31791e-10	9.14645e-09
gene47070	100795077	LOC100795077	novel plant SNARE 13	75.6074	1.35769	4.31694e-10	9.14645e-09
gene14640	100818436	LOC100818436	probable xyloglucan glycosyltransferase 12	92.4303	3.56512	4.34272e-10	9.19355e-09
gene26100	100811237	LOC100811237	3-hydroxy-3-methylglutaryl coenzyme A reductase 2-B	28.2623	3.81435	4.36036e-10	9.22543e-09
gene55668	100777083	LOC100777083	lecithin-cholesterol acyltransferase-like 4	222.415	-1.21465	4.36958e-10	9.23947e-09
gene44265	100802996	LOC100802996	probable serine/threonine-protein kinase DDB_G0282963	440.743	-1.23102	4.41326e-10	9.3263e-09
gene32734	100782771	LOC100782771	lanC-like protein GCL1	201.3	4.69546	4.43233e-10	9.36106e-09
gene52004	100808921	LOC100808921	signal peptide peptidase-like 4	272.278	-1.44234	4.4515e-10	9.396e-09
gene38047	100805450	LOC100805450	pre-mRNA-splicing factor CWC22 homolog	79.4291	1.39583	4.46303e-10	9.41479e-09
gene48033	100798971	LOC100798971	monocopper oxidase-like protein SKU5	105.648	5.49727	4.53374e-10	9.55831e-09
gene26696	100808551	LOC100808551	ATG8-interacting protein 1	126.473	-1.15797	4.54768e-10	9.58204e-09
gene20694	100305871	LOC100305871	uncharacterized LOC100305871	9.91493	-3.60194	4.57905e-10	9.63676e-09
gene30373	100305470	LOC100305470	arabinogalactan protein 41	16.4177	7.5923	4.57797e-10	9.63676e-09
gene1833	100777875	LOC100777875	probable carotenoid cleavage dioxygenase 4, chloroplastic	3332.63	-1.10077	4.6062e-10	9.6867e-09
gene54164	100810895	LOC100810895	lycopene beta cyclase, chloroplastic	80.3177	1.26641	4.6082e-10	9.6867e-09
gene24876	100783605	LOC100783605	probable inositol transporter 2	64.2771	-2.71998	4.65186e-10	9.77273e-09
gene29561	100786118	LOC100786118	protein NLP6	126.17	-1.11703	4.73318e-10	9.93773e-09
gene57354	100800455	LOC100800455	tetratricopeptide repeat protein Pyg7-like protein	112.373	1.12191	4.89915e-10	1.02802e-08
gene24334	100778592	LOC100778592	uncharacterized LOC100778592	19.7591	4.04116	4.90959e-10	1.0296e-08
gene35106	100792344	LOC100792344	autophagy-related protein 18f	82.2098	-1.5506	4.96595e-10	1.04081e-08
gene35651	100788859	LOC100788859	uncharacterized LOC100788859	349.489	-0.69936	4.96915e-10	1.04087e-08
gene47012	100811922	LOC100811922	probable protein phosphatase 2C 42	27.1886	2.27743	5.1049e-10	1.06868e-08
gene14921	100778704	LOC100778704	cation transport regulator-like protein 2-like	175.443	4.51237	5.12262e-10	1.07176e-08
gene49529	100805738	LOC100805738	protein-tyrosine-phosphatase MKP1-like	30.5658	-1.84378	5.18162e-10	1.08347e-08
gene34808	100806306	LOC100806306	protein HIRA	75.4456	-0.93421	5.24013e-10	1.09506e-08
gene21483	100811719	LOC100811719	P34 probable thiol protease-like	45.1814	8.84304	5.27297e-10	1.10128e-08
gene5518	102663004	LOC102663004	acanthoscurrin-2	81.4282	-1.49072	5.31838e-10	1.11012e-08
gene17691	100305555	LOC100305555	uncharacterized LOC100305555	35.6308	2.79342	5.39283e-10	1.125e-08
gene32801	100806814	LOC100806814	3-oxoacyl-[acyl-carrier-protein] reductase 4	83.6222	1.40897	5.41071e-10	1.12807e-08
gene42561	100500627	LOC100500627	putative peroxiredoxin IIF	43.0816	1.04801	5.44745e-10	1.13507e-08
gene29269	100787175	LOC100787175	pleiotropic drug resistance protein 2	230.371	-1.05667	5.48048e-10	1.14129e-08
gene34893	100788824	LOC100788824	cellulose synthase-like protein H1	97.3648	1.12525	5.52869e-10	1.15066e-08
gene27559	100786275	LOC100786275	RNA-binding (RRM/RBD/RNP motifs) family protein	2094.21	1.00642	5.56766e-10	1.15742e-08
gene30601	100785811	LOC100785811	glycine cleavage system H protein, mitochondrial	796.747	2.45135	5.56692e-10	1.15742e-08
gene27404	100775793	LOC100775793	CLIP-associated protein	59.0121	1.69383	5.57629e-10	1.15854e-08
gene34852	100820007	HDA14	histone deacetylase	105.192	0.809564	5.59914e-10	1.16261e-08
gene40893	100790632	LOC100790632	phosphatidylinositol 4-phosphate 5-kinase 1	19.9309	2.64469	5.61876e-10	1.16601e-08
gene41804	100801419	LOC100801419	uncharacterized LOC100801419	81.7935	-1.02605	5.75029e-10	1.19261e-08
gene55059	100785805	CYP14	peptidyl-prolyl cis-trans isomerase CYP14	95.1848	1.77438	5.78014e-10	1.19811e-08
gene5137	100795085	LOC100795085	zinc finger CCCH domain-containing protein 66-like	251.43	-1.74254	5.80949e-10	1.20349e-08
gene20887	100791365	LOC100791365	ABC transporter I family member 17	192.279	-1.48888	5.81657e-10	1.20426e-08
gene28644	100810190	LOC100810190	protoporphyrinogen oxidase 1, chloroplastic	231.282	1.09655	5.95916e-10	1.23307e-08
gene44603	100804074	LOC100804074	GRF1-interacting factor 3	90.1431	-1.09927	6.05977e-10	1.25316e-08
gene39114	100803870	LOC100803870	OBERON-like protein	252.606	-1.19082	6.08902e-10	1.25848e-08
gene29181	100776673	LOC100776673	mitochondrial uncoupling protein 4-like	29.993	1.54689	6.13063e-10	1.26635e-08
gene2827	100790710	LOC100790710	uncharacterized LOC100790710	55.3193	1.1747	6.24354e-10	1.28892e-08
gene23412	100807453	LOC100807453	phytoene synthase 2, chloroplastic	63.1054	2.24044	6.26142e-10	1.29187e-08
gene38176	100784062	LOC100784062	uncharacterized LOC100784062	33.08	2.47705	6.26679e-10	1.29223e-08
gene47381	100779299	LOC100779299	DNA-directed RNA polymerase 3B, chloroplastic	37.8205	1.22822	6.28272e-10	1.29477e-08
gene46995	100804291	LOC100804291	ubiquitin-conjugating enzyme E2 32-like	170.945	-0.892498	6.28841e-10	1.2952e-08
gene29565	100787184	LOC100787184	tripeptidyl-peptidase 2	103.272	1.37501	6.31338e-10	1.29959e-08
gene2426	100785186	LOC100785186	PGR5-like protein 1A, chloroplastic	413.501	1.68482	6.36193e-10	1.30883e-08
gene35135	547882	SALI5-4A	sali5-4a protein	70.3827	3.11224	6.40501e-10	1.31693e-08
gene24444	100813899	LOC100813899	xyloglucan 6-xylosyltransferase 2	180.704	2.68857	6.47801e-10	1.33118e-08
gene19569	100779793	LOC100779793	E3 ubiquitin-protein ligase RMA1H1	47.9164	-1.66027	6.49847e-10	1.33461e-08
gene52966	100818397	LOC100818397	uncharacterized LOC100818397	11.3134	-4.45641	6.50328e-10	1.33484e-08
gene8353	100886351	MIR408B	microRNA MIR408b	56.8128	3.02619	6.55325e-10	1.34432e-08
gene42815	100801058	LOC100801058	berberine bridge enzyme-like 8	30.0777	4.31081	6.59328e-10	1.35175e-08
gene46463	100820630	LOC100820630	sorbitol dehydrogenase	431.207	-0.652841	6.6402e-10	1.36059e-08
gene49465	100500654	LOC100500654	chaperone protein DnaJ-like	69.1914	-1.53161	6.6526e-10	1.36235e-08
gene41839	100812970	LOC100812970	ETHYLENE INSENSITIVE 3-like 3 protein	87.1177	-1.09838	6.67381e-10	1.36591e-08
gene57477	100799747	LOC100799747	pyruvate kinase 1, cytosolic	54.0216	1.51004	6.69858e-10	1.3702e-08
gene356	100816716	LOC100816716	putative methylsterol monooxygenase DDB_G0269788-like	43.1778	1.57342	6.72302e-10	1.37441e-08
gene21567	100776799	LOC100776799	uncharacterized LOC100776799	42.6809	2.26641	6.8222e-10	1.39341e-08
gene2287	100776984	LOC100776984	pyruvate kinase isozyme G, chloroplastic	224.656	-0.91956	6.82373e-10	1.39341e-08
gene39389	100781590	LOC100781590	dihydropyrimidinase-like	19.1914	-2.07865	6.83434e-10	1.39478e-08
gene28467	100170734	LOC100170734	peroxisomal 3-ketoacyl-CoA thiolase	453.772	-0.931051	6.8566e-10	1.39852e-08
gene23963	100811894	LOC100811894	uncharacterized LOC100811894	28.3861	1.40742	6.86495e-10	1.39863e-08
gene29241	100789835	CYP76O2	7-ethoxycoumarin O-deethylase-like	168.022	3.31205	6.86265e-10	1.39863e-08
gene41252	100800492	LOC100800492	phenylacetaldehyde reductase	9.18543	3.30767	6.88844e-10	1.40261e-08
gene52631	100818353	LOC100818353	uncharacterized LOC100818353	41.947	-2.35781	6.91599e-10	1.40742e-08
gene14167	100817892	LOC100817892	UV-B-induced protein At3g17800, chloroplastic	299.006	-1.03633	7.06936e-10	1.43781e-08
gene7556	100818371	LOC100818371	FT-interacting protein 3	60.0762	2.57522	7.07898e-10	1.43895e-08
gene14468	100796780	LOC100796780	ornithine carbamoyltransferase, chloroplastic	38.5044	1.20634	7.10152e-10	1.44271e-08
gene48072	100796860	LOC100796860	asparagine--tRNA ligase, chloroplastic/mitochondrial	157.41	1.04949	7.1222e-10	1.44609e-08
gene22095	100794517	LOC100794517	phosphatidylserine decarboxylase proenzyme 2	253.847	-1.0008	7.16937e-10	1.45484e-08
gene17871	100789399	LOC100789399	probable GTP diphosphokinase RSH2, chloroplastic	440.593	-1.26253	7.21604e-10	1.46348e-08
gene27469	100793534	LOC100793534	E3 ubiquitin-protein ligase UPL4	173.025	-1.12903	7.23447e-10	1.46639e-08
gene39916	100500113	GASA22	gibberellin-regulated protein 22	116.538	6.07888	7.24653e-10	1.468e-08
gene15324	100796235	LOC100796235	uncharacterized LOC100796235	36.8243	-3.48171	7.34192e-10	1.48648e-08
gene37952	100785489	LOC100785489	mitogen-activated protein kinase 19-like	75.7627	-1.12627	7.51309e-10	1.52027e-08
gene5861	100779861	LOC100779861	cellulose synthase-like protein E6	134.777	-2.26363	7.53619e-10	1.52409e-08
gene5960	100812860	LOC100812860	CMP-sialic acid transporter 4	24.7824	1.90911	7.56797e-10	1.52965e-08
gene13722	100500644	LOC100500644	acyl carrier protein 1, chloroplastic	239.374	2.31387	7.62005e-10	1.5393e-08
gene9705	100803108	LOC100803108	mechanosensitive ion channel protein 2, chloroplastic-like	48.8914	-1.83027	7.63973e-10	1.54241e-08
gene21103	100101890	BZIP10	transcription factor bZIP10	9.66702	6.28871	7.66328e-10	1.54629e-08
gene7501	100815168	LOC100815168	uncharacterized LOC100815168	36.7906	3.36475	7.73842e-10	1.56057e-08
gene2083	100784651	LOC100784651	clathrin heavy chain 2	33.3518	2.21572	7.75342e-10	1.56271e-08
gene23551	100795762	LOC100795762	ethylene-responsive transcription factor 3	26.2801	-2.0404	7.79174e-10	1.56955e-08
gene48339	100788748	LOC100788748	probable WRKY transcription factor 15	90.9117	-1.70156	7.81424e-10	1.57319e-08
gene14944	100808651	LOC100808651	indole-3-pyruvate monooxygenase YUCCA6	10.8423	-2.75562	7.86395e-10	1.58231e-08
gene2432	100786241	LOC100786241	phospholipase D gamma 1	207.44	-1.62135	7.89871e-10	1.58841e-08
gene52302	100801839	LOC100801839	probable galacturonosyltransferase 14	38.7599	1.32883	7.94563e-10	1.59695e-08
gene9196	100811122	LOC100811122	cyclin-D3-1	20.9887	4.43226	8.03036e-10	1.61307e-08
gene38054	100814723	LOC100814723	protein RICE SALT SENSITIVE 3	17.8424	-2.74548	8.20114e-10	1.64645e-08
gene44501	100806912	LOC100806912	transmembrane protein 87A	59.8065	1.5535	8.24353e-10	1.65403e-08
gene15836	100802978	LOC100802978	probable inactive leucine-rich repeat receptor-like protein kinase At3g03770	40.8265	-1.54331	8.26746e-10	1.65737e-08
gene38415	100819878	LOC100819878	glycosyltransferase BC10	69.958	2.00755	8.26948e-10	1.65737e-08
gene31978	100787020	LOC100787020	sodium-dependent phosphate transport protein 1, chloroplastic	376.712	-0.933311	8.30366e-10	1.66329e-08
gene54848	100818575	LOC100818575	fasciclin-like arabinogalactan protein 15	201.889	2.4783	8.33189e-10	1.66801e-08
gene45691	100784113	LOC100784113	aspartyl protease family protein	20.5178	-3.72035	8.42036e-10	1.68478e-08
gene15049	100812025	LOC100812025	auxin-responsive protein IAA8	288.192	0.779153	8.56598e-10	1.71296e-08
gene2977	100797561	LOC100797561	uncharacterized LOC100797561	287.23	-2.46351	8.63903e-10	1.7266e-08
gene11761	100788305	LOC100788305	DNAJ protein JJJ1 homolog	128.166	-0.943205	8.64641e-10	1.72711e-08
gene30519	100814320	LOC100814320	mucin-17	956.972	-0.502574	8.65811e-10	1.72848e-08
gene5759	100791578	LOC100791578	toll interleukin receptor	35.6389	-1.81616	8.67303e-10	1.73049e-08
gene27466	100807521	LOC100807521	uncharacterized LOC100807521	141.334	1.11297	8.74662e-10	1.7442e-08
gene29210	100782028	LOC100782028	NAC domain containing protein 50	79.1449	-1.34384	8.7796e-10	1.7498e-08
gene35344	100791651	LOC100791651	protein EMSY-LIKE 3	160.387	-0.663432	8.7924e-10	1.75137e-08
gene22491	100814950	LOC100814950	uncharacterized LOC100814950	242.409	0.983596	8.80272e-10	1.75245e-08
gene10935	100815729	LOC100815729	MA3 DOMAIN-CONTAINING TRANSLATION REGULATORY FACTOR 1	223.157	-1.12215	8.83134e-10	1.75717e-08
gene26044	100820462	LOC100820462	uncharacterized LOC100820462	24.7574	1.74228	8.89196e-10	1.76825e-08
gene53750	100796700	LOC100796700	protein NUCLEAR FUSION DEFECTIVE 4	50.1553	1.50264	8.93872e-10	1.77656e-08
gene14594	100306110	GASA9	gibberellin-regulated protein 9	945.399	5.49966	9.02723e-10	1.79315e-08
gene39122	102661547	LOC102661547	calcium-transporting ATPase 12, plasma membrane-type	55.5188	-1.38604	9.09733e-10	1.80607e-08
gene22718	100819911	LOC100819911	probable endo-1,3(4)-beta-glucanase ARB_01444	159.282	-1.14631	9.17387e-10	1.82026e-08
gene7795	100787373	LOC100787373	pre-mRNA-processing factor 39	341.797	-0.493728	9.18363e-10	1.82118e-08
gene2891	100801823	LOC100801823	probable polygalacturonase	118.718	4.16043	9.20088e-10	1.82359e-08
gene48353	100792442	LOC100792442	floral homeotic protein APETALA 2	144.97	-1.4751	9.37644e-10	1.85736e-08
gene54838	100814852	LOC100814852	33 kDa ribonucleoprotein, chloroplastic	100.885	1.13763	9.43179e-10	1.86729e-08
gene49627	100778637	WI12	wound-inducible protein 12	287.521	-2.77559	9.44244e-10	1.86836e-08
gene48794	100808546	GA3OX6	gibberellin 3-beta-dioxygenase 6	11.2223	-4.76765	9.46627e-10	1.87204e-08
gene47504	100500163	LOC100500163	uncharacterized LOC100500163	129.393	0.663435	9.47884e-10	1.87349e-08
gene49599	100786288	LOC100786288	apoptotic chromatin condensation inducer in the nucleus	364.698	-0.532994	9.50304e-10	1.87723e-08
gene17624	100806025	LOC100806025	ABC transporter G family member 36	1860.48	-1.4987	9.52491e-10	1.88051e-08
gene38298	100789911	LOC100789911	lipoyl synthase 2, mitochondrial	95.2159	0.937326	9.59138e-10	1.89259e-08
gene6165	102664546	LOC102664546	polygalacturonate 4-alpha-galacturonosyltransferase	43.0824	2.50792	9.61834e-10	1.89686e-08
gene57152	100782083	LOC100782083	dihydrodipicolinate reductase-like protein CRR1, chloroplastic	67.2475	2.1138	9.63081e-10	1.89827e-08
gene3402	100776137	LOC100776137	intracellular protein transport protein USO1	330.084	-0.601025	9.6611e-10	1.90319e-08
gene5234	100817278	LOC100817278	pathogenesis-related genes transcriptional activator PTI6	35.6912	-2.23797	9.68032e-10	1.90593e-08
gene48667	100526957	LOC100526957	probable glycosyltransferase At3g07620	165.293	-1.2903	9.77178e-10	1.92288e-08
gene39982	100815084	LOC100815084	protein NDL2	66.9092	2.51099	9.92213e-10	1.95139e-08
gene55556	100801527	LOC100801527	probable N-acetyl-gamma-glutamyl-phosphate reductase, chloroplastic	34.2853	1.63093	9.96833e-10	1.9594e-08
gene43536	100776264	LOC100776264	uncharacterized LOC100776264	146.034	1.1173	1.00051e-09	1.96555e-08
gene47743	732564	TDF-5	uncharacterized protein TDF-5	59.2993	-1.54041	1.00516e-09	1.97359e-08
gene58060	100779579	LOC100779579	coiled-coil domain-containing protein SCD2	55.2382	1.72981	1.01085e-09	1.98367e-08
gene30407	100803088	LOC100803088	homeobox protein BEL1 homolog	1001.07	-1.09193	1.01247e-09	1.98577e-08
gene25555	100783074	LOC100783074	uncharacterized LOC100783074	153.061	2.10801	1.01533e-09	1.99025e-08
gene6969	100794411	LOC100794411	peptidyl-prolyl cis-trans isomerase FKBP62	89.0184	1.56838	1.01587e-09	1.99025e-08
gene20198	100786205	LOC100786205	DEAD-box ATP-dependent RNA helicase 58, chloroplastic	51.9231	1.36483	1.02443e-09	2.00592e-08
gene49509	100809811	LOC100809811	E3 ubiquitin-protein ligase AIRP2	57.9754	-1.1139	1.03601e-09	2.02747e-08
gene47696	100781443	LOC100781443	uncharacterized LOC100781443	168.277	-0.658795	1.03776e-09	2.02979e-08
gene31902	100800965	LOC100800965	6-phosphofructo-2-kinase/fructose-2,6-bisphosphatase	175.742	1.0973	1.04757e-09	2.04787e-08
gene30020	100787714	LOC100787714	pre-mRNA-splicing factor syf2-like	150.276	-0.647257	1.05681e-09	2.06479e-08
gene20899	100793300	LOC100793300	UV-B-induced protein At3g17800, chloroplastic	540.019	-1.63809	1.06197e-09	2.07374e-08
gene12682	547503	SOYCTA	putative cadmium-transporting ATPase	136.958	-0.893461	1.06445e-09	2.07746e-08
gene20888	102665927	LOC102665927	uncharacterized protein At3g17950	46.2361	-1.7632	1.06513e-09	2.07763e-08
gene27001	100305372	LOC100305372	protein kinase	57.2599	-1.99637	1.07e-09	2.08601e-08
gene50896	100781672	LOC100781672	uncharacterized LOC100781672	82.5061	1.01036	1.07403e-09	2.09272e-08
gene4768	100527932	LOC100527932	putative folylpolyglutamate synthase	35.537	1.43138	1.08538e-09	2.11369e-08
gene31198	100791799	LOC100791799	delta(24)-sterol reductase	228.151	1.74565	1.09294e-09	2.12724e-08
gene14771	100790092	LOC100790092	muscle M-line assembly protein unc-89	203.15	-0.625323	1.09802e-09	2.13596e-08
gene56787	100779571	LOC100779571	probable protein phosphatase 2C 15	68.7482	2.75331	1.10691e-09	2.15209e-08
gene45943	100803728	LOC100803728	V-type proton ATPase subunit C	30.8581	1.47388	1.11382e-09	2.16434e-08
gene48296	100777707	LOC100777707	probable esterase KAI2	90.1127	-1.3204	1.11656e-09	2.16849e-08
gene26360	100798614	LOC100798614	NO-associated protein 1, chloroplastic/mitochondrial	48.6009	1.11432	1.12856e-09	2.19061e-08
gene48149	100813919	LOC100813919	poly(U)-specific endoribonuclease-B	502.996	0.697584	1.13025e-09	2.1927e-08
gene20606	100305490	LOC100305490	uncharacterized LOC100305490	260.143	1.75236	1.14299e-09	2.2162e-08
gene54274	100793379	LOC100793379	serine/threonine-protein kinase Nek6	51.0332	1.1161	1.14975e-09	2.22811e-08
gene44090	100807257	LOC100807257	cytochrome P450 716A67-like	32.0776	-2.44962	1.15242e-09	2.23202e-08
gene54725	100806278	LOC100806278	probable glycosyltransferase At5g03795	42.0945	-3.00261	1.15302e-09	2.23202e-08
gene29337	100815693	LOC100815693	GATA transcription factor 8	116.167	3.02303	1.1576e-09	2.23968e-08
gene26745	100778968	LOC100778968	UDP-galactose/UDP-glucose transporter 2	59.1796	2.08004	1.16785e-09	2.25828e-08
gene14405	102664899	LOC102664899	uncharacterized LOC102664899	23.2184	-2.8015	1.16863e-09	2.25857e-08
gene47930	100812834	LOC100812834	uncharacterized LOC100812834	14.4772	-2.44413	1.19769e-09	2.31348e-08
gene42651	100817591	LOC100817591	inositol-phosphate phosphatase	33.3906	1.99172	1.20832e-09	2.33276e-08
gene54610	100794606	LOC100794606	pentatricopeptide repeat-containing protein At5g02830, chloroplastic	403.17	1.22733	1.21217e-09	2.33893e-08
gene10864	100800081	LOC100800081	uncharacterized LOC100800081	83.1127	-1.11229	1.21317e-09	2.33958e-08
gene49609	100775972	LOC100775972	alanine--glyoxylate aminotransferase 2 homolog 1, mitochondrial-like	9.32813	-3.04263	1.21824e-09	2.3481e-08
gene52984	102659957	LOC102659957	uncharacterized LOC102659957	59.1697	9.08744	1.22399e-09	2.35792e-08
gene20531	100792789	LOC100792789	homeobox protein BEL1 homolog	641.003	-1.87304	1.22578e-09	2.3601e-08
gene17702	100805836	LOC100805836	probable GMP synthase [glutamine-hydrolyzing]	18.3387	2.32051	1.24912e-09	2.40373e-08
gene20232	100776067	LOC100776067	glucan endo-1,3-beta-glucosidase 1	36.6309	2.42858	1.25138e-09	2.40679e-08
gene37523	100795536	LOC100795536	protein kinase PINOID	10.9644	7.3331	1.25354e-09	2.40964e-08
gene7579	100781142	LOC100781142	actin-3	99.0545	2.43785	1.25427e-09	2.40974e-08
gene12614	100798171	LOC100798171	PI-PLC X domain-containing protein At5g67130	36.6084	1.72431	1.26328e-09	2.42576e-08
gene15151	100795712	LOC100795712	probable pectin methyltransferase QUA2	26.0285	2.05115	1.26944e-09	2.43628e-08
gene11937	100819686	LOC100819686	GDSL esterase/lipase At5g62930	60.2063	5.24842	1.27222e-09	2.44024e-08
gene40812	106796002	LOC106796002	probable pectinesterase/pectinesterase inhibitor 61	207.041	3.90964	1.27287e-09	2.44024e-08
gene51965	100527171	LOC100527171	uncharacterized LOC100527171	30.9409	-2.80622	1.2812e-09	2.45489e-08
gene33106	100790064	LOC100790064	hexokinase-3	21.6937	2.61027	1.2819e-09	2.45492e-08
gene47847	102662178	LOC102662178	probable inactive receptor kinase At2g26730	40.6611	3.02963	1.28816e-09	2.46558e-08
gene10752	100816458	LOC100816458	uncharacterized LOC100816458	408.99	-1.41874	1.29701e-09	2.48119e-08
gene13855	100816295	LOC100816295	uncharacterized LOC100816295	40.4439	1.42227	1.29938e-09	2.48433e-08
gene24067	100806955	LOC100806955	chitin elicitor receptor kinase 1	4.43106	6.65889	1.30004e-09	2.48433e-08
gene16384	100799952	LOC100799952	probable purine permease 5	86.0317	-1.44553	1.30361e-09	2.48754e-08
gene3475	100792644	LOC100792644	GATA transcription factor 8	22.4973	2.25485	1.30381e-09	2.48754e-08
gene8503	100780594	LOC100780594	uncharacterized LOC100780594	46.0472	-1.11308	1.30261e-09	2.48754e-08
gene57395	100816641	LOC100816641	GATA transcription factor 8	369.97	2.97393	1.31281e-09	2.50337e-08
gene8547	100788604	LOC100788604	bifunctional 3-dehydroquinate dehydratase/shikimate dehydrogenase, chloroplastic	14.6451	-2.62405	1.31924e-09	2.51429e-08
gene273	100799836	LOC100799836	ribose-phosphate pyrophosphokinase 4	19.826	2.11878	1.35836e-09	2.58747e-08
gene17836	100801216	LOC100801216	uncharacterized LOC100801216	144.79	1.03751	1.36902e-09	2.60638e-08
gene33220	100814164	LOC100814164	pentatricopeptide repeat-containing protein MRL1, chloroplastic	277.884	1.10202	1.37007e-09	2.60701e-08
gene30044	102665658	LOC102665658	mechanosensitive ion channel protein 6	32.5719	2.17905	1.3736e-09	2.61233e-08
gene29485	100815165	LOC100815165	vacuolar iron transporter homolog 4-like	16.8151	-3.14785	1.38769e-09	2.63772e-08
gene12027	100812388	LOC100812388	SNF1-related protein kinase regulatory subunit gamma-1	33.8301	-1.74918	1.38931e-09	2.63939e-08
gene32732	100527786	LOC100527786	RAB GTPase RABA4a-like	52.6709	1.68429	1.39324e-09	2.64545e-08
gene36517	100819694	LOC100819694	polyubiquitin	887.156	-1.84434	1.39518e-09	2.64773e-08
gene46793	100813904	LOC100813904	uncharacterized LOC100813904	230.358	-1.23247	1.3967e-09	2.64921e-08
gene39315	100305373	LOC100305373	MAPK	215.634	-1.31747	1.4051e-09	2.66372e-08
gene45240	100798054	LOC100798054	auxin-induced in root cultures protein 12	20.0142	3.29326	1.4063e-09	2.66459e-08
gene36401	100789207	LOC100789207	protein phosphatase 2C 77	82.338	-0.983894	1.4231e-09	2.69499e-08
gene38239	100527846	LOC100527846	putative fasciclin-like arabinogalactan	77.5851	4.89687	1.42915e-09	2.70502e-08
gene14719	100813662	LOC100813662	uncharacterized LOC100813662	14.8262	4.48974	1.43295e-09	2.71076e-08
gene8609	100799703	LOC100799703	probable aldo-keto reductase 1	529.697	-0.910229	1.43521e-09	2.71362e-08
gene35282	102667854	LOC102667854	receptor-like protein 56	251.298	-3.7616	1.43862e-09	2.71861e-08
gene54593	100788807	LOC100788807	calcium-transporting ATPase 4, endoplasmic reticulum-type	298.482	-0.649435	1.4476e-09	2.73415e-08
gene32021	100796378	LOC100796378	non-specific phospholipase C1	158.37	-0.938834	1.45584e-09	2.74825e-08
gene46047	100786411	LOC100786411	sucrose transport protein SUC8	894.154	-1.95576	1.46783e-09	2.76943e-08
gene3546	100806977	LOC100806977	protein ROH1	67.1941	-1.36777	1.46882e-09	2.76983e-08
gene57891	100779743	LOC100779743	heavy metal-associated isoprenylated plant protein 34	130.943	2.69392	1.47421e-09	2.77853e-08
gene37824	100806684	LOC100806684	BTB/POZ domain-containing protein At3g22104	30.1494	-1.62619	1.48039e-09	2.78871e-08
gene21770	100798052	LOC100798052	actin-3	79.5873	1.98027	1.48814e-09	2.80184e-08
gene35217	100814508	LOC100814508	protein RICE SALT SENSITIVE 3	7.17928	-3.23908	1.52001e-09	2.86033e-08
gene24474	100795606	LOC100795606	galactan beta-1,4-galactosyltransferase GALS3	26.6859	4.70708	1.5302e-09	2.87799e-08
gene50031	100818177	LOC100818177	protein PMR5	22.7396	3.14937	1.55483e-09	2.92277e-08
gene57021	100795330	LOC100795330	peroxisomal adenine nucleotide carrier 1-like	121.762	1.04712	1.56584e-09	2.94193e-08
gene22508	100780876	LOC100780876	probable plastid-lipid-associated protein 10, chloroplastic	24.3997	1.84813	1.57034e-09	2.94879e-08
gene900	100807463	LOC100807463	caffeoylshikimate esterase	39.5733	3.78307	1.57115e-09	2.94879e-08
gene17442	100792213	LOC100792213	zinc finger SWIM domain-containing protein 7	9.76958	2.40069	1.57277e-09	2.95028e-08
gene9538	100793027	LOC100793027	gamma-glutamylcyclotransferase 2-1	70.8915	2.70768	1.59275e-09	2.9862e-08
gene9825	100305566	LOC100305566	putative pollen Ole e 1 allergen and extensin family protein	197.309	3.29472	1.60786e-09	3.01294e-08
gene52040	100818896	LOC100818896	50S ribosomal protein L5, chloroplastic-like	398.197	1.20888	1.60964e-09	3.01469e-08
gene3593	100812665	LOC100812665	uncharacterized LOC100812665	21.1116	3.1825	1.63092e-09	3.05296e-08
gene43302	100527906	LOC100527906	phosphoinositide phosphatase-like protein	140.183	-1.28811	1.64923e-09	3.08561e-08
gene54846	100793377	LOC100793377	calcium-dependent protein kinase 26	41.7429	4.55656	1.66032e-09	3.10474e-08
gene26570	100812468	LOC100812468	cyclin-U4-1	12.0619	8.13169	1.6631e-09	3.10832e-08
gene49997	100137082	LOC100137082	dihydroflavonol reductase	1762.54	-2.15176	1.67627e-09	3.13128e-08
gene31161	100781503	LOC100781503	serine carboxypeptidase-like 34	42.4764	-3.29903	1.68061e-09	3.13775e-08
gene19764	100781948	LOC100781948	uncharacterized protein At4g06744	947.577	2.65734	1.68404e-09	3.14251e-08
gene19446	100794139	UGT78K1	UDP-glucose:flavonoid 3-O-glucosyltransferase	61.2617	-1.96054	1.73133e-09	3.22738e-08
gene35736	100813825	LOC100813825	abscisic acid receptor PYL8	38.5572	-1.48745	1.73094e-09	3.22738e-08
gene35014	100819307	LOC100819307	two pore calcium channel protein 1	130.451	1.48692	1.74723e-09	3.25534e-08
gene27130	100793350	LOC100793350	transcription factor MYB12-like	9.47114	3.77808	1.75979e-09	3.27702e-08
gene9325	100793741	LOC100793741	NAD(P)H-quinone oxidoreductase subunit U, chloroplastic	232.486	1.09691	1.77817e-09	3.30953e-08
gene14264	100785855	LOC100785855	kinesin-like protein KIN-7D, mitochondrial	105.019	1.75066	1.78789e-09	3.32589e-08
gene24835	100820468	LOC100820468	subtilisin-like protease SBT2.2	24.6884	2.24047	1.79067e-09	3.32759e-08
gene39272	100500302	LOC100500302	reactive intermediate deaminase A-like	38.3124	1.7897	1.78993e-09	3.32759e-08
gene11852	100799054	LOC100799054	homeobox-leucine zipper protein HAT5	314.695	-1.58772	1.79967e-09	3.34085e-08
gene13380	100776017	LOC100776017	uncharacterized LOC100776017	272.728	-0.619493	1.79909e-09	3.34085e-08
gene21007	100813163	LOC100813163	gamma-glutamyl peptidase 5	42.4491	3.53331	1.80214e-09	3.34369e-08
gene14559	100101876	BZIP71	transcription factor bZIP71	107.073	-1.36575	1.81793e-09	3.37124e-08
gene18603	100809205	LOC100809205	peptidyl-prolyl cis-trans isomerase FKBP20-2, chloroplastic	34.8632	1.59083	1.8305e-09	3.39279e-08
gene33303	102662806	LOC102662806	BTB/POZ domain-containing protein At3g50780	179.585	-1.70804	1.83753e-09	3.40406e-08
gene6051	100784358	LOC100784358	peptide chain release factor PrfB3, chloroplastic	70.4866	1.42962	1.86175e-09	3.44713e-08
gene38017	100795358	LOC100795358	TPR repeat-containing thioredoxin TTL1	28.7604	3.70922	1.86646e-09	3.45407e-08
gene54490	100805755	LOC100805755	probable arabinose 5-phosphate isomerase	81.5886	2.93003	1.87691e-09	3.4716e-08
gene12726	100815413	LOC100815413	subtilisin-like protease SBT1.7	118.52	3.02754	1.88097e-09	3.47731e-08
gene30436	100788089	LOC100788089	transcription initiation factor IIE subunit beta-like	18.8658	2.21863	1.88556e-09	3.48399e-08
gene22283	547669	LOC547669	acid phosphatase	908.587	1.37918	1.89398e-09	3.49774e-08
gene21993	100814413	LOC100814413	uncharacterized LOC100814413	87.6746	9.28505	1.90698e-09	3.51994e-08
gene15178	100817036	LOC100817036	uncharacterized WD repeat-containing protein C2A9.03	7.81384	-5.5754	1.90826e-09	3.52048e-08
gene37364	100798894	LOC100798894	uncharacterized LOC100798894	208.785	-2.55018	1.9151e-09	3.53127e-08
gene26053	732569	PERK1	putative receptor protein kinase PERK1	224.912	2.21676	1.93888e-09	3.57328e-08
gene17509	100776243	LOC100776243	uncharacterized LOC100776243	38.6764	1.6869	1.96732e-09	3.62383e-08
gene41120	100791867	LOC100791867	pentatricopeptide repeat-containing protein At3g24000, mitochondrial	28.8525	1.77021	1.97645e-09	3.63877e-08
gene16902	100500528	LOC100500528	putative disease resistance protein	219.612	1.12706	1.97818e-09	3.64008e-08
gene4062	100217340	BZIP1	bZIP transcription factor 1	73.9049	-1.78526	1.97982e-09	3.64123e-08
gene55527	100798700	LOC100798700	plectin	52.8079	2.74105	1.99293e-09	3.66345e-08
gene28371	100813755	LOC100813755	probable pterin-4-alpha-carbinolamine dehydratase, chloroplastic	65.1474	-1.21182	1.99469e-09	3.66479e-08
gene54374	100776159	LOC100776159	RNA demethylase ALKBH10B	40.4776	-1.49323	1.99959e-09	3.67191e-08
gene2216	106798920	106798920	106798920	11.9617	-2.27351	2.01113e-09	3.68931e-08
gene51963	547762	DGD2	digalactosyldiacylglycerol synthase 2	64.7428	-1.12041	2.01089e-09	3.68931e-08
gene31372	100807003	LOC100807003	cytochrome c biogenesis protein CCS1, chloroplastic	603.694	0.918529	2.01811e-09	3.70022e-08
gene41946	100818129	LOC100818129	uncharacterized LOC100818129	220.133	-0.619373	2.02241e-09	3.70619e-08
gene47932	732628	MS	malate synthase	86.6581	-7.37312	2.05029e-09	3.75536e-08
gene38482	100780211	LOC100780211	nucleobase-ascorbate transporter 12	34.1336	4.02726	2.08677e-09	3.82022e-08
gene52209	100776866	LOC100776866	inositol hexakisphosphate and diphosphoinositol-pentakisphosphate kinase VIP2	315.021	-1.55599	2.09106e-09	3.82416e-08
gene52844	100809311	LOC100809311	type I inositol polyphosphate 5-phosphatase 2	43.6938	-2.00506	2.09028e-09	3.82416e-08
gene47448	100797001	LOC100797001	protein PDCB3-like	91.7067	1.63143	2.10122e-09	3.84078e-08
gene41780	100799273	LOC100799273	uncharacterized LOC100799273	12.0739	3.17519	2.12248e-09	3.87765e-08
gene29062	100783630	LOC100783630	uncharacterized LOC100783630	31.1287	1.45762	2.12549e-09	3.88075e-08
gene49314	102660192	LOC102660192	uncharacterized LOC102660192	29.9704	2.01411	2.12635e-09	3.88075e-08
gene21407	100778050	LOC100778050	UDP-glucuronate 4-epimerase 6	39.2344	2.48924	2.135e-09	3.89456e-08
gene3946	100808370	LOC100808370	pfkB family carbohydrate kinase	11.9659	3.31297	2.14584e-09	3.91233e-08
gene41462	100781586	LOC100781586	thioredoxin domain-containing protein PLP3A	24.6261	1.76978	2.15361e-09	3.92449e-08
gene8605	100793728	LOC100793728	flowering locus K homology domain	127.621	-0.938815	2.15519e-09	3.92537e-08
gene9876	100306513	LOC100306513	uncharacterized LOC100306513	96.0197	2.36903	2.18143e-09	3.97114e-08
gene3515	547972	LOC547972	GmCK1p	297.474	-1.12062	2.19506e-09	3.99392e-08
gene8346	100812341	LOC100812341	S-adenosylmethionine synthase 1	245.612	1.36639	2.2146e-09	4.02742e-08
gene19950	100820392	LOC100820392	S-adenosylmethionine synthase	485.256	-1.06471	2.21587e-09	4.02768e-08
gene14082	100796575	LOC100796575	microtubule-associated protein 70-2	162.819	1.15077	2.22938e-09	4.04812e-08
gene14553	100804934	LOC100804934	photosystem I chlorophyll a/b-binding protein 5, chloroplastic	169.221	1.44103	2.2292e-09	4.04812e-08
gene49140	100796478	LOC100796478	interferon-related developmental regulator 1	58.9507	1.35501	2.23394e-09	4.05433e-08
gene33397	100797825	LOC100797825	uncharacterized LOC100797825	44.4804	2.74319	2.25269e-09	4.0863e-08
gene23549	100795224	LOC100795224	uncharacterized LOC100795224	354.007	-1.97715	2.26546e-09	4.10737e-08
gene2030	100775550	LOC100775550	U-box domain-containing protein 5	70.3181	-2.02259	2.31912e-09	4.19879e-08
gene21269	100793110	LOC100793110	L-Ala-D/L-amino acid epimerase	14.7708	4.28615	2.31941e-09	4.19879e-08
gene9771	100810036	LOC100810036	F-box protein FBW2	199.962	1.18188	2.31802e-09	4.19879e-08
gene54965	100802569	LOC100802569	ethylene response sensor 1	227.876	2.08517	2.32232e-09	4.20193e-08
gene15252	100783910	LOC100783910	WAT1-related protein At4g08300	120.35	-3.99158	2.33558e-09	4.22231e-08
gene16512	100777296	LOC100777296	malate dehydrogenase, mitochondrial-like	225.724	0.921831	2.33595e-09	4.22231e-08
gene36267	100306327	LOC100306327	putative glutamine dumper family protein	35.0284	-2.45033	2.33755e-09	4.22308e-08
gene19018	100778912	LOC100778912	thylakoid ADP,ATP carrier protein, chloroplastic	29.5425	1.73488	2.35097e-09	4.24518e-08
gene17808	100793284	LOC100793284	ADP,ATP carrier protein 1, chloroplastic	740.207	0.854104	2.37466e-09	4.28578e-08
gene25743	100816914	LOC100816914	uncharacterized LOC100816914	95.7071	3.42249	2.37604e-09	4.28611e-08
gene27917	100814833	LOC100814833	myosin-binding protein 7	109.797	-0.632104	2.38216e-09	4.29498e-08
gene15772	100804035	LOC100804035	chaperone protein ClpC, chloroplastic	7840.12	-0.759838	2.38632e-09	4.30032e-08
gene17530	100780156	LOC100780156	heat shock 70 kDa family protein	115.199	1.17177	2.39111e-09	4.30678e-08
gene54995	100819457	LOC100819457	protein trichome birefringence-like 6	12.847	5.52917	2.41e-09	4.3386e-08
gene33083	100790764	LOC100790764	sulfite reductase [ferredoxin], chloroplastic	136.365	1.01909	2.42392e-09	4.36147e-08
[truncated: 33,763 more rows]

## Sheet: BjDa vs ctrl, uninf
id	Entrez_id	symbol	genename	baseMean	log2FoldChange	pvalue	padj
gene47673	100813917	LOC100813917	two-component response regulator-like APRR1	169.53	3.55983	2.53469e-61	9.27089e-57
gene33291	100808791	LOC100808791	glucose-1-phosphate adenylyltransferase large subunit 1	465.797	-3.71218	9.07114e-56	1.65893e-51
gene21747	100788719	LOC100788719	neutral/alkaline invertase 3, chloroplastic	154.801	2.00657	5.5677e-50	6.78814e-46
gene31467	100779376	LOC100779376	lysine-specific demethylase JMJ30	222.829	3.62206	2.79531e-49	2.33004e-45
gene41632	100775892	LOC100775892	ADP,ATP carrier protein 1, chloroplastic	279.239	3.15787	3.1852e-49	2.33004e-45
gene53378	100776887	LOC100776887	chaperone protein dnaJ C76, chloroplastic	175.478	3.74265	4.4117e-48	2.68937e-44
gene34764	100807024	LOC100807024	magnesium transporter MRS2-11, chloroplastic	90.5936	-1.96191	9.37559e-48	4.89888e-44
gene10669	100799728	LOC100799728	two-component response regulator-like APRR1	206.709	2.68683	2.07863e-42	9.50349e-39
gene24068	100820127	LOC100820127	chaperonin-like RbcX protein	277.621	3.24645	2.83723e-42	1.15305e-38
gene38335	100801024	LOC100801024	zinc finger protein CONSTANS-LIKE 1	79.9221	-4.63672	5.40962e-41	1.97862e-37
gene50944	100788421	LOC100788421	alpha-glucan water dikinase, chloroplastic	1904.72	1.82483	4.98932e-40	1.65899e-36
gene30424	100790569	LOC100790569	AT-hook motif nuclear-localized protein 5	82.6091	2.95078	3.54485e-37	1.08047e-33
gene37394	100806163	LOC100806163	stem-specific protein TSJT1-like	723.43	-2.34352	3.92821e-37	1.10522e-33
gene49477	100796145	LOC100796145	small ribosomal subunit biogenesis GTPase RsgA 1, mitochondrial	72.9939	-2.16653	1.9574e-35	5.11384e-32
gene3735	100810714	LOC100810714	serine/threonine-protein kinase STN7, chloroplastic	350.59	-2.00881	5.98088e-35	1.45838e-31
gene22671	100810471	LOC100810471	cyclic nucleotide-gated ion channel 2	143.394	-3.69963	6.42081e-35	1.4678e-31
gene47294	100815844	LOC100815844	NADPH--cytochrome P450 reductase 2	662.68	-1.75521	1.86642e-34	4.01566e-31
gene33410	100813075	LOC100813075	lysine-specific demethylase JMJ30	187.84	2.75556	3.10031e-34	6.29983e-31
gene42484	547684	LOC547684	beta-amylase	487.512	-3.02417	3.62297e-34	6.97441e-31
gene2084	100816377	LOC100816377	cytochrome P450 71D8-like	113.09	-4.14246	3.23665e-33	5.91918e-30
gene837	100798775	LOC100798775	transcription factor UNE10	174.547	-2.17925	3.57017e-33	6.21821e-30
gene36228	100815428	LOC100815428	cryptochrome-1-like	193.612	-2.71036	6.2324e-33	1.03616e-29
gene32616	100802905	ELF4A	protein EARLY FLOWERING 4a	159.656	6.32304	2.60431e-32	4.14154e-29
gene38631	778055	MYB139	MYB transcription factor MYB139	279.035	-4.95279	4.80058e-32	7.31608e-29
gene21351	100815474	LOC100815474	F-box/kelch-repeat protein At1g67480	304.313	-2.93897	3.41688e-31	4.99904e-28
gene14648	100786368	LOC100786368	zinc finger CCCH domain-containing protein	275.994	-3.08245	4.42124e-31	6.21967e-28
gene43913	100817056	LOC100817056	protein LNK3	40.5206	-3.98016	7.95483e-31	1.07761e-27
gene33879	100790061	LOC100790061	uncharacterized LOC100790061	229.946	-1.71579	8.25954e-31	1.07893e-27
gene15902	100797123	LOC100797123	uncharacterized LOC100797123	52.3482	-2.69906	1.74996e-30	2.20712e-27
gene1345	100784126	LOC100784126	uncharacterized LOC100784126	28.493	-3.82412	3.12148e-30	3.68295e-27
gene24800	100815660	LOC100815660	CBL-interacting serine/threonine-protein kinase 1	240.5	-2.10717	3.08334e-30	3.68295e-27
gene57088	100527548	LOC100527548	uncharacterized LOC100527548	83.2929	-1.78648	3.31783e-30	3.79228e-27
gene5683	100811777	PIF4A	transcription factor PIF4	157.687	-2.96428	5.71601e-30	6.33542e-27
gene51488	100306108	LOC100306108	uncharacterized LOC100306108	100.654	-2.36923	1.52653e-29	1.64218e-26
gene16252	100795382	LOC100795382	protein CHUP1, chloroplastic	61.16	3.96842	2.50131e-29	2.61394e-26
gene5106	100787695	LOC100787695	zinc finger protein CONSTANS-LIKE 9	210.941	2.6374	4.20741e-29	4.27473e-26
gene6767	100779003	LOC100779003	auxin response factor 9	305.101	-2.00491	5.31972e-29	5.25876e-26
gene49632	100790538	LOC100790538	protein RETICULATA-RELATED 5, chloroplastic	244.29	-1.43908	6.22953e-29	5.99609e-26
gene40745	100782844	LOC100782844	NAD kinase 2, chloroplastic	237.921	-2.12347	1.00654e-28	9.36368e-26
gene45620	100818670	LOC100818670	diacylglycerol O-acyltransferase 2D-like	37.1723	4.09192	1.02402e-28	9.36368e-26
gene39780	100801396	LOC100801396	uncharacterized LOC100801396	170.07	-2.78079	1.13237e-28	1.01018e-25
gene9112	100820002	LOC100820002	J domain-containing protein required for chloroplast accumulation response 1	179.45	-2.33796	2.91121e-28	2.53525e-25
gene49608	100793353	TGA23	bZIP transcription factor	202.701	-1.57918	6.97347e-28	5.93167e-25
gene7362	100785412	LOC100785412	peptidyl-prolyl cis-trans isomerase FKBP65	69.1766	3.38997	1.27546e-27	1.06025e-24
gene41424	100803696	LOC100803696	uncharacterized LOC100803696	435.607	-2.65236	1.5357e-27	1.24822e-24
gene24103	100812846	LOC100812846	F-box protein CPR1	79.3186	-3.23321	3.17148e-27	2.52174e-24
gene52438	100301886	COL2B	zinc finger protein CONSTANS-LIKE 2	297.571	-4.12387	4.64902e-27	3.61793e-24
gene5924	100527418	LOC100527418	emp24/gp25L/p24 domain-containing protein	46.2451	2.47182	6.18682e-27	4.71436e-24
gene39878	100781222	LOC100781222	cold-regulated protein 27	147.23	2.73087	6.3547e-27	4.74346e-24
gene35169	100805057	LOC100805057	uncharacterized LOC100805057	572.98	-2.88836	7.56497e-27	5.53393e-24
gene13942	100789199	C3H9	C3H-type zinc finger protein	79.7067	-2.75081	8.00915e-27	5.74398e-24
gene57859	100101909	OAS-TL7	cysteine synthase	191.363	-1.68133	8.19944e-27	5.76736e-24
gene29168	547531	SODB2	iron-superoxide dismutase	389.931	7.28103	1.11385e-26	7.68685e-24
gene17805	100776958	LOC100776958	uncharacterized LOC100776958	107.574	3.94606	1.82811e-26	1.22486e-23
gene52515	100776339	LOC100776339	metal tolerance protein 11	127.015	-1.9395	1.84184e-26	1.22486e-23
gene38923	100778352	LOC100778352	ADP,ATP carrier protein 1, chloroplastic	467.07	2.74921	2.9173e-26	1.90541e-23
gene49207	100814610	LOC100814610	cold-regulated protein 27	219.709	2.95262	7.28846e-26	4.67689e-23
gene30604	100788625	ALMT21	aluminum-activated malate transporter family protein	139.587	-1.97602	8.70054e-26	5.48674e-23
gene38315	100500480	LOC100500480	uncharacterized LOC100500480	57.3939	-3.48575	1.03474e-25	6.41471e-23
gene987	100778588	LOC100778588	serine/threonine-protein kinase STN7, chloroplastic	184.451	-2.08882	1.62736e-25	9.92037e-23
gene43068	100803889	LOC100803889	pentatricopeptide repeat-containing protein At2g18940, chloroplastic	76.927	2.28934	2.47384e-25	1.48333e-22
gene42040	100816531	LOC100816531	protein LNK1	260.396	-1.439	2.80797e-25	1.65652e-22
gene7881	100813237	LOC100813237	RNA recognition motif-containing protein	589.187	-1.07053	4.30853e-25	2.50141e-22
gene17973	100791698	LOC100791698	two-component response regulator-like APRR9	582.599	-1.96704	5.50224e-25	3.14453e-22
gene11283	100799904	LOC100799904	transcription termination factor MTERF8, chloroplastic	51.4676	2.26168	7.54893e-25	4.24784e-22
gene23028	100784644	LOC100784644	uncharacterized LOC100784644	502.589	-3.39619	9.53533e-25	5.28431e-22
gene56144	100796748	LOC100796748	zinc finger protein CONSTANS-LIKE 9	195.249	2.54531	1.05149e-24	5.7402e-22
gene18262	100805294	LOC100805294	phospholipase D gamma 1	183.015	1.85766	1.14577e-24	6.16289e-22
gene57570	100809518	LOC100809518	carboxyl-terminal-processing peptidase 2, chloroplastic	76.5327	2.6501	1.17017e-24	6.2029e-22
gene22101	100796100	LOC100796100	cytochrome P450 71D10	106.483	-2.02135	2.22116e-24	1.16059e-21
gene16885	100787267	LOC100787267	dihydroflavonol-4-reductase-like	36.9479	4.18257	2.6897e-24	1.38561e-21
gene35625	100820030	LOC100820030	NAD kinase 2, chloroplastic	339.899	-1.79938	3.56142e-24	1.8092e-21
gene32631	100802224	LOC100802224	clathrin heavy chain 1	205.546	1.51418	3.74886e-24	1.87833e-21
gene43018	100137075	AAH	allantoate amidohydrolase	418.039	-1.55105	5.31279e-24	2.62595e-21
gene11092	100812363	LOC100812363	uncharacterized LOC100812363	86.7322	-2.93127	5.8881e-24	2.87151e-21
gene30922	100797229	LOC100797229	histone H1	331.514	-2.61768	6.10877e-24	2.93992e-21
gene31343	100793194	LOC100793194	cyclase-associated protein 1	90.1984	1.75485	7.45564e-24	3.54153e-21
gene52211	100305773	LOC100305773	thioredoxin-like superfamily protein	58.1834	-2.82724	1.09945e-23	5.15559e-21
gene15219	732634	INR2	inducible nitrate reductase 2	2483.93	-3.31538	1.41181e-23	6.51201e-21
gene26944	100783616	LOC100783616	chaperone protein dnaJ C76, chloroplastic	738.081	2.30522	1.42432e-23	6.51201e-21
gene39342	547951	GST24	glutathione S-transferase 24	350.32	-2.56887	1.54092e-23	6.95809e-21
gene38604	100817565	LOC100817565	phototropin-1	301.444	-2.2844	1.89315e-23	8.44436e-21
gene35111	100814163	LOC100814163	photosynthetic NDH subunit of lumenal location 3, chloroplastic	109.243	2.55876	2.07415e-23	9.14026e-21
gene20663	100808676	LOC100808676	zinc finger CCCH domain-containing protein 20	50.0612	-3.35561	3.21626e-23	1.40045e-20
gene30517	100812714	LOC100812714	metalloendoproteinase 1-MMP	35.7876	-3.45457	3.33977e-23	1.43712e-20
gene17475	100811347	LOC100811347	protein HIGH CHLOROPHYLL FLUORESCENCE PHENOTYPE 173, chloroplastic	31.7051	-2.9159	4.72607e-23	2.01001e-20
gene3765	100810176	LOC100810176	U-box domain-containing protein 26	170.729	-2.54714	5.08713e-23	2.1387e-20
gene16945	100796761	LOC100796761	cyclic nucleotide-gated ion channel 4	176.775	-1.52967	6.09626e-23	2.53383e-20
gene39170	100816849	LOC100816849	cellulose synthase-like protein E6	265.802	-1.46229	6.66996e-23	2.74113e-20
gene8739	100779346	LOC100779346	two-component response regulator-like APRR5	76.8434	-2.36588	6.81738e-23	2.77058e-20
gene49443	100815173	LOC100815173	probable pre-mRNA-splicing factor ATP-dependent RNA helicase DEAH5	245.543	-1.75982	9.73643e-23	3.9134e-20
gene46005	100775728	LOC100775728	uncharacterized LOC100775728	673.382	1.55105	1.02935e-22	4.09234e-20
gene19439	100793620	LOC100793620	fructose-1,6-bisphosphatase, chloroplastic	52.4681	2.24381	1.14328e-22	4.49639e-20
gene37799	100306080	LOC100306080	B-box type zinc finger family protein	23.0968	-4.33327	1.30351e-22	5.07203e-20
gene20765	100805496	LOC100805496	synaptotagmin-5	620.458	-1.27955	1.52189e-22	5.85944e-20
gene47065	100819945	LOC100819945	squamosa promoter-binding-like protein 1	128.443	2.4689	1.75505e-22	6.68673e-20
gene21318	100806203	LOC100806203	auxin response factor 6	116.919	2.17597	2.05174e-22	7.73652e-20
gene33878	100789532	LOC100789532	B-box zinc finger protein 32	30.8889	-3.24096	2.53731e-22	9.46987e-20
gene22708	100818300	LOC100818300	glycine-rich RNA-binding protein 4, mitochondrial	176.255	-1.36226	3.33593e-22	1.23247e-19
gene5012	100812124	LOC100812124	carbonic anhydrase, chloroplastic-like	220.842	-3.97482	4.99564e-22	1.8272e-19
gene44906	100801439	COL16	zinc finger protein CONSTANS-LIKE 15	142.332	2.79054	5.56457e-22	2.01515e-19
gene31327	100790220	LOC100790220	glucose-1-phosphate adenylyltransferase large subunit 1	715.87	-4.54283	6.69991e-22	2.40251e-19
gene37446	100819333	LOC100819333	uncharacterized LOC100819333	561.238	2.59484	9.24321e-22	3.28233e-19
gene7939	100813574	LOC100813574	chromodomain-helicase-DNA-binding protein 8	80.3446	-1.72055	1.53611e-21	5.40238e-19
gene15560	100783540	LOC100783540	potassium transporter 2	92.9149	4.16908	2.00479e-21	6.98354e-19
gene16093	100271889	TOC1	timing of CAB expression 1	58.6697	2.80328	2.40923e-21	8.31321e-19
gene31711	100800977	LOC100800977	protein LNK2	387.633	-2.60205	2.59945e-21	8.88575e-19
gene38746	100814727	LOC100814727	B-box zinc finger protein	184.579	-2.12138	4.65504e-21	1.57651e-18
gene10794	100780801	LOC100780801	mannose-1-phosphate guanyltransferase alpha	63.3157	3.18757	6.36347e-21	2.13532e-18
gene22103	106799746	106799746	106799746	105.369	-2.16466	7.9561e-21	2.64548e-18
gene51755	102670512	LOC102670512	uncharacterized LOC102670512	38.73	3.39218	9.12294e-21	3.00613e-18
gene46959	100814087	LOC100814087	probable protein phosphatase 2C 34	323.853	-2.6249	9.3186e-21	3.04319e-18
gene30465	100783490	LOC100783490	probable aminotransferase ACS12	313.031	-1.81497	9.92793e-21	3.21349e-18
gene5214	100813555	LOC100813555	CBL-interacting serine/threonine-protein kinase 11	158.396	-2.16736	1.0324e-20	3.31238e-18
gene11481	100806298	LOC100806298	chlorophyllide a oxygenase, chloroplastic	689.65	-2.04519	1.69468e-20	5.34349e-18
gene525	732552	NAC1	NAC domain protein NAC1	124.252	-4.09059	1.68097e-20	5.34349e-18
gene22364	100778751	LOC100778751	uncharacterized LOC100778751	66.4136	5.09752	1.78491e-20	5.57991e-18
gene48323	100776309	LOC100776309	probable cadmium/zinc-transporting ATPase HMA1, chloroplastic	156.033	-1.07327	2.23626e-20	6.93165e-18
gene10988	100785278	LOC100785278	thylakoid lumenal 17.9 kDa protein, chloroplastic	95.2906	2.03273	2.62791e-20	8.07717e-18
gene41925	100775900	LOC100775900	transcription factor MYB48-like	134.978	-5.90267	2.89875e-20	8.83539e-18
gene13321	100810237	LOC100810237	shaggy-related protein kinase eta	114.036	1.35994	3.03009e-20	9.15937e-18
gene29539	100779692	LOC100779692	ferric reduction oxidase 2	175.3	-1.89902	3.21713e-20	9.64507e-18
gene409	100811752	LOC100811752	uncharacterized LOC100811752	237.48	-2.56965	3.4544e-20	1.02722e-17
gene6295	100805576	LOC100805576	cytochrome P450 83B1	26.6554	-3.37817	3.76302e-20	1.10997e-17
gene57549	547823	SODB	Fe-superoxide dismutase	394.33	5.37668	3.90586e-20	1.14289e-17
gene17762	547750	GK	glycerol kinase	265.8	-1.63691	5.37925e-20	1.56152e-17
gene27291	100806615	LOC100806615	2-methyl-6-phytyl-1,4-hydroquinone methyltransferase, chloroplastic	210.108	1.67853	6.35153e-20	1.82924e-17
gene38247	100775671	LOC100775671	transcription activator GLK1	539.383	-1.91992	6.49571e-20	1.85615e-17
gene28844	100101867	OAS-TL6	cysteine synthase	309.441	-3.23283	6.74669e-20	1.91292e-17
gene42697	100781600	LOC100781600	serine/threonine-protein kinase D6PKL2-like	257.272	-1.25737	6.86522e-20	1.93156e-17
gene5212	100779316	LOC100779316	CBL-interacting serine/threonine-protein kinase 10	21.3157	-4.98613	8.82493e-20	2.46398e-17
gene46194	100813700	LOC100813700	PH, RCC1 and FYVE domains-containing protein 1	147.906	-1.5405	9.02532e-20	2.50083e-17
gene35060	100798869	LOC100798869	uncharacterized LOC100798869	73.2434	1.82734	9.46835e-20	2.60387e-17
gene15303	100790622	LOC100790622	1-aminocyclopropane-1-carboxylate oxidase 5-like protein	109.955	-2.16012	1.01447e-19	2.76905e-17
gene32189	100812162	LOC100812162	pheophorbide a oxygenase, chloroplastic	252.189	-1.71099	1.12183e-19	3.0394e-17
gene41181	100783016	LOC100783016	zinc finger protein CONSTANS-LIKE 9	81.4154	2.91438	1.1741e-19	3.15763e-17
gene20440	100780892	LOC100780892	auxin response factor 2B	1228.38	-0.912405	1.2255e-19	3.27181e-17
gene52210	100306454	LOC100306454	uncharacterized LOC100306454	40.6681	-2.88991	1.36936e-19	3.62941e-17
gene33458	100816634	LUXB	transcription factor LUXb	122.51	2.75587	1.45019e-19	3.81598e-17
gene33173	100306367	LOC100306367	uncharacterized LOC100306367	200.572	-1.58719	1.55049e-19	4.05077e-17
gene16700	732639	NAC3	NAC domain protein NAC3	136.419	-3.28089	1.58917e-19	4.12238e-17
gene36173	100813471	LOC100813471	putative nitrate reductase 1	203.689	-3.22748	1.8282e-19	4.70903e-17
gene6001	100787890	LOC100787890	translocase of chloroplast 34-like	99.0484	1.19797	1.8531e-19	4.73978e-17
gene32657	100810366	LOC100810366	protein RETICULATA-RELATED 5, chloroplastic	144.667	-2.04938	1.89816e-19	4.82132e-17
gene55434	100809490	LOC100809490	two-component response regulator-like PRR95	350.79	-2.0586	2.06795e-19	5.21636e-17
gene56112	100808269	LOC100808269	FHA domain-containing protein	167.789	1.6606	2.20372e-19	5.52076e-17
gene39438	100798037	LOC100798037	ETHYLENE INSENSITIVE 3-like 1 protein	871.17	-1.92219	2.24402e-19	5.5835e-17
gene22078	100781982	LOC100781982	protein LNK1	187.479	-1.69109	2.28194e-19	5.63948e-17
gene42453	100807619	LOC100807619	uncharacterized LOC100807619	485.274	-1.22331	2.4992e-19	6.13495e-17
gene3828	100785757	EXP4	expansin 4	341.903	8.6223	2.97188e-19	7.24663e-17
gene3453	100790346	LOC100790346	protein NDH-DEPENDENT CYCLIC ELECTRON FLOW 5-like	26.6193	2.88174	3.04036e-19	7.36453e-17
gene40703	100820586	LOC100820586	chlorophyllide a oxygenase, chloroplastic	138.433	-2.80996	3.19363e-19	7.68488e-17
gene16073	100798021	LOC100798021	cyclic dof factor 3	97.5477	-2.62441	3.76965e-19	8.95047e-17
gene26874	100811923	LOC100811923	CBL-interacting protein kinase 2	81.8289	-3.13217	3.76915e-19	8.95047e-17
gene5237	100127361	LOC100127361	root phototropism protein 2-like	103	-3.1373	3.79299e-19	8.95047e-17
gene5641	100801819	LOC100801819	F-box protein At2g26850	198.871	-1.50958	4.29569e-19	1.00718e-16
gene11368	100815931	LOC100815931	glutamate synthase [NADH], amyloplastic	549.011	3.13467	4.62727e-19	1.07801e-16
gene41816	100797515	LOC100797515	B-Box-type zinc finger protein	359.028	-1.4436	5.201e-19	1.204e-16
gene49628	100779520	LOC100779520	uncharacterized LOC100779520	47.0397	2.73865	5.32869e-19	1.2258e-16
gene1927	100811369	LOC100811369	protein MID1-COMPLEMENTING ACTIVITY 1-like	54.2795	3.94044	5.83728e-19	1.3344e-16
gene8472	100805572	LOC100805572	dormancy-associated protein homolog 3	65.2962	-3.02371	6.61176e-19	1.50206e-16
gene21066	100800895	LOC100800895	protein LNK1	27.5617	-3.05373	6.68252e-19	1.50876e-16
gene40656	100806547	LOC100806547	uncharacterized LOC100806547	77.2823	-2.1875	7.8394e-19	1.7591e-16
gene41401	100796435	LOC100796435	aspartic proteinase PCS1	35.5625	-3.43995	7.96798e-19	1.77705e-16
gene17218	100782655	LOC100782655	zinc finger protein CONSTANS-LIKE 9	33.5042	-3.0846	8.23521e-19	1.82552e-16
gene43025	100792939	LOC100792939	eEF1A lysine and N-terminal methyltransferase	28.1195	-3.11742	1.05337e-18	2.32097e-16
gene23601	100806206	LOC100806206	zinc finger CCCH domain-containing protein 18	45.3667	-3.0863	1.07047e-18	2.34451e-16
gene24546	100806053	LOC100806053	pentatricopeptide repeat-containing protein At2g18940, chloroplastic	58.7232	1.833	1.21014e-18	2.63464e-16
gene15905	100798722	LOC100798722	copper methylamine oxidase	203.54	1.94047	1.34642e-18	2.91401e-16
gene7226	100789844	LOC100789844	uclacyanin-3	247.199	-2.19301	1.55609e-18	3.34798e-16
gene38685	100792546	LOC100792546	uncharacterized LOC100792546	36.1687	2.42809	1.60838e-18	3.44024e-16
gene21739	100527496	LOC100527496	uncharacterized LOC100527496	446.234	-1.03461	1.65555e-18	3.52054e-16
gene2431	100808872	LOC100808872	homeobox protein HD1	488.529	-1.35932	1.83294e-18	3.87525e-16
gene49367	100820475	LOC100820475	synaptotagmin-2	677.96	1.56833	2.0407e-18	4.2897e-16
gene23657	100790834	LOC100790834	E3 ubiquitin-protein ligase At4g11680-like	139.798	-2.9642	2.18033e-18	4.557e-16
gene33051	100810757	LOC100810757	protein RGF1 INDUCIBLE TRANSCRIPTION FACTOR 1	151.351	-2.34088	2.24615e-18	4.66792e-16
gene28581	100796502	AMT1.2	ammonium transporter AMT1.2	95.5917	-3.87122	3.11297e-18	6.39662e-16
gene38407	100814908	LOC100814908	E3 ubiquitin-protein ligase RHF2A	207.534	-1.07916	3.10071e-18	6.39662e-16
gene44013	100793985	LOC100793985	protein LNK2	286.151	-2.54895	3.54233e-18	7.23823e-16
gene22522	102661161	LOC102661161	uncharacterized LOC102661161	70.8651	-1.5939	3.5628e-18	7.2396e-16
gene44670	100809410	LOC100809410	mitochondrial adenine nucleotide transporter ADNT1	138.313	-1.19076	3.90115e-18	7.88335e-16
gene23677	100306349	LOC100306349	uncharacterized LOC100306349	1943.03	1.64505	4.01594e-18	8.07071e-16
gene1187	100803911	LOC100803911	auxin response factor 9	173.03	-2.13988	4.13901e-18	8.27259e-16
gene14709	100796413	LOC100796413	myosin-4	82.6498	1.52611	4.37266e-18	8.6728e-16
gene30962	100809825	LOC100809825	protein MID1-COMPLEMENTING ACTIVITY 1	49.0133	3.72935	4.38667e-18	8.6728e-16
gene9368	100808233	LOC100808233	protein TIC 55, chloroplastic	306.151	-1.17479	4.922e-18	9.67887e-16
gene31577	100776886	LOC100776886	transcription factor MYB59	96.4783	-3.23375	5.15621e-18	1.00852e-15
gene35202	100811457	LOC100811457	protein SPA1-RELATED 3	87.2157	-2.22717	5.20072e-18	1.01182e-15
gene47458	100800181	LOC100800181	glycerophosphodiester phosphodiesterase GDPD6	41.4424	2.73734	5.43436e-18	1.05168e-15
gene33379	732574	LOC732574	salt-tolerance protein	256.378	-1.69724	6.38013e-18	1.22821e-15
gene34519	100800275	LOC100800275	transcription factor TCP3	118.516	1.95509	6.55892e-18	1.25602e-15
gene8987	100815038	LOC100815038	thioredoxin-like superfamily protein	317.456	-2.43018	6.79435e-18	1.29432e-15
gene8689	100101895	UGT1	glucosyltransferase	1011.42	-1.67919	6.91089e-18	1.3097e-15
gene9788	100233233	CRY1a	cryptochrome 1	543.145	-1.30129	7.59677e-18	1.43227e-15
gene36289	100810418	LOC100810418	4-coumarate--CoA ligase 1	273.683	-2.05046	8.18618e-18	1.53547e-15
gene17568	100785688	LOC100785688	beta-galactosidase 1	83.4979	4.38612	8.34579e-18	1.55743e-15
gene50094	100811254	LOC100811254	uncharacterized LOC100811254	4317.07	1.67208	8.61419e-18	1.59935e-15
gene54346	100815027	LOC100815027	kinesin-like protein KIN-7K, chloroplastic	77.9588	1.82047	9.55199e-18	1.76451e-15
gene25825	100101861	LOC100101861	protein REVEILLE 7-like	309.002	-3.40544	9.76886e-18	1.79551e-15
gene43967	102666908	LOC102666908	E3 ubiquitin-protein ligase KEG-like	132.77	-2.90162	1.02203e-17	1.86908e-15
gene31028	100779720	LOC100779720	uncharacterized LOC100779720	55.228	3.33445	1.04477e-17	1.90118e-15
gene15018	100803139	LOC100803139	ATP-dependent 6-phosphofructokinase 6	78.1738	1.86698	1.35337e-17	2.45054e-15
gene5604	100791051	LOC100791051	ETHYLENE INSENSITIVE 3-like 1 protein	1113.97	-1.30744	1.45597e-17	2.62332e-15
gene17861	100500326	GER8	germin-like protein	963.59	7.65172	1.47769e-17	2.64941e-15
gene29735	100788953	LOC100788953	thiamine thiazole synthase 2, chloroplastic	11602.4	1.98177	1.82956e-17	3.26429e-15
gene1087	100777527	LOC100777527	protein RGF1 INDUCIBLE TRANSCRIPTION FACTOR 1	601.065	-2.69842	1.92265e-17	3.41373e-15
gene20787	100780166	LOC100780166	phosphoglucomutase, cytoplasmic	213.778	1.29681	2.06013e-17	3.64015e-15
gene21413	100101903	J1	DnaJ-like protein	167.237	-1.65403	2.13416e-17	3.75283e-15
gene30989	100499831	LOC100499831	senescence-associated protein	1920.22	-2.0805	2.73074e-17	4.77893e-15
gene39680	100811863	LOC100811863	folylpolyglutamate synthase	120.591	1.22978	2.81911e-17	4.91008e-15
gene7438	100789672	LOC100789672	haloacid dehalogenase-like hydrolase domain-containing protein 3	32.3854	-2.96498	2.93646e-17	5.09024e-15
gene1903	100305968	LOC100305968	rhodanese-like domain-containing protein	3347.66	-1.93343	3.32212e-17	5.73159e-15
gene38205	100809007	LOC100809007	DnaJ and 4Fe-4S dicluster domain-containing protein	193.905	-3.26133	3.58988e-17	6.16447e-15
gene17142	100786373	LOC100786373	E3 ubiquitin-protein ligase RMA1H1-like	268.261	-2.36409	3.64783e-17	6.23472e-15
gene6049	100782221	LOC100782221	ascorbate transporter, chloroplastic	128.043	1.67385	3.83154e-17	6.51826e-15
gene17795	100807604	LOC100807604	MAPK kinase substrate protein At1g80180	157.574	-1.47499	4.00648e-17	6.72206e-15
gene39515	100788171	LOC100788171	E3 ubiquitin-protein ligase COP1	57.2243	-2.99266	3.98208e-17	6.72206e-15
gene5003	100813198	LOC100813198	uncharacterized LOC100813198	64.3252	3.73959	4.00529e-17	6.72206e-15
gene30456	732647	SGR1	senescence-inducible chloroplast stay-green protein 1	119.638	-2.57766	4.3045e-17	7.1891e-15
gene5742	100785395	LOC100785395	uncharacterized LOC100785395	1429.4	1.40774	4.53905e-17	7.54638e-15
gene26129	100796304	LOC100796304	mechanosensitive ion channel protein 2, chloroplastic	95.2812	-1.90295	4.8357e-17	8.00319e-15
gene35284	100819131	LOC100819131	B-box zinc finger protein 22	121.57	-1.70396	5.33929e-17	8.79685e-15
gene10700	100805590	GASA5	gibberellin-regulated protein 5	280.493	8.4693	6.23255e-17	1.02225e-14
gene29202	100779871	PHR18	MYB-CC domain-containing transcription factor PHR18	51.2771	2.62084	6.2804e-17	1.0255e-14
gene55720	100814882	LOC100814882	uncharacterized hydrolase YugF	60.1944	2.44607	6.45041e-17	1.04858e-14
gene55934	100806300	LEA-2	desiccation-related protein At2g46140-like	236.91	-1.45525	7.72787e-17	1.25068e-14
gene47542	100782176	LOC100782176	uncharacterized LOC100782176	141.533	-1.2289	8.08244e-17	1.30231e-14
gene4893	100780041	ALDH11A1	aldehyde dehydrogenase 11A1	448.242	-2.57757	8.24546e-17	1.32274e-14
gene38173	100783530	LOC100783530	photosynthetic NDH subunit of lumenal location 3, chloroplastic	67.5296	2.27911	8.8067e-17	1.40661e-14
gene36776	100306289	LOC100306289	RNA polymerase sigma factor sigF, chloroplastic	477.838	1.44464	9.2589e-17	1.47241e-14
gene23678	100789256	LOC100789256	protein GRAVITROPIC IN THE LIGHT 1	172.936	3.66375	9.77322e-17	1.54747e-14
gene49909	100500099	LOC100500099	uncharacterized LOC100500099	123.886	2.29685	9.86759e-17	1.55568e-14
gene15404	100810786	LOC100810786	probable plastid-lipid-associated protein 14, chloroplastic	433.166	-0.975012	1.03827e-16	1.62987e-14
gene33447	100780806	LOC100780806	tropinone reductase	91.7272	-6.60419	1.07015e-16	1.67273e-14
gene46974	100781102	LOC100781102	two-component response regulator ARR2	64.6045	-1.42617	1.08986e-16	1.69629e-14
gene10926	100813072	LOC100813072	alpha/beta hydrolase domain-containing protein 17C	23.6647	-2.52493	1.13264e-16	1.7554e-14
gene49725	100796692	LOC100796692	rop guanine nucleotide exchange factor 5	59.455	3.41365	1.15221e-16	1.77819e-14
gene35768	100778356	LOC100778356	phosphoglycerate kinase	60.0197	2.05481	1.2485e-16	1.9187e-14
gene34982	100817529	LOC100817529	uncharacterized LOC100817529	366.149	-3.07378	1.29025e-16	1.96769e-14
gene57094	100500592	LOC100500592	1,2-dihydroxy-3-keto-5-methylthiopentene dioxygenase-like protein	266.908	-1.5054	1.29113e-16	1.96769e-14
gene15704	100777483	LOC100777483	uncharacterized LOC100777483	356.944	-2.28035	1.39363e-16	2.11507e-14
gene54817	100788618	LOC100788618	probable aspartyl protease At4g16563	71.9492	4.96195	1.45586e-16	2.2004e-14
gene25560	100783608	TFL1.4	terminal flowering 1-like protein 4	21.0273	-3.50461	1.58075e-16	2.37933e-14
gene45	100809761	LOC100809761	zinc finger CCCH domain-containing protein 20	97.5939	-2.12365	1.66037e-16	2.48892e-14
gene13462	100783705	LOC100783705	uncharacterized LOC100783705	50.6527	4.25348	1.73877e-16	2.59581e-14
gene49453	100791430	LOC100791430	calmodulin-binding transcription activator 4	183.04	-1.296	1.77054e-16	2.63249e-14
gene15127	100790439	LOC100790439	RNA-binding protein CP31B, chloroplastic	148.084	2.22877	1.86662e-16	2.76411e-14
gene50201	100526953	LOC100526953	uncharacterized LOC100526953	154.255	2.03307	2.00652e-16	2.95929e-14
gene3731	100801107	LOC100801107	AP2/ERF and B3 domain-containing transcription repressor TEM1	670.009	-2.44404	2.08945e-16	3.06923e-14
gene19964	100788349	LOC100788349	hydroxymethylglutaryl-CoA lyase, mitochondrial	63.4375	-2.62679	2.39404e-16	3.48863e-14
gene51835	547652	LOC547652	ubiquitin-conjugation enzyme	1106.01	-1.34919	2.39366e-16	3.48863e-14
gene3685	100791229	LOC100791229	metal tolerance protein 5-like	362.847	-1.54823	2.40975e-16	3.49758e-14
gene18573	100812236	LOC100812236	dnaJ protein homolog 1	358.189	-1.03117	2.45068e-16	3.54293e-14
gene5230	100499623	C4H	trans-cinnamate 4-monooxygenase	460.654	-1.92976	2.69806e-16	3.88521e-14
gene46661	100788727	LOC100788727	serine/threonine-protein kinase STN8, chloroplastic	124.413	1.62963	2.7412e-16	3.93185e-14
gene31331	100794256	CIB1	basic helix-loop-helix transcription activator CIB1	206.796	5.56293	2.98422e-16	4.2637e-14
gene55598	100780111	LOC100780111	classical arabinogalactan protein 5	43.5202	4.09642	3.44729e-16	4.90616e-14
gene20429	100306219	LOC100306219	rubredoxin domain-containing protein	71.9984	4.07495	3.65116e-16	5.17615e-14
gene49548	100777924	LOC100777924	homeobox-leucine zipper protein ATHB-6	1527.86	-2.41754	4.11849e-16	5.81613e-14
gene45938	100775912	LOC100775912	uncharacterized LOC100775912	70.5217	-1.65855	4.28484e-16	6.02778e-14
gene36298	100800640	LOC100800640	NADPH--cytochrome P450 reductase 1	723.592	-1.38754	4.30612e-16	6.03451e-14
gene15266	100780485	LOC100780485	chlorophyllide a oxygenase, chloroplastic	15.3165	-4.23552	4.39293e-16	6.13266e-14
gene29772	100797764	LOC100797764	uncharacterized LOC100797764	146.176	-1.84821	4.45006e-16	6.18879e-14
gene24138	100305641	LOC100305641	H4 superfamily	65.1242	-3.83576	4.55991e-16	6.31755e-14
gene39296	100788166	LOC100788166	uncharacterized LOC100788166	1316.37	1.26571	5.11865e-16	7.0649e-14
gene24150	100777008	LOC100777008	U-box domain-containing protein 35	29.8869	-2.79007	5.72531e-16	7.85856e-14
gene42801	100820263	LOC100820263	dihydroceramide fatty acyl 2-hydroxylase FAH1	49.9758	3.56594	5.73665e-16	7.85856e-14
gene18065	100814032	LOC100814032	mitochondrial adenine nucleotide transporter ADNT1	103.783	-1.48314	7.29583e-16	9.95717e-14
gene48883	100789623	LOC100789623	myosin-4	24.9059	-3.40374	7.38209e-16	1.00375e-13
gene12757	100779055	LOC100779055	uncharacterized LOC100779055	30.5873	2.07801	8.0052e-16	1.08444e-13
gene32910	100800276	LOC100800276	uncharacterized LOC100800276	23.4719	-2.73483	8.15969e-16	1.10129e-13
gene7545	100814124	LOC100814124	transcription factor bHLH48	69.0203	2.57033	8.40851e-16	1.1307e-13
gene33305	100780824	LOC100780824	cyclase-associated protein 1	62.7881	1.35622	8.52151e-16	1.1417e-13
gene423	100785562	PLP2	proteolipid protein 2 (colonic epithelium-enriched)	177.008	-1.69646	9.06581e-16	1.21019e-13
gene27160	100306369	LOC100306369	uncharacterized LOC100306369	147.457	-2.60422	9.5964e-16	1.27636e-13
gene36958	100806856	LOC100806856	probable anion transporter 6, chloroplastic	47.3538	-2.13261	1.05485e-15	1.39791e-13
gene39330	100778027	LOC100778027	uncharacterized LOC100778027	37.2054	-3.06139	1.09324e-15	1.44355e-13
gene46908	100818159	LOC100818159	acyl-CoA-binding domain-containing protein 4	111.058	2.14597	1.12522e-15	1.48044e-13
gene33581	100804000	LOC100804000	probable serine/threonine-protein kinase PBL5	56.1956	-1.79683	1.13055e-15	1.48212e-13
gene27945	100804651	LOC100804651	primary amine oxidase	440.471	-1.02949	1.22866e-15	1.60498e-13
gene15571	100788148	LOC100788148	adenine/guanine permease AZG1	165.255	-1.70112	1.29974e-15	1.69179e-13
gene16020	732618	LOC732618	HDZip I protein	69.7412	-3.24501	1.35645e-15	1.75935e-13
gene21360	100819013	LOC100819013	F-box protein At1g67340	70.5192	-1.66182	1.40114e-15	1.81089e-13
gene54128	100798320	LOC100798320	SCAB_CC domain-containing protein	37.1492	2.66223	1.42916e-15	1.84059e-13
gene20584	100527141	LOC100527141	NDPk domain-containing protein	163.732	1.12749	1.43733e-15	1.84462e-13
gene5986	100786843	LOC100786843	serine/threonine-protein kinase STN8, chloroplastic	93.6259	1.82591	1.49655e-15	1.91391e-13
gene15968	100812585	LOC100812585	nucleobase-ascorbate transporter 6	120.599	2.19458	1.60485e-15	2.04526e-13
gene27204	100799166	LOC100799166	protease Do-like 2, chloroplastic	140.824	1.58057	1.63571e-15	2.07017e-13
gene31254	100810888	LOC100810888	protein RGF1 INDUCIBLE TRANSCRIPTION FACTOR 1	167.543	-2.58879	1.63061e-15	2.07017e-13
gene38074	100809718	LOC100809718	protein SPA1-RELATED 3	90.2744	-2.05029	1.68766e-15	2.12855e-13
gene1967	100500169	LOC100500169	uncharacterized LOC100500169	244.002	-2.51781	1.78397e-15	2.2346e-13
gene36109	100805998	LOC100805998	chlorophyllide a oxygenase, chloroplastic	402.014	-1.65848	1.78364e-15	2.2346e-13
gene35262	100810759	LOC100810759	ras-related protein RABA1b-like	43.5878	2.12652	1.97701e-15	2.46796e-13
gene54145	100804683	LOC100804683	dual specificity protein phosphatase 12	228.872	-1.92153	2.12485e-15	2.64349e-13
gene50355	100788249	LOC100788249	small heat shock protein, chloroplastic	35.3851	-4.5088	2.21082e-15	2.74112e-13
gene1975	100780544	LOC100780544	B-box zinc finger protein 18	31.9362	-3.64163	2.28647e-15	2.82533e-13
gene7436	100788609	LOC100788609	protein STRICTOSIDINE SYNTHASE-LIKE 10	67.7544	-1.13219	2.30306e-15	2.83625e-13
gene21035	100818482	LOC100818482	2-oxoglutarate-dependent dioxygenase 19	68.8052	-7.46149	2.4442e-15	2.99996e-13
gene40027	100790815	LOC100790815	myosin-17	122.413	-1.1705	2.4799e-15	3.03361e-13
gene29607	100795988	LOC100795988	dihydrodipicolinate reductase-like protein CRR1, chloroplastic	64.5173	1.86762	2.54845e-15	3.10707e-13
gene37236	100810608	LOC100810608	protein LNK3	16.4643	-3.6006	2.69714e-15	3.27743e-13
gene10929	100813611	LOC100813611	BTB/POZ and TAZ domain-containing protein 1	19.4755	-4.75563	2.72404e-15	3.29915e-13
gene4003	100785937	LOC100785937	ruBisCO large subunit-binding protein subunit beta, chloroplastic	358.036	1.6955	2.74637e-15	3.31522e-13
gene16582	100800646	LOC100800646	squamosa promoter-binding protein 1	13.1973	7.69349	2.81997e-15	3.39287e-13
gene9200	100816469	LOC100816469	putative receptor protein kinase ZmPK1	13.8185	-8.10078	2.89051e-15	3.46633e-13
gene49616	100803784	LOC100803784	protein NRT1/ PTR FAMILY 5.1	31.9295	-2.54045	2.94967e-15	3.52572e-13
gene41229	547894	AS2	asparagine synthetase 2	30.9331	-8.97059	3.04722e-15	3.63046e-13
gene47620	100804450	LOC100804450	homeobox-leucine zipper protein HAT5	347.543	-1.57374	3.15671e-15	3.7487e-13
gene50024	100816757	LOC100816757	6-phosphofructo-2-kinase/fructose-2,6-bisphosphatase	202.867	1.51062	3.17139e-15	3.75394e-13
gene22497	100817949	LOC100817949	D-3-phosphoglycerate dehydrogenase 2, chloroplastic	65.5328	2.4187	3.35708e-15	3.96092e-13
gene3191	100788064	LOC100788064	pre-rRNA-processing protein esf1	172.699	-0.85505	3.42895e-15	4.03271e-13
gene45018	100780012	LOC100780012	transcription factor GTE8	157.664	-0.862379	3.45083e-15	4.04543e-13
gene17337	100804204	LOC100804204	transcription elongation factor SPT6-like	17.0296	-3.76452	3.53161e-15	4.1269e-13
gene43035	100795567	FTSH9	ATP-dependent zinc metalloprotease FTSH 8, chloroplastic-like	785.171	-1.75197	3.65881e-15	4.26193e-13
gene27557	100302735	PAL2.1	phenylalanine ammonia-lyase 2.1	1616.15	-2.15637	3.7266e-15	4.32712e-13
gene30772	100777753	LOC100777753	cytochrome P450 CYP82D47	128.665	-2.67381	3.9915e-15	4.62003e-13
gene17701	100803710	LOC100803710	photosynthetic NDH subunit of subcomplex B 1, chloroplastic	176.504	4.27102	4.07376e-15	4.70038e-13
gene14740	100804201	LOC100804201	zinc finger protein CONSTANS-LIKE 4	508.652	-2.32099	4.34526e-15	4.99786e-13
gene32679	548066	SOYSTGA	bZIP transcription factor	142.93	-1.27169	4.44521e-15	5.09681e-13
gene22255	100790664	LOC100790664	IAA-amino acid hydrolase ILR1-like	72.934	1.65272	4.8919e-15	5.59144e-13
gene11314	100499823	CB5-A2	cytochrome b5	136.538	-1.18133	5.7749e-15	6.58015e-13
gene8797	100785800	LOC100785800	MLO-like protein 1	208.537	-1.1796	5.79705e-15	6.58487e-13
gene8287	100798124	LOC100798124	probable galacturonosyltransferase-like 7	42.7902	2.68869	5.85507e-15	6.63019e-13
gene29264	100793522	LOC100793522	cytochrome P450 77A3-like	61.6341	4.27542	6.07168e-15	6.83316e-13
gene44826	100170708	NAC12	NAC domain protein	427.918	-2.53996	6.05954e-15	6.83316e-13
gene32568	100780972	LOC100780972	rop guanine nucleotide exchange factor 5	30.6395	4.03029	6.41257e-15	7.18607e-13
gene55711	547689	PK3	pyruvate kinase	123.337	1.72789	6.42455e-15	7.18607e-13
gene14168	100817359	LOC100817359	purple acid phosphatase 3-like	144.466	-1.67594	6.60776e-15	7.36846e-13
gene51659	100816231	LOC100816231	vacuolar cation/proton exchanger 3	374.539	-2.14658	6.98833e-15	7.76915e-13
gene3680	100789641	LOC100789641	psbP-like protein 1, chloroplastic	100.569	1.85559	7.01649e-15	7.77682e-13
gene38505	100808371	LOC100808371	magnesium transporter MRS2-11, chloroplastic	150.377	-0.855096	7.28107e-15	8.04569e-13
gene27176	100793361	LOC100793361	ABC transporter C family member 4	844.443	-1.84401	7.51853e-15	8.28307e-13
gene19586	100812414	LOC100812414	chaperone protein dnaJ C76, chloroplastic	139.737	2.06391	7.98028e-15	8.76536e-13
gene1862	100793320	LOC100793320	glutamate receptor 3.6	508.847	-1.28776	8.30586e-15	9.09566e-13
gene39159	100813670	LOC100813670	E3 ubiquitin-protein ligase At4g11680	52.8436	-2.78864	8.37483e-15	9.14381e-13
gene6250	100788616	LOC100788616	pentatricopeptide repeat-containing protein At2g45350, chloroplastic	83.3977	2.55458	8.5924e-15	9.35344e-13
gene44591	100781249	LOC100781249	subtilisin-like protease SBT3	167.999	3.22468	8.61816e-15	9.35365e-13
gene24864	100781444	LOC100781444	uncharacterized LOC100781444	66.1216	-1.17068	8.95388e-15	9.68927e-13
gene45063	100799278	LOC100799278	alpha/beta hydrolase domain-containing protein 17C	42.5694	-1.6222	9.89673e-15	1.0678e-12
gene5696	100817652	LOC100817652	coniferyl alcohol acyltransferase	2152.27	4.02898	1.01256e-14	1.08928e-12
gene36656	100806519	LOC100806519	ADP-ribosylation factor GTPase-activating protein AGD7	115.714	-1.30364	1.05392e-14	1.13044e-12
gene15788	100810426	SWEET15	sugar efflux transporter SWEET15	238.879	-2.58658	1.05923e-14	1.13282e-12
gene52743	547532	ARF	ADP-ribosylation factor	678.301	-1.34318	1.06631e-14	1.13707e-12
gene13286	100782813	LOC100782813	F-box/kelch-repeat protein At1g15670	226.747	-2.79409	1.10253e-14	1.17227e-12
gene33789	547558	PM37	seed maturation protein PM37	1053.63	-1.41648	1.14756e-14	1.21662e-12
gene11582	100795515	LOC100795515	protein PLASTID MOVEMENT IMPAIRED 2	131.703	-1.91163	1.19727e-14	1.26565e-12
gene19019	100779440	LOC100779440	vacuolar cation/proton exchanger 3	988.669	-2.74466	1.26883e-14	1.33522e-12
gene41199	100787279	LOC100787279	ATP-dependent zinc metalloprotease FTSH 9, chloroplastic	275.928	-1.14899	1.27039e-14	1.33522e-12
gene37001	100788324	LOC100788324	protein BUNDLE SHEATH DEFECTIVE 2, chloroplastic	92.5578	1.8883	1.28745e-14	1.34927e-12
gene13137	100782977	LOC100782977	peroxisomal (S)-2-hydroxy-acid oxidase GLO5-like	120.194	-1.06273	1.30508e-14	1.36173e-12
gene24319	100810152	LOC100810152	uncharacterized LOC100810152	121.935	2.80107	1.30678e-14	1.36173e-12
gene3836	100170717	NAC26	NAC domain protein	156.538	-5.07029	1.31364e-14	1.36499e-12
gene18068	100800333	LOC100800333	formin-like protein 1	148.777	3.82043	1.33437e-14	1.3826e-12
gene10279	100812174	LOC100812174	protein LNK2	330.637	-1.88312	1.3536e-14	1.39856e-12
gene15401	100819513	LOC100819513	glutamate synthase [NADH], amyloplastic	614.023	3.3846	1.4274e-14	1.47067e-12
gene38527	100797843	4CL	4-coumarate--CoA ligase-like 7-like	117.834	-0.887994	1.44142e-14	1.48094e-12
gene9274	100811289	LOC100811289	zinc finger CCCH domain-containing protein 23	235.699	-2.96187	1.56373e-14	1.60211e-12
gene34039	100777595	LOC100777595	transcription activator GLK1	55.9208	-2.87752	1.57115e-14	1.60521e-12
gene28472	100781845	LOC100781845	probable pectate lyase 8	80.0833	7.16294	1.62908e-14	1.65976e-12
gene57974	100799929	LOC100799929	P-loop guanosine triphosphatase YjiA	75.0564	1.54689	1.76693e-14	1.7952e-12
gene32826	100798136	LOC100798136	F-box protein At1g67340	81.1561	-2.41088	1.86354e-14	1.88811e-12
gene14908	100776044	LOC100776044	uncharacterized LOC100776044	868.369	-1.79665	1.92148e-14	1.94144e-12
gene15555	547673	DD2/63	expansin	135.784	6.70324	1.9712e-14	1.98619e-12
gene26171	100785203	LOC100785203	auxin-responsive protein IAA8	257.288	-1.0974	1.9892e-14	1.99881e-12
gene48261	100803578	LOC100803578	formin-like protein 6	77.3847	3.21296	2.05834e-14	2.06263e-12
gene3315	100809629	LOC100809629	acidic leucine-rich nuclear phosphoprotein 32-related protein	262.529	-0.989721	2.19281e-14	2.19137e-12
gene49182	100786770	LOC100786770	kinesin-like protein KIN-4A	60.3817	3.25364	2.23138e-14	2.22384e-12
gene11348	100807894	LOC100807894	PP2A regulatory subunit TAP46	282.181	-0.873559	2.24137e-14	2.22772e-12
gene38007	100803496	LOC100803496	uroporphyrinogen decarboxylase 1, chloroplastic	57.5865	1.88654	2.31456e-14	2.29424e-12
gene38663	547761	LOC547761	triosephosphate isomerase	337.733	1.12401	2.37012e-14	2.34296e-12
gene30942	100802906	LOC100802906	thaumatin-like protein 1	70.6822	2.11029	2.42321e-14	2.38898e-12
gene20142	100306648	LOC100306648	putative histidine-containing phosphotransfer protein	80.1836	-2.41533	2.44016e-14	2.39923e-12
gene515	100796316	LOC100796316	expansin-A10	198.776	6.8645	2.61901e-14	2.56818e-12
gene49282	100791398	LOC100791398	uncharacterized LOC100791398	253.235	-2.0956	2.63759e-14	2.57948e-12
gene1951	100816709	LOC100816709	chaperone protein dnaJ 11, chloroplastic	603.359	-3.19448	2.64889e-14	2.58362e-12
gene28762	100306373	LOC100306373	hypothetical protein	730.123	-2.97687	2.71767e-14	2.64366e-12
gene98	100780723	LOC100780723	secretory carrier-associated membrane protein 4-like	77.0163	1.48384	2.81861e-14	2.73458e-12
gene7831	100797225	LOC100797225	transcription factor PIF1	289.208	-1.05662	3.07562e-14	2.97603e-12
gene38752	100816314	GLYII-7	putative hydroxyacylglutathione hydrolase	46.3227	-3.70311	3.20987e-14	3.09774e-12
gene44519	100791192	LOC100791192	dnaJ homolog subfamily B member 6	46.8724	2.24219	3.26687e-14	3.14445e-12
gene405	100500281	GSTU1	tau class glutathione S-transferase	85.7878	-1.61185	3.41231e-14	3.27582e-12
gene31204	100794949	LOC100794949	uncharacterized LOC100794949	71.8878	-1.86457	3.46278e-14	3.31557e-12
gene2419	100783063	LOC100783063	probable aminotransferase ACS10	52.8859	-2.17689	3.50014e-14	3.34258e-12
gene3542	100797391	LOC100797391	sterol 3-beta-glucosyltransferase UGT80B1	173.978	1.23508	3.54701e-14	3.37853e-12
gene43413	100807099	LOC100807099	187-kDa microtubule-associated protein AIR9	75.34	2.11528	3.5831e-14	3.40404e-12
gene44480	100816355	LOC100816355	germin-like protein	629.079	6.47813	4.26224e-14	4.03874e-12
gene15382	100812580	SIG5B	RNA polymerase sigma factor sigE, chloroplastic/mitochondrial-like	37.3124	-4.48852	4.28866e-14	4.05328e-12
gene54609	100795126	LOC100795126	UPF0308 protein At2g37240, chloroplastic-like	169.617	-1.21201	4.35424e-14	4.10466e-12
gene8820	100813607	LOC100813607	protein NUCLEAR FUSION DEFECTIVE 4	70.9846	3.60188	4.3786e-14	4.11701e-12
gene37790	100784070	LOC100784070	uncharacterized LOC100784070	31.0207	3.37186	4.42831e-14	4.15307e-12
gene29957	100782921	COL22	zinc finger protein CONSTANS-LIKE 16-like	380.147	2.63807	4.53292e-14	4.24031e-12
gene17492	100808668	LOC100808668	probable plastid-lipid-associated protein 10, chloroplastic	122.682	1.80855	4.87457e-14	4.54827e-12
gene56341	100805603	LOC100805603	uncharacterized protein sll0005	332.737	-2.01674	4.91899e-14	4.57804e-12
gene42969	100779626	LOC100779626	ethylene-responsive transcription factor RAP2-3	324.509	-2.00725	5.06344e-14	4.70052e-12
gene52086	100788257	LOC100788257	protein METHYLENE BLUE SENSITIVITY 1	176.108	-1.37551	5.17306e-14	4.79012e-12
gene2955	100799855	PLP1	PAS/LOV protein 1	882.504	-1.38139	5.18988e-14	4.79356e-12
gene15438	100785667	LOC100785667	thylakoid lumenal 17.4 kDa protein, chloroplastic-like	167.836	2.45872	5.26272e-14	4.8486e-12
gene44935	100778951	LOC100778951	transcription factor TCP20	136.404	-1.62454	5.35958e-14	4.92543e-12
gene27202	100798645	LOC100798645	protein NETWORKED 4B	35.0804	-2.6808	5.68687e-14	5.2131e-12
gene7305	100800590	LOC100800590	dnaJ protein homolog 1	455.919	-1.40301	5.76554e-14	5.27201e-12
gene38309	100305837	LOC100305837	uncharacterized LOC100305837	216.021	-1.81873	5.78274e-14	5.27455e-12
gene36317	100787970	LOC100787970	putative glucose-6-phosphate 1-epimerase-like	85.4485	1.2824	5.87222e-14	5.34284e-12
gene2279	100819748	ALMT2	aluminum-activated malate transporter family protein	96.4917	-1.58393	6.1065e-14	5.54222e-12
gene47994	100783085	LOC100783085	geraniol 8-hydroxylase	159.806	-2.13066	6.1778e-14	5.59305e-12
gene50089	100787896	LOC100787896	villin-1	44.7078	1.98687	6.39814e-14	5.77823e-12
gene13292	100784940	LOC100784940	protochlorophyllide-dependent translocon component 52, chloroplastic	271.125	-1.76677	7.27717e-14	6.55591e-12
gene27463	778050	MYB118	MYB transcription factor MYB118	11.3001	-4.99414	7.29545e-14	6.55622e-12
gene49676	100796686	ELF4B	protein EARLY FLOWERING 4b	33.1854	7.52744	7.36953e-14	6.60657e-12
gene47660	778113	LOC778113	cyclic dof factor 3	108.316	-3.77329	7.44995e-14	6.66233e-12
gene44673	100802678	LOC100802678	formin-like protein 1	88.9538	4.18808	7.94666e-14	7.0892e-12
gene30136	100782213	LOC100782213	formate--tetrahydrofolate ligase	232.503	0.821326	8.16019e-14	7.26197e-12
gene14903	100819874	LOC100819874	E3 ubiquitin-protein ligase MBR2	117.176	-1.69898	8.48276e-14	7.53072e-12
gene23878	100786936	LOC100786936	uncharacterized LOC100786936	83.8269	1.38411	8.71697e-14	7.7199e-12
gene5536	100813745	LOC100813745	E3 ubiquitin-protein ligase COP1	47.5591	-2.09128	9.26106e-14	8.18194e-12
gene36753	100793256	LOC100793256	transcription termination factor MTERF6, chloroplastic/mitochondrial	61.0625	1.41289	9.45567e-14	8.33375e-12
gene37306	100781565	LOC100781565	protein LNK2	359.582	-2.52851	9.52796e-14	8.37728e-12
gene24945	547830	PRP2	repetitive proline-rich protein	152.734	2.5066	9.9131e-14	8.695e-12
gene2627	100798782	LOC100798782	protein CDI-like	328.534	3.02642	9.95938e-14	8.7147e-12
gene15159	100797839	LOC100797839	cryptochrome-1-like	1817.56	-1.41253	1.02948e-13	8.98237e-12
gene22528	100779812	LOC100779812	protein HIGH CHLOROPHYLL FLUORESCENCE PHENOTYPE 173, chloroplastic	207.556	-2.04544	1.03144e-13	8.98237e-12
gene40272	100793275	LOC100793275	F-box protein SKP2B-like	102.023	-2.44906	1.03775e-13	9.01585e-12
gene31866	100804151	LOC100804151	pentatricopeptide repeat-containing protein At2g30100, chloroplastic	101.624	-1.32228	1.05503e-13	9.14428e-12
gene40030	100782307	LOC100782307	LRR receptor-like serine/threonine-protein kinase ERECTA	140.597	1.8717	1.0855e-13	9.38613e-12
gene50325	100305589	LOC100305589	uncharacterized LOC100305589	240.488	-2.37656	1.09336e-13	9.43182e-12
gene1870	100789616	LOC100789616	uncharacterized LOC100789616	41.4444	3.67007	1.11086e-13	9.56016e-12
gene33355	100817013	LOC100817013	uncharacterized LOC100817013	172.425	1.83193	1.13909e-13	9.78014e-12
gene20447	100806925	LOC100806925	acyl carrier protein 1, chloroplastic	61.6843	4.4664	1.14499e-13	9.80778e-12
gene38861	100500287	LOC100500287	photosynthetic NDH subunit of subcomplex B	125.067	2.42728	1.15328e-13	9.8557e-12
gene16127	102667566	LOC102667566	transcription factor PIF7	101.098	-1.51215	1.23576e-13	1.05359e-11
gene15533	100818444	LOC100818444	probable inactive receptor kinase At5g58300	98.328	3.31276	1.25733e-13	1.06949e-11
gene29882	100792834	LOC100792834	sulfhydryl oxidase 2	120.105	-1.12453	1.31481e-13	1.11579e-11
gene24787	100306308	LOC100306308	50S ribosomal protein L18, chloroplastic	144.631	2.56622	1.37666e-13	1.16557e-11
gene38781	100305940	LOC100305940	uncharacterized LOC100305940	10.8999	7.54169	1.42863e-13	1.20678e-11
gene54114	606506	CYP98A2	cytochrome P450 98A2	160.894	-2.60204	1.50464e-13	1.26806e-11
gene22655	100808330	LOC100808330	ribosomal protein S18 acetylase RimI-like protein	14.521	-4.23693	1.59181e-13	1.33844e-11
gene48708	100792274	LOC100792274	DNA ligase 1	370.208	-2.2377	1.60651e-13	1.3477e-11
gene44195	100301890	NAC35	transcriptional factor NAC35	255.58	-5.46829	1.61239e-13	1.34954e-11
gene47743	732564	TDF-5	uncharacterized protein TDF-5	59.2993	-1.91997	1.71156e-13	1.42927e-11
gene53938	100301906	NAC11	transcriptional factor NAC11	217.831	-2.4938	1.72452e-13	1.43682e-11
gene46636	778089	LOC778089	protein REVEILLE 7	68.9089	-3.29875	1.79402e-13	1.49132e-11
gene24849	100783981	LOC100783981	187-kDa microtubule-associated protein AIR9	32.3127	2.75341	2.00189e-13	1.66034e-11
gene15039	100809356	LOC100809356	receptor-like protein kinase 7	243.987	-1.74092	2.07271e-13	1.71519e-11
gene20728	100809945	LOC100809945	pentatricopeptide repeat-containing protein At5g21222	113.35	-2.85348	2.10816e-13	1.73667e-11
gene31113	100810357	LOC100810357	porphobilinogen deaminase, chloroplastic	141.584	1.57622	2.10409e-13	1.73667e-11
gene53690	106794112	LOC106794112	mitochondrial pyruvate carrier 1	11.3912	-3.71062	2.13323e-13	1.75337e-11
gene7237	100792314	LOC100792314	serine/threonine-protein kinase D6PK	105.81	1.7675	2.21624e-13	1.81752e-11
gene9142	100782262	LOC100782262	uncharacterized LOC100782262	35.5115	4.53988	2.44136e-13	1.99766e-11
gene1943	100815652	LOC100815652	thaumatin-like protein 1	131.71	1.62499	2.5907e-13	2.11512e-11
gene2999	778178	MYB138	MYB transcription factor MYB138	110.672	-3.03816	2.7721e-13	2.25818e-11
gene6640	100778097	LOC100778097	uncharacterized LOC100778097	14.252	-3.90323	2.7954e-13	2.2721e-11
gene46645	100783047	LOC100783047	glutamate decarboxylase	205.348	2.29201	2.86804e-13	2.32597e-11
gene49681	100811069	LOC100811069	uncharacterized LOC100811069	75.798	-3.21938	2.97935e-13	2.4109e-11
gene24199	100779673	VAMP721D	vesicle-associated membrane protein 721d	268.501	-1.00347	3.1242e-13	2.52254e-11
gene25993	100776946	LOC100776946	zinc finger protein CONSTANS-LIKE 16-like	281.722	-2.43411	3.15004e-13	2.53222e-11
gene44575	100271888	LCL1	late elongated hypocotyl and circadian clock associated-1-like protein 1	385.246	-2.74537	3.14489e-13	2.53222e-11
gene17906	100779251	LOC100779251	chaperone protein DnaJ	350.262	3.30128	3.15882e-13	2.5337e-11
gene57674	100808627	LOC100808627	cryptochrome-2-like	698.64	-0.722594	3.4855e-13	2.78962e-11
gene43015	100790985	LOC100790985	protein PLASTID TRANSCRIPTIONALLY ACTIVE 14-like	117.9	1.22605	3.5808e-13	2.85964e-11
gene32138	100791634	LOC100791634	MAR-binding filament-like protein 1	168.693	1.63779	3.66275e-13	2.91871e-11
gene55133	100804688	LOC100804688	uncharacterized LOC100804688	51.4559	1.6035	3.78062e-13	3.00608e-11
gene6770	100799025	ICS1	isochorismate synthase, chloroplastic	27.0389	3.01625	3.94842e-13	3.1327e-11
gene44789	100816705	LOC100816705	beta-glucosidase BoGH3B	87.1556	1.3298	4.10843e-13	3.2526e-11
gene1535	100812083	LOC100812083	F-box/LRR-repeat protein 3	112.934	-2.09344	4.17862e-13	3.30102e-11
gene27941	100804119	LOC100804119	uncharacterized LOC100804119	46.7697	3.30532	4.23965e-13	3.34201e-11
gene11094	100809841	LOC100809841	CBS domain-containing protein CBSCBSPB3	12.5926	-3.08108	4.39081e-13	3.44851e-11
gene41896	100798404	LOC100798404	protein kinase APK1A, chloroplastic-like	41.5202	-2.02905	4.40303e-13	3.44851e-11
gene50902	100782743	LOC100782743	1,4-dihydroxy-2-naphthoyl-CoA synthase, peroxisomal	33.4514	2.96213	4.39429e-13	3.44851e-11
gene20646	778052	MYB127	MYB transcription factor MYB127	98.1168	2.0357	4.44515e-13	3.47406e-11
gene20814	100813162	LOC100813162	glutamyl-tRNA(Gln) amidotransferase subunit B, chloroplastic/mitochondrial	85.2131	2.26544	4.45795e-13	3.47663e-11
gene54642	100806816	LOC100806816	uncharacterized LOC100806816	48.6308	3.98009	4.47433e-13	3.48198e-11
gene57083	100812191	LOC100812191	protein NETWORKED 1A	104.896	2.49568	4.65186e-13	3.61245e-11
gene44056	100802304	LOC100802304	protein SRG1	176.545	-1.56097	4.69111e-13	3.63522e-11
gene38514	100794318	LOC100794318	serine carboxypeptidase-like 51	492.287	2.95415	4.73851e-13	3.66418e-11
gene47916	100101868	LOC100101868	probable pectate lyase 18	126.804	8.85259	4.82276e-13	3.71718e-11
gene49931	100787545	LOC100787545	DEAD-box ATP-dependent RNA helicase 20	102.974	1.32408	4.82738e-13	3.71718e-11
gene41143	102664058	LOC102664058	uncharacterized LOC102664058	77.8648	-1.46499	4.94863e-13	3.80254e-11
gene27868	100802025	LOC100802025	E3 ubiquitin-protein ligase RHF2A	83.3328	-1.85202	4.97967e-13	3.81838e-11
gene3768	100820322	LOC100820322	E3 ubiquitin-protein ligase MBR2	195.501	-0.955046	5.11849e-13	3.91661e-11
gene8432	100794250	LOC100794250	nicotianamine synthase-like protein	25.1592	5.59052	5.23644e-13	3.9985e-11
gene11203	100801705	LOC100801705	protein ACTIVITY OF BC1 COMPLEX KINASE 8, chloroplastic	538.905	-1.01111	5.44361e-13	4.14803e-11
gene43024	100791886	LOC100791886	choline-phosphate cytidylyltransferase B-like	59.6922	-1.43156	5.56148e-13	4.22904e-11
gene22465	100804784	LOC100804784	chaperone protein dnaJ 8, chloroplastic-like	1541.42	-2.37984	5.95005e-13	4.51513e-11
gene8177	100818733	LOC100818733	probable glutamate carboxypeptidase AMP1	116.928	-1.91482	6.03091e-13	4.56701e-11
gene30344	100812892	LOC100812892	uncharacterized LOC100812892	125.758	-0.969485	6.30411e-13	4.76403e-11
gene22905	102667919	LOC102667919	ethylene-responsive transcription factor ERF118	28.6305	2.31589	6.47186e-13	4.88071e-11
gene22138	100306679	LOC100306679	uncharacterized LOC100306679	105.688	1.32632	6.51097e-13	4.90011e-11
gene18005	100798388	LOC100798388	cytochrome P450 78A3	138.071	-2.58262	6.53433e-13	4.90759e-11
gene32274	100798837	LOC100798837	root phototropism protein 2	182.494	-1.82019	6.59099e-13	4.93855e-11
gene52756	100783304	LOC100783304	protease Do-like 1, chloroplastic-like	494.808	-1.38659	6.60255e-13	4.93855e-11
gene55317	100816262	LOC100816262	serine/threonine-protein phosphatase PP1-like	181.766	-1.15723	6.64118e-13	4.95731e-11
gene13999	100820389	LOC100820389	pentatricopeptide repeat-containing protein At5g21222	172.427	-1.91218	6.68691e-13	4.98127e-11
gene41629	100811184	LOC100811184	boron transporter 4	29.826	-2.90357	6.71566e-13	4.99252e-11
gene5282	100786103	LOC100786103	isocitrate dehydrogenase [NADP], chloroplastic	865.056	0.720212	6.88474e-13	5.10784e-11
gene15681	100776047	LOC100776047	psbP domain-containing protein 2, chloroplastic	13.4592	3.51621	6.95686e-13	5.15089e-11
gene40074	100788693	LOC100788693	transmembrane 9 superfamily member 8	34.74	3.46244	7.72263e-13	5.70632e-11
gene9525	100788810	LOC100788810	uncharacterized LOC100788810	709.658	-1.53987	7.75056e-13	5.71541e-11
gene44350	100779988	LOC100779988	lateral signaling target protein 2 homolog	110.141	-1.49755	8.47449e-13	6.22505e-11
gene44811	100805680	LOC100805680	photosynthetic NDH subunit of subcomplex B 2, chloroplastic	176.314	1.54028	8.4757e-13	6.22505e-11
gene33343	100217336	COR1	cold-regulated protein	378.599	1.69142	8.79893e-13	6.44949e-11
gene31252	100809829	LOC100809829	uncharacterized sugar kinase slr0537	85.9779	1.29423	9.1353e-13	6.68265e-11
gene43619	100776609	LOC100776609	alpha/beta hydrolase domain-containing protein 17B	17.2472	3.9319	9.19542e-13	6.7132e-11
gene52855	100819289	LOC100819289	probable prolyl 4-hydroxylase 7	36.4393	1.61057	9.32583e-13	6.79485e-11
gene46843	100777182	LOC100777182	heavy metal-associated isoprenylated plant protein 33	42.337	4.15278	9.44429e-13	6.86748e-11
gene459	100819761	LOC100819761	uncharacterized LOC100819761	100.363	-1.74919	9.55247e-13	6.93236e-11
gene5903	100795450	LOC100795450	OBERON-like protein	157.391	-0.966378	9.72447e-13	7.04321e-11
gene39846	100817917	LOC100817917	uncharacterized LOC100817917	113.622	-2.70251	9.84443e-13	7.116e-11
gene55553	100806143	LOC100806143	uncharacterized LOC100806143	29.7307	1.54135	9.93942e-13	7.1705e-11
gene170	100793319	LOC100793319	RNA-binding domain-containing protein	368.418	0.983655	1.01741e-12	7.32536e-11
gene46638	100781423	LOC100781423	beta-amylase 1, chloroplastic	219.243	1.58439	1.02386e-12	7.35728e-11
gene30408	100785802	LOC100785802	phosphoglycerate mutase-like protein AT74H	52.944	-2.59421	1.03553e-12	7.42657e-11
gene22621	100500688	LOC100500688	ribosome-binding ATPase YchF	100.819	1.6407	1.0432e-12	7.46692e-11
gene34966	100810917	LOC100810917	uncharacterized GPI-anchored protein At4g28100	27.5517	8.22655	1.07729e-12	7.69586e-11
gene36412	100500110	LOC100500110	PHD finger protein Alfin-like	31.6973	1.9211	1.08639e-12	7.74575e-11
gene3882	100500249	LOC100500249	uncharacterized LOC100500249	223.119	1.25181	1.16491e-12	8.28948e-11
gene38560	732581	PIP2-6	aquaporin PIP2-6	510.43	-1.77239	1.17436e-12	8.3405e-11
gene2024	100797902	LOC100797902	putative glucose-6-phosphate 1-epimerase	336.081	1.32339	1.18336e-12	8.38813e-11
gene54892	100777958	LOC100777958	flavin-containing monooxygenase YUCCA10-like	463.611	-0.981176	1.2189e-12	8.62332e-11
gene38847	100800844	LOC100800844	NADP-dependent malic enzyme	122.488	-1.60707	1.28222e-12	9.05375e-11
gene33707	100812554	LOC100812554	MAR-binding filament-like protein 1	244.366	1.62015	1.34687e-12	9.49194e-11
gene2109	100792065	LOC100792065	cytochrome P450 CYP82D47	24.3533	-4.84142	1.3988e-12	9.83893e-11
gene11763	100500078	LOC100500078	uncharacterized LOC100500078	48.4569	3.6088	1.42052e-12	9.97256e-11
gene2920	547954	HIUHase	hydroxyisourate hydrolase	53.548	-2.48556	1.42435e-12	9.98031e-11
gene16705	100806701	CYP48	peptidyl-prolyl cis-trans isomerase CYP48	193.452	1.65231	1.45664e-12	1.0187e-10
gene20249	100781232	LOC100781232	leucine--tRNA ligase, chloroplastic/mitochondrial	381.108	1.05817	1.4907e-12	1.04053e-10
gene10679	100801331	LOC100801331	photosynthetic NDH subunit of subcomplex B 4, chloroplastic	201.785	1.58339	1.51904e-12	1.0583e-10
gene38487	100786612	LOC100786612	uncharacterized LOC100786612	161.345	-1.96283	1.55176e-12	1.07904e-10
gene48339	100788748	LOC100788748	probable WRKY transcription factor 15	90.9117	-1.99236	1.57323e-12	1.09188e-10
gene53957	100788455	LOC100788455	photosynthetic NDH subunit of subcomplex B 2, chloroplastic	68.4433	2.70394	1.57669e-12	1.09221e-10
gene14210	547795	GSA1	glutamate 1-semialdehyde aminotransferase	274.025	0.956317	1.64319e-12	1.13399e-10
gene46945	100170754	LOC100170754	peroxisomal fatty acid beta-oxidation multifunctional protein	177.735	-0.848357	1.64218e-12	1.13399e-10
gene32841	100787382	LOC100787382	uncharacterized LOC100787382	27.0287	-2.99127	1.67443e-12	1.15337e-10
gene47555	100784152	LOC100784152	peroxisomal membrane protein PEX14	71.4723	-1.28222	1.68348e-12	1.15742e-10
gene13220	100806852	LOC100806852	rho GDP-dissociation inhibitor 1	20.109	4.99677	1.68908e-12	1.1591e-10
gene56350	100808253	LOC100808253	probable pectate lyase 8	62.7936	6.2544	1.73132e-12	1.18586e-10
gene20325	100811173	LOC100811173	leucine-rich repeat receptor protein kinase HPCA1-like	100.935	-4.48186	1.78568e-12	1.2208e-10
gene30575	100779548	LOC100779548	probable BOI-related E3 ubiquitin-protein ligase 2	30.8492	2.99811	1.85583e-12	1.2664e-10
gene33299	100813633	LOC100813633	mTERF domain-containing protein	227.122	1.3205	1.87458e-12	1.27681e-10
gene2181	100804089	LOC100804089	probable WRKY transcription factor 15	82.4048	-1.88734	1.91676e-12	1.30311e-10
gene6163	100813775	LOC100813775	uncharacterized LOC100813775	43.6612	-2.67249	1.93582e-12	1.31363e-10
gene38384	100810088	LOC100810088	aconitate hydratase, cytoplasmic	358.935	0.785209	2.0289e-12	1.37424e-10
gene19244	100810981	LOC100810981	probable NAD(P)H dehydrogenase subunit CRR3, chloroplastic	220.82	1.45501	2.07305e-12	1.40155e-10
gene32327	100815179	CRK28	cysteine-rich receptor-like protein kinase	29.4962	-3.18183	2.1202e-12	1.43078e-10
gene45885	100783409	LOC100783409	acidic leucine-rich nuclear phosphoprotein 32-related protein	264.52	-0.943501	2.12984e-12	1.43464e-10
gene7275	100305486	LOC100305486	FKBP-like peptidyl-prolyl cis-trans isomerase family protein	65.7181	1.69041	2.22924e-12	1.49884e-10
gene40897	100818103	LOC100818103	nitrate reductase [NADH] 2	232.319	9.49706	2.26577e-12	1.5206e-10
gene11221	100807183	LOC100807183	expansin-A8	152.785	5.66802	2.29784e-12	1.53739e-10
gene42640	100812247	LOC100812247	transcription initiation factor IIF subunit alpha	233.221	-0.677655	2.2992e-12	1.53739e-10
gene22642	100805859	LOC100805859	NAD(P)H-quinone oxidoreductase subunit T, chloroplastic-like	150.449	-1.23554	2.31681e-12	1.54634e-10
gene27555	100780391	LOC100780391	adenosine kinase 2-like	69.7522	1.9296	2.40037e-12	1.59629e-10
gene53781	100799897	LOC100799897	probable metal-nicotianamine transporter YSL6	539.4	-1.13044	2.39904e-12	1.59629e-10
gene37963	100790959	LOC100790959	B-box zinc finger protein 22	70.7584	-1.60424	2.44264e-12	1.62145e-10
gene13909	100803302	LOC100803302	auxin response factor 19	165.764	-0.879254	2.45421e-12	1.62618e-10
gene32842	100526959	LOC100526959	uncharacterized LOC100526959	339.874	-2.93576	2.5023e-12	1.65206e-10
gene51466	100780060	LOC100780060	auxin response factor 9	90.3398	-2.00688	2.50078e-12	1.65206e-10
gene32610	100795655	LOC100795655	uncharacterized LOC100795655	186.782	-2.94941	2.5491e-12	1.67992e-10
gene18327	100775349	LOC100775349	uncharacterized LOC100775349	35.0742	1.99347	2.68573e-12	1.76678e-10
gene16562	100786192	LOC100786192	30S ribosomal protein S20, chloroplastic-like	341.579	1.31048	2.83606e-12	1.86233e-10
gene11026	100797082	LOC100797082	auxin response factor 2B	461.791	-1.11562	2.84386e-12	1.86411e-10
gene49675	100792649	CYP25	peptidyl-prolyl cis-trans isomerase CYP25	17.2009	2.45702	2.87124e-12	1.87869e-10
gene44773	100786077	LOC100786077	probable inactive leucine-rich repeat receptor-like protein kinase At3g03770	38.8525	2.54261	2.89673e-12	1.89198e-10
gene220	100785192	LOC100785192	7-deoxyloganetic acid glucosyltransferase-like	37.1049	-1.70228	2.90765e-12	1.89573e-10
gene56028	100776011	LOC100776011	L-ascorbate oxidase	105.753	1.79883	2.95185e-12	1.92112e-10
gene2008	100792073	LOC100792073	mannan endo-1,4-beta-mannosidase 7	81.8343	3.36079	2.97083e-12	1.92664e-10
gene5236	100818344	LOC100818344	probable inactive receptor kinase At5g58300	18.7752	3.116	2.97087e-12	1.92664e-10
gene36093	100775868	LOC100775868	protein ETHYLENE INSENSITIVE 3	922.478	-1.08071	2.99198e-12	1.9369e-10
gene1987	100812447	LOC100812447	CDK5RAP1-like protein	86.8018	1.40938	3.05436e-12	1.97378e-10
gene31184	100788798	LOC100788798	uncharacterized LOC100788798	105.232	1.11573	3.09639e-12	1.99742e-10
gene42721	100788712	LOC100788712	WD40 domain-containing protein	194.507	-0.839028	3.11313e-12	2.00468e-10
gene55163	100814324	LOC100814324	dormancy-associated protein homolog 3	1016.06	-2.10881	3.12415e-12	2.00824e-10
gene19829	100500456	LOC100500456	uncharacterized LOC100500456	58.5696	1.38986	3.16872e-12	2.03332e-10
gene33317	100800461	LOC100800461	polyol transporter 5	224.395	-2.19186	3.35608e-12	2.14977e-10
gene10973	100780629	LOC100780629	SNF1-related protein kinase regulatory subunit gamma-1	522.847	-2.14552	3.40848e-12	2.17952e-10
gene47061	100777009	LOC100777009	S-adenosylmethionine synthase-like	2402.37	-1.65288	3.49541e-12	2.2312e-10
gene12112	547617	CCS	Cu/Zn-superoxide dismutase copper chaperone	83.2817	-2.42338	3.54534e-12	2.25914e-10
gene52546	100787543	LOC100787543	heat shock cognate 70 kDa protein 2	45.578	3.50771	3.55262e-12	2.25984e-10
gene49760	100806792	LOC100806792	thylakoid lumenal 15 kDa protein 1, chloroplastic-like	137.017	1.7936	3.72148e-12	2.36314e-10
gene12362	100780663	LOC100780663	probable inactive leucine-rich repeat receptor-like protein kinase At3g03770	15.279	5.75968	3.76003e-12	2.38348e-10
gene44786	100812446	LOC100812446	binding partner of ACD11 1	130.31	-1.02493	3.77329e-12	2.38775e-10
gene36713	100781919	LOC100781919	uncharacterized LOC100781919	97.5243	1.11055	3.83592e-12	2.42319e-10
gene24438	548038	LOC548038	translationally controlled tumor-like protein	1904.63	-0.953198	4.0254e-12	2.53413e-10
gene9157	100811824	LOC100811824	phosphatidate phosphatase PAH2	117.593	-0.932202	4.02385e-12	2.53413e-10
gene39697	100789921	RCA14	ribulose bisphosphate carboxylase/oxygenase activase 1, chloroplastic-like	257.062	-2.31004	4.17066e-12	2.62107e-10
gene33623	100775463	LOC100775463	ruBisCO large subunit-binding protein subunit alpha, chloroplastic-like	923.298	1.19919	4.19422e-12	2.63135e-10
gene2369	100794001	LOC100794001	metalloendoproteinase 4-MMP	20.0971	-3.4632	4.22252e-12	2.64457e-10
gene3979	100816579	LOC100816579	phosphatidylinositol 4-kinase gamma 5	205.831	-1.10599	4.34358e-12	2.71574e-10
gene48345	100790341	LOC100790341	kinesin-like protein KIN-4A	54.8945	1.37257	4.36343e-12	2.72251e-10
gene9649	100779554	LOC100779554	receptor-like protein kinase 7	138.951	-2.05668	4.36929e-12	2.72251e-10
gene6335	100788617	LOC100788617	transcription factor UNE10	19.9181	-2.15677	4.38224e-12	2.72593e-10
gene2927	100810178	LOC100810178	uncharacterized LOC100810178	193.263	-1.56954	4.42066e-12	2.74516e-10
gene40914	100775339	LOC100775339	uncharacterized LOC100775339	30.4073	-2.29796	4.45207e-12	2.75998e-10
gene29675	100500394	LOC100500394	protein NETWORKED 1A	55.7379	4.41733	4.47242e-12	2.7679e-10
gene43476	100802477	LOC100802477	heparanase-like protein 3	48.3199	2.19082	4.50911e-12	2.7859e-10
gene23686	100786585	LOC100786585	uncharacterized LOC100786585	150.049	-1.84039	4.55597e-12	2.81011e-10
gene21426	100793111	LOC100793111	eEF1A lysine and N-terminal methyltransferase	214.59	-0.926614	4.67372e-12	2.87788e-10
gene45632	100305411	LOC100305411	protein kinase	55.3074	-1.15562	4.77444e-12	2.93495e-10
gene8068	100778286	LOC100778286	cell division protein FtsZ homolog 2-1, chloroplastic	150.465	1.26504	5.00787e-12	3.07328e-10
gene22814	100795222	LOC100795222	amino acid transporter AVT6A	101.867	2.00689	5.16089e-12	3.16189e-10
gene40828	100811515	LOC100811515	RNA polymerase sigma factor rpoD-like	106.549	-1.61405	5.34345e-12	3.26826e-10
gene15355	100803495	LOC100803495	WAT1-related protein At1g70260	243.937	-5.29692	5.39578e-12	3.29122e-10
gene22824	100301885	COL2a	CONSTANS-like 2a	132.843	-2.53662	5.39899e-12	3.29122e-10
gene7960	100817829	LOC100817829	ABC transporter B family member 1	71.8819	2.2935	5.74461e-12	3.49609e-10
gene47800	100500330	LOC100500330	uncharacterized LOC100500330	83.826	1.76547	5.7962e-12	3.52162e-10
gene27782	100786990	LOC100786990	2-cys peroxiredoxin	819.321	1.63101	5.82008e-12	3.53027e-10
gene21268	100792580	LOC100792580	uncharacterized LOC100792580	202.464	-1.75211	5.99127e-12	3.62809e-10
gene25587	100787859	LOC100787859	F-box protein PP2-A13	27.643	-3.31456	6.11809e-12	3.69876e-10
gene26383	100804815	LOC100804815	serine carboxypeptidase-like 40	86.9788	3.96444	6.21366e-12	3.75034e-10
gene34914	100795338	LOC100795338	protein DETOXIFICATION 40	490.106	-1.8002	6.30344e-12	3.79827e-10
gene25994	100777474	LOC100777474	carbon catabolite repressor protein 4 homolog 5	132.381	-1.41798	6.32502e-12	3.805e-10
gene32670	100815188	LOC100815188	protein NRT1/ PTR FAMILY 5.1	33.0666	-2.74287	6.53349e-12	3.92396e-10
gene31554	100812160	LOC100812160	U-box domain-containing protein 13	349.065	-1.00841	6.86709e-12	4.11755e-10
gene32360	100785255	CRK35	cysteine-rich receptor-like protein kinase	178.955	-1.64114	6.95694e-12	4.1646e-10
gene43326	100778569	LOC100778569	50S ribosomal protein L18, chloroplastic	147.095	1.89367	7.17458e-12	4.28787e-10
gene52805	100305469	LOC100305469	uncharacterized LOC100305469	154.875	1.74745	7.21703e-12	4.3062e-10
gene52994	100801516	LOC100801516	protein CHLORORESPIRATORY REDUCTION 7, chloroplastic	77.8368	1.78939	7.27941e-12	4.33635e-10
gene18891	100527181	LOC100527181	uncharacterized LOC100527181	63.094	3.11825	7.29751e-12	4.34006e-10
gene9622	100818219	LOC100818219	NADP-dependent malic enzyme	36.2288	2.80055	7.31833e-12	4.34538e-10
gene20667	100799274	LOC100799274	mitochondrial-processing peptidase subunit alpha	361.617	0.650316	7.43638e-12	4.40831e-10
gene49451	100799356	LOC100799356	uncharacterized LOC100799356	126.961	-3.31402	7.49048e-12	4.4332e-10
gene22228	100784827	LOC100784827	ABC transporter C family member 8	319.574	-1.04959	7.743e-12	4.57525e-10
gene32233	100806471	LOC100806471	ruBisCO large subunit-binding protein subunit alpha	811.645	1.48884	7.75859e-12	4.57707e-10
gene1771	100810681	LOC100810681	probable methyltransferase PMT20	279.243	2.60044	7.774e-12	4.57877e-10
gene16984	100800312	LOC100800312	uncharacterized LOC100800312	159.401	-1.92051	7.86574e-12	4.62536e-10
gene30991	100818380	LOC100818380	Sec14p-like lipid-binding domain-containing protein	197.431	-1.94038	7.96402e-12	4.67563e-10
gene42013	606548	CYP71D10	cytochrome P450 CYP71D10	7.96425	-4.15497	7.98046e-12	4.67777e-10
gene9740	100803818	LOC100803818	purine permease 1	46.7104	-1.30381	8.10413e-12	4.74267e-10
gene17971	100790458	LOC100790458	cation efflux superfamily protein	79.6662	-1.23522	8.51891e-12	4.97744e-10
gene22716	100803891	LOC100803891	LRR receptor-like serine/threonine-protein kinase RPK2	80.9212	-1.14563	8.67303e-12	5.0594e-10
gene1901	100499974	LOC100499974	SEC14 superfamily protein	91.9038	-1.90277	8.9702e-12	5.22443e-10
gene17217	100778703	LOC100778703	uncharacterized LOC100778703	304.259	-0.864584	9.1161e-12	5.29255e-10
gene31546	100809679	LOC100809679	protein kinase APK1A, chloroplastic-like	669.427	-1.93224	9.11401e-12	5.29255e-10
gene5571	100777908	LOC100777908	CSC1-like protein At3g21620	40.0925	3.90646	9.17961e-12	5.32097e-10
gene13285	100801170	LOC100801170	probable polyamine transporter At3g13620	112.407	-2.02612	9.20507e-12	5.32729e-10
gene32533	100819646	LOC100819646	tropinone reductase homolog	42.2872	1.51946	9.45745e-12	5.4647e-10
gene35728	100796580	LOC100796580	RNA polymerase sigma factor sigE, chloroplastic/mitochondrial	209.709	-1.84048	9.4982e-12	5.47959e-10
gene2307	100794537	LOC100794537	ras-related protein RABH1b	472.735	-1.22306	9.59013e-12	5.52391e-10
gene48840	100813910	LOC100813910	uncharacterized LOC100813910	361.135	5.76796	9.96168e-12	5.72891e-10
gene14340	547975	LOC547975	HMG-1 like protein gene	923.169	-0.91193	1.00082e-11	5.74664e-10
gene568	100790671	LOC100790671	uncharacterized LOC100790671	129.722	1.50233	1.00377e-11	5.75452e-10
gene47565	100788570	ALDH2B7	aldehyde dehydrogenase family 2 member B7	201.415	1.44302	1.02906e-11	5.89025e-10
gene261	100802501	LOC100802501	protein DMR6-LIKE OXYGENASE 1	32.1035	2.14895	1.05529e-11	6.03098e-10
gene53600	100811815	LOC100811815	uncharacterized LOC100811815	36.4144	2.05814	1.0656e-11	6.08039e-10
gene1753	100805878	LOC100805878	protein LOW PSII ACCUMULATION 3, chloroplastic	74.0144	1.68702	1.07607e-11	6.13057e-10
gene21830	100814412	LOC100814412	DNA damage-repair/toleration protein DRT100-like	188.47	6.86409	1.07903e-11	6.13788e-10
gene15745	547851	LOC547851	calnexin	458.847	1.4423	1.11302e-11	6.32137e-10
gene11811	100817354	LOC100817354	cyclic dof factor 3	117.485	-2.25021	1.13183e-11	6.41826e-10
gene42254	100784814	LOC100784814	probable ubiquitin-conjugating enzyme E2 24	240.751	-1.90764	1.13701e-11	6.43764e-10
gene44384	100789942	LOC100789942	ADP,ATP carrier protein 2, mitochondrial-like	317.812	1.10153	1.14431e-11	6.469e-10
gene28858	100778089	LOC100778089	uncharacterized LOC100778089	31.463	2.81959	1.14915e-11	6.48632e-10
gene13201	100499806	LOC100499806	REF/SRPP/SRP domain-containing protein	125.51	-2.29145	1.15847e-11	6.52883e-10
gene19095	100795021	LOC100795021	receptor protein kinase-like protein ZAR1	26.8905	2.31168	1.22327e-11	6.88073e-10
gene5413	100819069	LOC100819069	coronatine-insensitive protein 1	117.409	-2.02945	1.22467e-11	6.88073e-10
gene8746	100780953	LOC100780953	endoribonuclease Dicer homolog 1	123.344	-0.773619	1.31844e-11	7.39621e-10
gene33661	778121	LOC778121	lethal leaf spot 1-like protein	312.309	-1.69162	1.32365e-11	7.41404e-10
gene38875	100808818	LOC100808818	putative dynein light chain type 1	136.514	2.01545	1.35683e-11	7.58831e-10
gene17963	100101859	LCL4	LHY1/CCA1-like protein	144.169	-2.42927	1.36071e-11	7.59836e-10
gene1726	100797166	LOC100797166	polyprotein of EF-Ts, chloroplastic	931.463	1.20856	1.41066e-11	7.85831e-10
gene24057	100127376	WRKY23	WRKY transcription factor 23	297.411	-1.91388	1.41156e-11	7.85831e-10
gene18376	100802113	COL21	CONSTANS-like zinc finger protein	377.493	-3.03634	1.42591e-11	7.92616e-10
gene11900	100806155	LOC100806155	uncharacterized LOC100806155	330.188	-0.637616	1.43918e-11	7.9878e-10
gene55132	100797967	LOC100797967	uncharacterized LOC100797967	35.2131	2.16358	1.44814e-11	8.02533e-10
gene13315	100808098	LOC100808098	protein MALE DISCOVERER 2	39.0658	4.01389	1.49549e-11	8.27518e-10
gene41699	100820264	LOC100820264	photosynthetic NDH subunit of subcomplex B 3, chloroplastic	230.72	1.69341	1.50319e-11	8.30522e-10
gene26477	100790170	LOC100790170	expansin-A1	63.9042	6.69247	1.52419e-11	8.40855e-10
gene36252	100801375	LOC100801375	E3 ubiquitin-protein ligase XBAT32	143.115	-0.814469	1.55494e-11	8.56528e-10
gene20808	100798582	LOC100798582	dynamin-related protein 1C	73.7363	1.60095	1.56189e-11	8.59062e-10
gene22617	100798233	LOC100798233	probable LRR receptor-like serine/threonine-protein kinase At1g56130	57.9613	-2.99089	1.57673e-11	8.65925e-10
gene28970	100808209	LOC100808209	glucan endo-1,3-beta-glucosidase 11	56.3268	2.74981	1.58645e-11	8.69954e-10
gene36947	100127429	LOC100127429	probable sucrose-phosphate synthase	413.321	-0.635196	1.61106e-11	8.82126e-10
gene26074	100804285	LOC100804285	polyprotein of EF-Ts, chloroplastic	995.545	1.34044	1.61847e-11	8.84863e-10
gene44543	100127413	ALAAT1	alanine aminotransferase 1	98.0494	0.977393	1.64186e-11	8.96307e-10
gene16065	100306354	GASA11	gibberellin-regulated protein 11	191.699	8.42785	1.66521e-11	9.07702e-10
gene3746	100813394	LOC100813394	protein CHUP1, chloroplastic	789.91	-0.995838	1.6741e-11	9.11186e-10
gene45232	100306684	LOC100306684	uncharacterized LOC100306684	28.1687	2.51997	1.7153e-11	9.32226e-10
gene17530	100780156	LOC100780156	heat shock 70 kDa family protein	115.199	1.32206	1.75966e-11	9.54213e-10
gene54082	100782594	LOC100782594	translocase of chloroplast 34	93.314	1.30652	1.76097e-11	9.54213e-10
gene27017	100784359	LOC100784359	VAN3-binding protein	49.4533	-1.38469	1.77628e-11	9.61086e-10
gene22212	100305431	LOC100305431	protein kinase family protein	39.326	2.11881	1.79876e-11	9.71808e-10
gene27277	100810196	LOC100810196	sulfate transporter 3.1	33.0753	-2.75514	1.81743e-11	9.80445e-10
gene37890	100810422	LOC100810422	MADS-box protein JOINTLESS	18.1171	3.22114	1.82755e-11	9.84454e-10
gene5682	100811255	LOC100811255	polyamine oxidase 2	117.99	-1.09786	1.8633e-11	1.00223e-09
gene5296	100789646	LOC100789646	receptor protein kinase TMK1-like	114.506	5.73592	1.87963e-11	1.00954e-09
gene3045	100790183	LOC100790183	putative methylsterol monooxygenase DDB_G0269788-like	47.2144	1.56322	1.88567e-11	1.00981e-09
gene49478	100500176	LOC100500176	F-box/kelch-repeat protein	37.5838	-1.83949	1.88468e-11	1.00981e-09
gene18849	100799088	LOC100799088	auxin response factor 9	31.4838	-2.17404	1.89006e-11	1.01069e-09
gene7872	100802370	LOC100802370	ankyrin repeat-containing protein At5g02620	110.41	-2.44258	1.9076e-11	1.01857e-09
gene2977	100797561	LOC100797561	uncharacterized LOC100797561	287.23	-2.70534	1.95493e-11	1.04232e-09
gene11432	100791820	LOC100791820	uncharacterized LOC100791820	86.8231	-2.70741	1.98641e-11	1.05676e-09
gene31099	547693	SIR	sulfite reductase [ferredoxin], chloroplastic	331.69	0.591135	1.98777e-11	1.05676e-09
gene41286	100808134	LOC100808134	probable O-methyltransferase 3	48.2965	2.25417	2.02617e-11	1.07561e-09
gene26904	100775755	LOC100775755	protein SCAR2	29.9958	1.9565	2.066e-11	1.09516e-09
gene12511	100787957	LOC100787957	kinesin-like protein KIN-4A	63.0364	-1.77999	2.08762e-11	1.10502e-09
gene42183	100783932	LOC100783932	uncharacterized LOC100783932	119.692	1.48995	2.11172e-11	1.11616e-09
gene36192	100787256	LOC100787256	F-box/kelch-repeat protein At1g22040	109.633	-2.03628	2.15216e-11	1.13425e-09
gene5801	100805543	LOC100805543	trigger factor-like protein TIG, Chloroplastic	165.238	1.73215	2.14951e-11	1.13425e-09
gene21901	100785365	LOC100785365	probable polyamine aminopropyl transferase	49.4942	1.72284	2.26059e-11	1.18969e-09
gene33817	100775285	LOC100775285	L-ascorbate oxidase homolog	150.547	5.21681	2.27589e-11	1.19602e-09
gene20514	100780356	PIP1-6	aquaporin PIP1-6	120.294	9.9888	2.29005e-11	1.20173e-09
gene42831	100782865	LOC100782865	p34cdc2 protein kinase	62.0425	1.18779	2.30593e-11	1.20833e-09
gene50115	100526969	LOC100526969	RbcX domain-containing protein	144.03	-1.34552	2.36678e-11	1.23845e-09
gene3002	100527301	LOC100527301	uncharacterized LOC100527301	16.3826	3.87842	2.39714e-11	1.25254e-09
gene27923	100817485	LOC100817485	probable glutamate carboxypeptidase AMP1	45.1429	-2.56356	2.41632e-11	1.26076e-09
gene41780	100799273	LOC100799273	uncharacterized LOC100799273	12.0739	3.53295	2.42764e-11	1.26306e-09
gene7856	100500040	LOC100500040	soluble inorganic pyrophosphatase	156.896	1.02292	2.42712e-11	1.26306e-09
gene16080	100800656	LOC100800656	photosynthetic NDH subunit of subcomplex B 4, chloroplastic	177.938	1.28861	2.49477e-11	1.29615e-09
gene32162	100802752	LOC100802752	glucomannan 4-beta-mannosyltransferase 2	170.456	4.06138	2.53723e-11	1.31447e-09
gene55142	100807886	LOC100807886	probable protein phosphatase 2C 5	41.298	2.06964	2.53507e-11	1.31447e-09
gene17271	100793264	LOC100793264	aconitate hydratase, cytoplasmic	121.928	1.20317	2.54447e-11	1.31636e-09
gene34257	100785097	LOC100785097	uncharacterized LOC100785097	185.022	-1.82916	2.56807e-11	1.32669e-09
gene20684	100802486	LOC100802486	uncharacterized tRNA/rRNA methyltransferase slr0955	56.3359	1.83169	2.58049e-11	1.33123e-09
gene15827	100776754	LOC100776754	SNF1-related protein kinase regulatory subunit gamma-1	817.202	-2.38725	2.661e-11	1.37083e-09
gene42584	100797872	LOC100797872	starch synthase 3, chloroplastic/amyloplastic	446.455	-1.10586	2.66593e-11	1.37143e-09
gene8139	100796354	LOC100796354	digalactosyldiacylglycerol synthase 1, chloroplastic	379.858	-1.22954	2.67945e-11	1.37646e-09
gene38102	100783727	LOC100783727	stem-specific protein TSJT1	489.069	-2.1184	2.71914e-11	1.39489e-09
gene47715	100786776	LOC100786776	uncharacterized LOC100786776	108.296	-1.70094	2.85773e-11	1.46392e-09
gene17838	100500765	NF-YA05	nuclear transcription factor Y subunit A-5	93.3547	-1.63552	2.87926e-11	1.47289e-09
gene28748	100791944	LOC100791944	probable protein phosphatase 2C 5	74.0866	1.60389	2.88857e-11	1.47559e-09
gene46879	100786435	LOC100786435	pyruvate, phosphate dikinase, chloroplastic	1460.76	-1.56499	3.01588e-11	1.53848e-09
gene11427	100789693	LOC100789693	2-oxoisovalerate dehydrogenase subunit alpha 2, mitochondrial	83.8875	3.04313	3.04135e-11	1.54715e-09
gene49551	100783277	LOC100783277	histone H3.3	1209.3	-0.731395	3.03865e-11	1.54715e-09
gene44726	778090	LOC778090	protein REVEILLE 5	23.9123	-1.80078	3.04973e-11	1.54926e-09
gene20587	102661206	LOC102661206	putative RING-H2 finger protein ATL21B	23.5231	-2.82046	3.07262e-11	1.55873e-09
gene53837	100786838	COL17	zinc finger protein CONSTANS-LIKE 14-like	38.5239	2.25584	3.09633e-11	1.56858e-09
gene36756	100793792	LOC100793792	uncharacterized LOC100793792	52.0654	3.93588	3.13002e-11	1.58345e-09
gene17612	547821	VSPA	28 kDa protein	3020.44	7.25819	3.17233e-11	1.60264e-09
gene297	100805691	LOC100805691	F-box/kelch-repeat protein At1g23390	72.5254	-2.01281	3.30046e-11	1.66507e-09
gene3255	100812489	LOC100812489	3-epi-6-deoxocathasterone 23-monooxygenase CYP90C1	65.0761	-1.82145	3.33954e-11	1.68246e-09
gene47048	100788043	LOC100788043	leghemoglobin reductase-like	675.602	1.45656	3.39781e-11	1.70947e-09
gene44265	100802996	LOC100802996	probable serine/threonine-protein kinase DDB_G0282963	440.743	-1.31207	3.46225e-11	1.73949e-09
gene30937	100800959	LOC100800959	chaperone protein dnaJ 11, chloroplastic-like	284.271	-1.90905	3.49851e-11	1.7529e-09
gene48882	100789098	LOC100789098	uncharacterized LOC100789098	226.587	-1.27405	3.49619e-11	1.7529e-09
gene15412	100776752	LOC100776752	probable pectinesterase/pectinesterase inhibitor 34	27.1555	4.65099	3.53959e-11	1.77105e-09
gene34893	100788824	LOC100788824	cellulose synthase-like protein H1	97.3648	1.20554	3.56e-11	1.77883e-09
gene46463	100820630	LOC100820630	sorbitol dehydrogenase	431.207	-0.705069	3.6132e-11	1.80295e-09
gene6617	100499704	LOC100499704	putative high mobility group protein B1 protein	623.604	-1.03301	3.66625e-11	1.82693e-09
gene31341	100793732	LOC100793732	BTB/POZ domain-containing protein At3g05675	140.404	-2.02924	3.67705e-11	1.82982e-09
gene22726	100777677	LOC100777677	phenolic glucoside malonyltransferase 1-like	67.1207	-1.90577	3.71818e-11	1.84777e-09
gene11468	100170705	LOC100170705	protein disulfide isomerase-like protein	462.942	0.872607	3.83578e-11	1.90363e-09
gene15702	100776954	LOC100776954	CBS domain-containing protein CBSCBSPB3	268.627	-1.07721	3.87464e-11	1.91771e-09
gene26190	100792275	LOC100792275	29 kDa ribonucleoprotein, chloroplastic	211.34	1.43135	3.87225e-11	1.91771e-09
gene13706	100812204	LOC100812204	uncharacterized LOC100812204	146.41	2.24312	3.92408e-11	1.93956e-09
gene15184	100803140	LOC100803140	FCS-Like Zinc finger 6	107.286	-1.47736	3.94157e-11	1.94557e-09
gene16986	547813	LOC547813	aspartate aminotransferase, mitochondrial	68.8113	1.59963	4.04186e-11	1.99239e-09
gene27840	100789843	LOC100789843	33 kDa ribonucleoprotein, chloroplastic	22.8948	1.89945	4.11335e-11	2.0249e-09
gene5821	100814628	LOC100814628	heterogeneous nuclear ribonucleoprotein 1	87.3712	1.08608	4.13105e-11	2.03088e-09
gene46437	100811730	LOC100811730	uncharacterized LOC100811730	26.0735	2.92108	4.31159e-11	2.11679e-09
gene26854	100306051	LOC100306051	elongation factor P	17.7393	2.89227	4.3445e-11	2.13009e-09
gene33052	100814339	LOC100814339	zinc finger CCCH domain-containing protein 16	177.471	-1.41496	4.37243e-11	2.14091e-09
gene25265	100792974	LOC100792974	uncharacterized LOC100792974	129.885	1.11339	4.42131e-11	2.16195e-09
gene32305	100781154	LOC100781154	protein TIC 40, chloroplastic	136.853	1.00555	4.46036e-11	2.17813e-09
gene11149	100782783	LOC100782783	probable inactive ATP-dependent zinc metalloprotease FTSHI 4, chloroplastic	62.3845	1.44449	4.51939e-11	2.20269e-09
gene47701	102667476	LOC102667476	uncharacterized LOC102667476	26.086	1.9397	4.52268e-11	2.20269e-09
gene47896	106796774	LOC106796774	elongation factor Tu, chloroplastic-like	92.485	1.48204	4.53759e-11	2.20701e-09
gene39424	100795392	LOC100795392	CBL-interacting serine/threonine-protein kinase 3-like	132.396	-1.66915	4.79146e-11	2.32739e-09
gene26264	100810838	LOC100810838	cyclin-dependent kinase F-4	454.835	-0.98215	4.88889e-11	2.37157e-09
gene36472	100306216	LOC100306216	thioredoxin superfamily protein	292.62	1.98582	4.98171e-11	2.41339e-09
gene7769	100779883	LOC100779883	probable methyltransferase PMT3	151.773	1.3896	5.02195e-11	2.42967e-09
gene29775	100799688	LOC100799688	tubulin alpha chain	116.114	2.49619	5.058e-11	2.44388e-09
gene44370	100785696	LOC100785696	transcription factor bHLH130	356.08	-2.68818	5.09075e-11	2.45645e-09
gene22470	100808512	LOC100808512	uncharacterized LOC100808512	466.496	-2.35927	5.20435e-11	2.50796e-09
gene43658	100305981	LOC100305981	50S ribosomal protein L13	313.592	1.43535	5.24878e-11	2.52605e-09
gene20975	100808328	LOC100808328	DUF21 domain-containing protein At2g14520	84.4462	2.00612	5.30796e-11	2.55117e-09
gene22729	100807091	LOC100807091	transcription factor TCP13	70.0022	-1.76657	5.33952e-11	2.56297e-09
gene4270	100796340	LOC100796340	protease Do-like 2, chloroplastic	287.713	1.16405	5.38166e-11	2.57981e-09
gene4850	100817464	LOC100817464	2-Cys peroxiredoxin BAS1, chloroplastic	767.168	1.68624	5.51398e-11	2.63978e-09
gene57992	100803295	LOC100803295	uncharacterized LOC100803295	439.53	-0.726087	5.64546e-11	2.6992e-09
gene2970	100778440	LOC100778440	dnaJ homolog subfamily B member 13	65.3239	-1.48211	5.66587e-11	2.70542e-09
gene41709	100787999	LOC100787999	probable inactive ATP-dependent zinc metalloprotease FTSHI 2, chloroplastic	113.563	1.46059	5.70534e-11	2.72071e-09
gene31734	100500580	LOC100500580	uncharacterized LOC100500580	146.802	0.922173	5.86686e-11	2.79409e-09
gene14874	100809891	LOC100809891	psbP domain-containing protein 5, chloroplastic	87.7008	1.76135	5.97254e-11	2.84072e-09
gene8873	100527811	LOC100527811	bifunctional phosphatase IMPL2, chloroplastic	61.2133	1.4673	6.09965e-11	2.89741e-09
gene44759	100819741	LOC100819741	polyribonucleotide nucleotidyltransferase 1, chloroplastic	152.311	1.01369	6.15758e-11	2.92114e-09
gene39494	100794669	LOC100794669	protein NRT1/ PTR FAMILY 6.4	114.065	-1.92006	6.20539e-11	2.94e-09
gene38646	100782830	LOC100782830	UDP-glucuronic acid decarboxylase 6	71.9943	3.84978	6.23943e-11	2.95231e-09
gene16030	100786022	IQD20	protein IQ-DOMAIN 20	66.2239	3.25773	6.29536e-11	2.97492e-09
gene26322	100788743	LOC100788743	pentatricopeptide repeat-containing protein MRL1, chloroplastic	296.723	1.10955	6.49913e-11	3.06725e-09
gene41004	100786551	LOC100786551	cryptochrome-1-like	227.985	-1.1802	6.5841e-11	3.10335e-09
gene9331	100802756	LOC100802756	ylmG homolog protein 2, chloroplastic	117.627	1.33041	6.65004e-11	3.1304e-09
gene32617	100798499	CYP26	peptidyl-prolyl cis-trans isomerase CYP26	78.7142	1.05432	6.72568e-11	3.16193e-09
gene41900	100784103	LOC100784103	protein TRM32	159.981	-2.4859	6.83002e-11	3.20687e-09
gene386	780554	MYB158	transcription factor MYB1R1	32.2783	-3.02547	7.07981e-11	3.31988e-09
gene14472	100813308	LOC100813308	phenylcoumaran benzylic ether reductase Betv6	135.356	2.46674	7.224e-11	3.38316e-09
gene30349	100820524	LOC100820524	GDSL esterase/lipase At1g71691-like	7.78279	-4.35764	7.3481e-11	3.43688e-09
gene9311	100818389	LOC100818389	(S)-coclaurine N-methyltransferase	107.296	2.74441	7.44425e-11	3.47741e-09
gene22928	100817358	LOC100817358	uncharacterized LOC100817358	210.037	-0.984294	7.47854e-11	3.48897e-09
gene19734	100775519	LOC100775519	ferredoxin--nitrite reductase, chloroplastic	175.231	-2.18718	7.68953e-11	3.57977e-09
gene24515	100800550	LOC100800550	ATP-dependent zinc metalloprotease FTSH 2, chloroplastic	331.379	-1.40942	7.69275e-11	3.57977e-09
gene33295	100815751	LOC100815751	transcription factor bHLH63	294.772	2.23188	7.7978e-11	3.62404e-09
gene48002	100790687	LOC100790687	uncharacterized LOC100790687	35.8857	-2.66519	7.87734e-11	3.65637e-09
gene28664	100808574	LOC100808574	DEAD-box ATP-dependent RNA helicase 3, chloroplastic	151.605	1.47947	7.96036e-11	3.69022e-09
gene10944	100777959	LOC100777959	callose synthase 10	144.414	0.992431	8.15665e-11	3.77642e-09
gene19998	100790813	LOC100790813	probable protein phosphatase 2C 42	39.3973	2.03224	8.44939e-11	3.90702e-09
gene20191	100807247	LOC100807247	stem-specific protein TSJT1	376.406	-2.35142	8.64967e-11	3.99458e-09
gene49393	100783077	LOC100783077	L-ascorbate oxidase homolog	72.3201	5.66104	8.6805e-11	4.00376e-09
gene24876	100783605	LOC100783605	probable inositol transporter 2	64.2771	-2.85611	8.76566e-11	4.03794e-09
gene41693	100804423	LOC100804423	auxin-responsive protein IAA27-like	205.995	2.05929	8.85667e-11	4.07473e-09
gene43238	100782148	LOC100782148	uncharacterized LOC100782148	204.487	-1.14328	9.06994e-11	4.16761e-09
gene49018	100810506	LOC100810506	transmembrane 9 superfamily member 8	76.8511	2.54685	9.14219e-11	4.19554e-09
gene8166	100802030	LOC100802030	ABC transporter G family member 22	97.1316	-1.15897	9.172e-11	4.20395e-09
gene30469	100306551	LOC100306551	uncharacterized LOC100306551	36.8879	1.35163	9.19068e-11	4.20678e-09
gene51571	100806604	LOC100806604	60S ribosomal protein L5-like	39.6306	-1.96558	9.20118e-11	4.20678e-09
gene19739	100777134	LOC100777134	protein DJ-1 homolog C	107.531	0.934116	9.35312e-11	4.26558e-09
gene2287	100776984	LOC100776984	pyruvate kinase isozyme G, chloroplastic	224.656	-0.973736	9.34541e-11	4.26558e-09
gene22454	100802136	LOC100802136	uncharacterized LOC100802136	143.563	2.11746	9.47639e-11	4.31642e-09
gene41358	100783736	LOC100783736	probable acyl-activating enzyme 6	92.4249	-2.19017	9.51357e-11	4.32797e-09
gene18380	100527326	LOC100527326	uncharacterized LOC100527326	281.423	-1.41599	9.62759e-11	4.3744e-09
gene50752	100810718	LOC100810718	dnaJ homolog subfamily B member 4	69.7176	-1.94155	9.75693e-11	4.42766e-09
gene31079	547973	LOC547973	heavy metal-associated isoprenylated plant protein 26	24.0347	-2.51688	9.88947e-11	4.48224e-09
gene6256	100790218	LOC100790218	UDP-glucuronate 4-epimerase 3	36.2237	1.75632	1.01554e-10	4.59708e-09
gene40713	100777641	LOC100777641	WAT1-related protein At4g08290	91.5147	-3.36789	1.02724e-10	4.64429e-09
gene26611	100781451	LOC100781451	serine carboxypeptidase-like 20	80.8248	-1.55972	1.03062e-10	4.65382e-09
gene44362	100783567	LOC100783567	RNA recognition motif (RRM) domain-containing protein	264.585	1.75009	1.05276e-10	4.74793e-09
gene14031	100776729	LOC100776729	uncharacterized LOC100776729	138.484	-0.948502	1.06043e-10	4.77665e-09
gene33834	100801718	LOC100801718	protein DETOXIFICATION 40-like	193.322	-1.63481	1.10143e-10	4.95521e-09
gene56647	100786343	LOC100786343	pentatricopeptide repeat-containing protein At3g59040	141.068	0.971904	1.11097e-10	4.99199e-09
gene29665	100500632	LOC100500632	1,2-dihydroxy-3-keto-5-methylthiopentene dioxygenase 4	175.901	-0.924984	1.12352e-10	5.04221e-09
gene57644	100801172	LOC100801172	uncharacterized LOC100801172	47.9097	-1.25784	1.17684e-10	5.27501e-09
gene49336	100809785	LOC100809785	histone H3.3	306.566	-0.774394	1.18807e-10	5.31882e-09
gene39092	100499686	LOC100499686	Fasciclin domain-containing protein	37.8653	4.35469	1.20074e-10	5.36896e-09
gene29535	547758	BCH3	beta-carotene hydroxylase BCH3	48.0527	-2.21842	1.21651e-10	5.43285e-09
gene31098	100794610	LOC100794610	cytochrome P450 81Q32	177.592	-5.18	1.23054e-10	5.48882e-09
gene12815	100787058	LOC100787058	tubulin alpha-3 chain	417.084	1.9904	1.23296e-10	5.4929e-09
gene46180	106796458	LOC106796458	PH, RCC1 and FYVE domains-containing protein 1	55.0808	-1.44513	1.26047e-10	5.60864e-09
gene47562	100788033	LOC100788033	serine/threonine-protein kinase STY13	149.829	-1.00484	1.26996e-10	5.64401e-09
gene9196	100811122	LOC100811122	cyclin-D3-1	20.9887	4.63618	1.31062e-10	5.81762e-09
gene2162	100798253	LOC100798253	PI-PLC X domain-containing protein At5g67130	32.9754	2.32654	1.32742e-10	5.88504e-09
gene30499	100813789	LOC100813789	protein NRT1/ PTR FAMILY 6.3	30.5365	-2.72642	1.33046e-10	5.89139e-09
gene38024	100808814	LOC100808814	tRNA dimethylallyltransferase 9	42.5752	1.80417	1.346e-10	5.94891e-09
gene52959	100791812	LOC100791812	uncharacterized LOC100791812	51.7481	1.35741	1.34833e-10	5.94891e-09
gene57801	100812545	LOC100812545	pentatricopeptide repeat-containing protein At3g04760, chloroplastic	45.2764	1.6043	1.3483e-10	5.94891e-09
gene36878	100795534	LOC100795534	uncharacterized LOC100795534	16.1068	-3.19898	1.35026e-10	5.95027e-09
gene19955	100785337	LOC100785337	probable receptor-like protein kinase At5g18500	25.6114	2.46589	1.35395e-10	5.95935e-09
gene56955	100305745	LOC100305745	uncharacterized LOC100305745	124.657	-1.50968	1.36564e-10	6.00357e-09
gene54336	100811965	LOC100811965	thioredoxin-like 3-1, chloroplastic	96.971	1.40171	1.37744e-10	6.04815e-09
gene27548	100778636	LOC100778636	RNA polymerase sigma factor sigF, chloroplastic	266.193	1.39092	1.38584e-10	6.07047e-09
gene44301	100811352	LOC100811352	probable GMP synthase [glutamine-hydrolyzing]	100.349	3.82646	1.38572e-10	6.07047e-09
gene34729	100784041	LOC100784041	ABC transporter G family member 3	42.0743	1.38315	1.40657e-10	6.15392e-09
gene55650	100795683	LOC100795683	cytochrome P450 89A2	58.4099	-1.41223	1.42498e-10	6.22701e-09
gene4940	100305559	LOC100305559	50S ribosomal protein L35	131.548	1.70338	1.46194e-10	6.38091e-09
gene22948	100820096	LOC100820096	phototropin-2	321.155	-1.01376	1.46704e-10	6.39553e-09
gene38311	100305771	LOC100305771	uncharacterized LOC100305771	17.2862	-3.06181	1.47174e-10	6.40333e-09
gene38771	100813292	LOC100813292	threonine synthase, chloroplastic	36.3566	1.61206	1.47233e-10	6.40333e-09
gene5441	100783451	LOC100783451	CTD small phosphatase-like protein 2-like	96.3262	-1.15933	1.47865e-10	6.42318e-09
gene44806	547687	GDH1	glutamate dehydrogenase 1	386.418	-1.36279	1.48793e-10	6.45582e-09
gene41509	100037447	CAT3	catalase	695.275	-1.41184	1.51262e-10	6.55518e-09
gene47064	100786610	LOC100786610	pentatricopeptide repeat-containing protein At3g06430, chloroplastic	91.2413	1.08157	1.5394e-10	6.6633e-09
gene50095	100812857	LOC100812857	protein GRAVITROPIC IN THE LIGHT 1	40.2351	4.79854	1.54541e-10	6.67353e-09
gene7050	100812329	LHP1-2	chromo domain-containing protein LHP1-2	14.0358	3.19074	1.54366e-10	6.67353e-09
gene1785	100816028	LOC100816028	LRR receptor-like serine/threonine-protein kinase FEI 1-like	147.433	1.20144	1.56783e-10	6.7624e-09
gene55008	100815922	STS	stachyose synthase	32.1592	-1.97836	1.60589e-10	6.91837e-09
gene1590	100820284	LOC100820284	transcription factor UNE10	19.0429	-2.1064	1.63747e-10	7.04614e-09
gene36008	100809010	LOC100809010	uncharacterized LOC100809010	165.952	-0.933034	1.64183e-10	7.05657e-09
gene17508	100775701	LOC100775701	probable xyloglucan glycosyltransferase 5	21.4848	5.45754	1.64888e-10	7.07858e-09
gene34245	100782617	LOC100782617	uncharacterized LOC100782617	109.304	-0.931684	1.67025e-10	7.16191e-09
gene17689	100780336	LOC100780336	chaperone protein dnaJ 8, chloroplastic	443.659	-2.33114	1.68639e-10	7.22264e-09
gene29241	100789835	CYP76O2	7-ethoxycoumarin O-deethylase-like	168.022	3.42956	1.69172e-10	7.23701e-09
gene38792	100781928	LOC100781928	glyoxylate/succinic semialdehyde reductase 2, chloroplastic	277.883	1.20679	1.70598e-10	7.28948e-09
gene29641	100818887	LOC100818887	xyloglucan galactosyltransferase XLT2	24.1274	2.99537	1.79136e-10	7.63748e-09
gene36903	100802084	LOC100802084	transmembrane 9 superfamily member 11	53.3315	1.64377	1.7916e-10	7.63748e-09
gene31753	100779717	LOC100779717	protein LNK3-like	17.6896	-3.76572	1.86804e-10	7.95405e-09
gene55025	100776705	LOC100776705	boron transporter 1	20.1505	-2.95454	1.88293e-10	8.00816e-09
gene11969	100780660	LOC100780660	L-type lectin-domain containing receptor kinase S.1	80.0785	-1.52665	1.93235e-10	8.19927e-09
gene21706	100794002	LOC100794002	protein CELLULOSE SYNTHASE INTERACTIVE 1	110.04	2.19472	1.93122e-10	8.19927e-09
gene80	732608	LOC732608	GAMYB-binding protein	333.862	-1.30043	1.93947e-10	8.21994e-09
gene29282	732601	RAV	RAV-like DNA-binding protein	109.227	-1.62488	1.95169e-10	8.26215e-09
gene30454	100787023	LOC100787023	homeobox protein HD1	305.462	-0.860032	1.96064e-10	8.29047e-09
gene31429	100779183	LOC100779183	putative B-box zinc finger protein 24	305.451	-1.2311	1.99218e-10	8.41407e-09
gene26227	100801805	LOC100801805	protein IWS1 homolog 1	210.44	-0.774691	2.01351e-10	8.48458e-09
gene33489	100815575	LOC100815575	U-box domain-containing protein 13	319.167	-1.01433	2.01272e-10	8.48458e-09
gene45616	100817605	LOC100817605	protein PIN-LIKES 3	36.35	2.11258	2.04432e-10	8.6045e-09
gene41915	100790835	LOC100790835	UDP-glucuronic acid decarboxylase 1-like	196.382	1.3097	2.05508e-10	8.63984e-09
gene3229	100782207	LOC100782207	uncharacterized LOC100782207	50.8147	1.48756	2.09301e-10	8.7892e-09
gene32192	100500279	LOC100500279	uncharacterized LOC100500279	186.326	1.63636	2.14091e-10	8.98004e-09
gene2575	100795418	LOC100795418	uncharacterized LOC100795418	300.31	-0.900341	2.20482e-10	9.23752e-09
gene37361	100801729	LOC100801729	starch synthase 3, chloroplastic/amyloplastic	340.778	-0.812221	2.27028e-10	9.48342e-09
gene6144	100810553	LOC100810553	RING-H2 finger protein ATL39	6.8486	-4.13777	2.26868e-10	9.48342e-09
gene9676	100788098	LOC100788098	AT-hook motif nuclear-localized protein 17	15.3831	-2.93159	2.27129e-10	9.48342e-09
gene38852	100803682	LOC100803682	probable inactive ATP-dependent zinc metalloprotease FTSHI 2, chloroplastic	217.256	1.17088	2.29441e-10	9.55812e-09
gene5302	100790706	LOC100790706	aspartic proteinase PCS1-like	97.8908	-1.43838	2.29393e-10	9.55812e-09
gene11050	100802236	LOC100802236	calnexin homolog	264.567	1.36273	2.30069e-10	9.57339e-09
gene5769	100499886	LOC100499886	translation factor SUI1-like superfamily protein	35.9911	-1.64497	2.3353e-10	9.70635e-09
gene47100	100796329	LOC100796329	protein FATTY ACID EXPORT 2, chloroplastic	57.3801	1.07007	2.34466e-10	9.73419e-09
gene45509	100783946	LOC100783946	probable methyltransferase PMT20	489.222	2.03978	2.36998e-10	9.81705e-09
gene55438	780540	LCL3	LHY1/CCA1-like protein	96.0993	-3.24332	2.36836e-10	9.81705e-09
gene9273	100793561	ELF3A	protein EARLY FLOWERING 3a	487.655	1.65488	2.38208e-10	9.856e-09
gene35254	100807032	LOC100807032	uroporphyrinogen decarboxylase 1, chloroplastic	140.218	1.4324	2.5275e-10	1.04459e-08
gene26759	100784150	LOC100784150	shaggy-related protein kinase theta	59.1913	-1.23932	2.54556e-10	1.05086e-08
gene23191	100306139	LOC100306139	uncharacterized LOC100306139	108.138	1.74861	2.56693e-10	1.05849e-08
gene26821	100808700	LOC100808700	uncharacterized LOC100808700	48.1739	4.16117	2.62091e-10	1.07953e-08
gene23774	100306467	LOC100306467	uncharacterized LOC100306467	55.5915	1.51806	2.6369e-10	1.0849e-08
gene44407	100796094	LOC100796094	uncharacterized LOC100796094	20.0016	3.98928	2.64196e-10	1.08576e-08
gene45125	100818485	LOC100818485	CASP-like protein 4A1	71.9259	-1.13348	2.64644e-10	1.08638e-08
gene21627	100802840	LOC100802840	uncharacterized LOC100802840	45.5354	4.04102	2.65415e-10	1.08832e-08
gene20488	100819574	LOC100819574	intracellular protein transport protein USO1	90.4276	2.71588	2.68989e-10	1.09928e-08
gene26981	100799347	LOC100799347	DNA-binding protein SMUBP-2	124.658	-1.99853	2.68624e-10	1.09928e-08
gene30733	100779007	LOC100779007	CLK4-associating serine/arginine rich protein	234.102	-0.796426	2.68748e-10	1.09928e-08
gene15590	100797121	LOC100797121	ABC transporter F family member 5	449.004	-1.4467	2.73163e-10	1.11509e-08
gene11836	100794636	IQD14	protein IQ-DOMAIN 14	131.979	1.66022	2.75778e-10	1.12451e-08
gene30431	100792145	LOC100792145	probable LRR receptor-like serine/threonine-protein kinase At1g63430	43.4708	3.98419	2.78629e-10	1.13487e-08
gene20939	100810673	LOC100810673	lysine-specific demethylase JMJ25	62.6303	1.25583	2.79486e-10	1.1371e-08
gene39224	100812597	LOC100812597	trigger factor-like protein TIG, Chloroplastic	305.308	1.18935	2.83555e-10	1.15237e-08
gene13112	100775849	LOC100775849	uncharacterized LOC100775849	85.2465	-1.41188	2.84903e-10	1.15528e-08
gene37700	100799417	LOC100799417	dormancy-associated protein 1-like	1837.28	-2.69427	2.84831e-10	1.15528e-08
gene3190	100500675	LOC100500675	aspartyl protease family protein	47.4248	-2.47879	2.88886e-10	1.17013e-08
gene37816	100805087	LOC100805087	transcription factor bHLH112	25.4351	-2.1243	2.99385e-10	1.21132e-08
gene38414	100819346	IQD47	protein IQ-DOMAIN 47	91.7344	1.46394	3.00515e-10	1.21455e-08
gene55335	100776534	LOC100776534	U-box domain-containing protein 9	86.2326	2.85725	3.05096e-10	1.2317e-08
gene27707	100784356	LOC100784356	cell division protein FtsZ homolog 2-1, chloroplastic	86.1985	2.03039	3.10046e-10	1.2503e-08
gene25432	100812294	LOC100812294	glutaminyl-peptide cyclotransferase	51.9224	2.48051	3.12098e-10	1.25647e-08
gene33195	100807372	LOC100807372	protein NUCLEAR FUSION DEFECTIVE 4	234.88	1.48672	3.12263e-10	1.25647e-08
gene50825	100818190	LOC100818190	cyclin-D1-1	81.0028	1.35815	3.14342e-10	1.26345e-08
gene25428	100811234	HSP90A1	heat shock protein 90-A1	49.7444	4.21718	3.17173e-10	1.2727e-08
gene48072	100796860	LOC100796860	asparagine--tRNA ligase, chloroplastic/mitochondrial	157.41	1.07491	3.17341e-10	1.2727e-08
gene3588	100811048	LOC100811048	phosphatidylinositol transfer protein CSR1	131.276	-0.844035	3.19437e-10	1.27971e-08
gene9360	100794431	LOC100794431	zinc finger protein CONSTANS-LIKE 4	175.192	-2.14646	3.19802e-10	1.27977e-08
gene6027	100794766	LOC100794766	protein GrpE	265.453	1.0606	3.23967e-10	1.29502e-08
gene26360	100798614	LOC100798614	NO-associated protein 1, chloroplastic/mitochondrial	48.6009	1.16054	3.26368e-10	1.30319e-08
gene45896	100785539	LOC100785539	geranylgeranyl pyrophosphate synthase, chloroplastic	176.574	1.91006	3.2736e-10	1.30573e-08
gene45889	100783947	LOC100783947	zinc finger protein GAI-ASSOCIATED FACTOR 1	69.7967	-1.67473	3.30453e-10	1.31663e-08
gene33906	100792508	LOC100792508	protein THYLAKOID FORMATION1, chloroplastic	222.429	1.34601	3.34032e-10	1.32944e-08
gene21134	100813706	LOC100813706	berberine bridge enzyme-like 13	148.749	3.16963	3.38408e-10	1.34539e-08
gene38316	100795714	LOC100795714	uncharacterized LOC100795714	13.0043	-3.81952	3.42181e-10	1.35892e-08
gene12734	100817540	LOC100817540	peroxidase	2469.38	1.84503	3.43795e-10	1.36385e-08
gene12027	100812388	LOC100812388	SNF1-related protein kinase regulatory subunit gamma-1	33.8301	-1.88887	3.48587e-10	1.38136e-08
gene11191	100796907	LOC100796907	ABC transporter F family member 5	1064.73	-1.17643	3.53623e-10	1.3998e-08
gene54016	100809683	LOC100809683	BTB/POZ and MATH domain-containing protein 4	161.239	-1.02323	3.54346e-10	1.40114e-08
gene7556	100818371	LOC100818371	FT-interacting protein 3	60.0762	2.62326	3.5651e-10	1.40818e-08
gene42625	100806895	LOC100806895	plastid-lipid-associated protein, chloroplastic	481.745	-2.68369	3.57282e-10	1.4097e-08
gene14918	100778160	LOC100778160	probable nucleoredoxin 3	314.127	-1.78507	3.58713e-10	1.41382e-08
gene32293	100779016	LOC100779016	50S ribosomal protein L17, chloroplastic	145.68	1.46847	3.61309e-10	1.42252e-08
gene18171	102667950	LOC102667950	uncharacterized LOC102667950	14.0051	3.25676	3.63292e-10	1.42879e-08
gene44486	100787301	LOC100787301	probable GTP diphosphokinase RSH2, chloroplastic	366.271	-0.92688	3.70245e-10	1.45457e-08
gene18248	100815452	LOC100815452	serine/arginine-rich splicing factor RS41	176.33	-0.868787	3.74162e-10	1.46681e-08
gene24264	100784159	LOC100784159	dihydroceramide fatty acyl 2-hydroxylase FAH1	33.7883	2.40641	3.74035e-10	1.46681e-08
gene14380	100808125	LOC100808125	probable nucleoredoxin 2	148.791	-1.8615	3.75503e-10	1.47049e-08
gene6649	100805197	LOC100805197	30S ribosomal protein S31, chloroplastic-like	319.082	1.6078	3.76013e-10	1.47092e-08
gene2341	100806573	LOC100806573	phospholipase A1-Ibeta2, chloroplastic	303.275	-1.69182	3.77229e-10	1.47409e-08
gene20436	100819913	LOC100819913	magnesium protoporphyrin IX methyltransferase, chloroplastic	194.816	3.08315	3.79244e-10	1.48039e-08
gene30916	100795117	LOC100795117	probable salt tolerance-like protein At1g78600-like	9.27059	-3.45798	3.80549e-10	1.4839e-08
gene40026	100499733	LOC100499733	uncharacterized LOC100499733	244.804	-1.98323	3.82356e-10	1.48935e-08
gene31538	100796903	LOC100796903	scarecrow-like protein 14	76.817	-1.08069	3.87001e-10	1.50584e-08
gene20485	100809060	LOC100809060	uncharacterized LOC100809060	208.04	0.895068	3.90496e-10	1.51783e-08
gene3084	100499877	LOC100499877	uncharacterized LOC100499877	36.9485	1.51115	3.9124e-10	1.51911e-08
gene25509	100779839	LOC100779839	50S ribosomal protein L6, chloroplastic	83.4595	1.53054	4.10436e-10	1.59195e-08
gene50	100793844	LOC100793844	ATP-dependent 6-phosphofructokinase 3	244.686	1.39341	4.1218e-10	1.59702e-08
gene37039	100799946	LOC100799946	protein CHUP1, chloroplastic	104.725	2.63489	4.15602e-10	1.60858e-08
gene56698	100798868	LOC100798868	uncharacterized protein At4g15970	16.3343	4.79664	4.25938e-10	1.64684e-08
gene15972	100814016	LOC100814016	uncharacterized LOC100814016	36.704	-2.13355	4.38576e-10	1.69391e-08
gene7425	100527837	LOC100527837	uncharacterized LOC100527837	195.435	-0.950977	4.41266e-10	1.7025e-08
gene13705	100526970	LOC100526970	uncharacterized LOC100526970	20.1866	2.44844	4.5019e-10	1.73006e-08
gene15473	100796948	GRF5	growth-regulating factor	23.5637	-1.93569	4.49443e-10	1.73006e-08
gene37079	100784945	LOC100784945	homeobox-DDT domain protein RLT1	327.747	-0.767394	4.503e-10	1.73006e-08
gene55077	102670258	LOC102670258	protein NRT1/ PTR FAMILY 4.6	29.735	3.20149	4.49284e-10	1.73006e-08
gene46896	100791757	LOC100791757	probable serine/threonine-protein kinase At1g54610	15.8377	2.72188	4.56364e-10	1.75152e-08
gene9156	100811295	LOC100811295	BRI1 kinase inhibitor 1	68.6026	3.42458	4.58937e-10	1.75955e-08
gene39319	100804411	LOC100804411	pentatricopeptide repeat-containing protein At2g42920, chloroplastic	55.8953	1.5014	4.74098e-10	1.81577e-08
gene28834	100784520	LOC100784520	uncharacterized LOC100784520	332.494	-1.22746	4.76037e-10	1.82129e-08
gene13882	100809536	LOC100809536	uncharacterized LOC100809536	80.4111	-2.66085	4.8333e-10	1.84726e-08
gene17383	100776585	LOC100776585	8-amino-7-oxononanoate synthase	20.8715	1.78085	4.89319e-10	1.8682e-08
gene39686	100777120	GMP1	mannose-1-phosphate guanylyltransferase 1-like	271.229	1.90662	4.99672e-10	1.90573e-08
gene7795	100787373	LOC100787373	pre-mRNA-processing factor 39	341.797	-0.508312	5.17131e-10	1.97027e-08
gene9747	100815936	LOC100815936	RING-H2 finger protein ATL38	13.4404	-3.38625	5.19237e-10	1.97623e-08
gene23010	100781971	LOC100781971	protein STRICTOSIDINE SYNTHASE-LIKE 10	245.553	2.3649	5.2141e-10	1.98095e-08
gene38143	100795006	LOC100795006	G-type lectin S-receptor-like serine/threonine-protein kinase At4g27290	34.874	4.42395	5.21558e-10	1.98095e-08
gene55414	100798854	LOC100798854	uncharacterized LOC100798854	47.7898	2.62889	5.23522e-10	1.98634e-08
gene24154	100802347	LOC100802347	farnesyl pyrophosphate synthase 1	73.1172	1.75891	5.34013e-10	2.02405e-08
gene29398	100527321	LOC100527321	uncharacterized LOC100527321	215.341	1.29728	5.35093e-10	2.02604e-08
gene44936	100782700	LOC100782700	probable metal-nicotianamine transporter YSL6	186.319	-0.653513	5.36605e-10	2.02966e-08
gene56703	100800448	LOC100800448	pentatricopeptide repeat-containing protein At2g35130	234.723	1.19907	5.40394e-10	2.04189e-08
gene15769	100803498	LOC100803498	auxin response factor 2B	1063.42	-1.22413	5.48172e-10	2.06914e-08
gene35828	100778332	LOC100778332	probable galacturonosyltransferase 9	28.1545	2.05527	5.5314e-10	2.08574e-08
gene8547	100788604	LOC100788604	bifunctional 3-dehydroquinate dehydratase/shikimate dehydrogenase, chloroplastic	14.6451	-2.86791	5.71598e-10	2.15312e-08
gene32539	100500352	LOC100500352	pentapeptide repeat-containing protein	88.6056	1.41683	5.79916e-10	2.1822e-08
gene19764	100781948	LOC100781948	uncharacterized protein At4g06744	947.577	2.73163	5.87342e-10	2.20788e-08
gene41263	100802106	LOC100802106	shewanella-like protein phosphatase 1	92.8011	-1.53244	5.93717e-10	2.22955e-08
gene3770	100811247	LOC100811247	caffeoyl-CoA O-methyltransferase	449.758	-2.15188	6.17075e-10	2.31489e-08
gene2323	547790	SPK-1	protein kinase	104.732	2.45186	6.1954e-10	2.32175e-08
gene22017	100170720	NAC34	NAC domain protein	321.52	-3.97211	6.28407e-10	2.35105e-08
gene42799	547917	TUBB	tubulin beta chain	588.171	1.42315	6.28644e-10	2.35105e-08
gene3823	100788246	LOC100788246	cyclic dof factor 1	12.2286	-3.13086	6.30248e-10	2.35464e-08
gene54374	100776159	LOC100776159	RNA demethylase ALKBH10B	40.4776	-1.58351	6.33108e-10	2.36291e-08
gene31272	100788096	LOC100788096	kinesin-like protein KIN-7E	64.062	1.62643	6.3592e-10	2.36857e-08
gene54610	100794606	LOC100794606	pentatricopeptide repeat-containing protein At5g02830, chloroplastic	403.17	1.24924	6.35446e-10	2.36857e-08
gene38077	100777109	LOC100777109	uncharacterized LOC100777109	108.503	-2.89059	6.38605e-10	2.37484e-08
gene56728	100808438	LOC100808438	probable pectate lyase 12	33.3276	2.86659	6.38901e-10	2.37484e-08
gene2558	100791208	LOC100791208	uncharacterized LOC100791208	50.1669	-2.77251	6.44208e-10	2.39214e-08
gene16066	100795371	LOC100795371	probable arabinosyltransferase ARAD1	43.3676	1.55087	6.50691e-10	2.41172e-08
gene44205	102667121	LOC102667121	pentatricopeptide repeat-containing protein At1g79080, chloroplastic	26.3694	1.49109	6.50801e-10	2.41172e-08
gene2217	100816710	LOC100816710	queuosine salvage protein	33.3233	2.60568	6.53264e-10	2.4184e-08
gene26630	100788225	PIN5A	auxin efflux carrier component 5a	12.4204	-6.68915	6.55443e-10	2.42375e-08
gene9033	100798510	LOC100798510	probable methyltransferase At1g29790	18.3907	3.04582	6.56034e-10	2.42375e-08
gene15255	100777292	LOC100777292	lysM domain-containing GPI-anchored protein 1	16.8486	3.93391	6.5819e-10	2.42681e-08
gene58002	100806844	LOC100806844	formate--tetrahydrofolate ligase	113.738	0.837186	6.57542e-10	2.42681e-08
gene7742	100815900	LOC100815900	poly [ADP-ribose] polymerase 1	24.0326	2.26652	6.65911e-10	2.4528e-08
gene20058	100817397	LOC100817397	putative protein phosphatase 2C	116.748	-2.1274	6.68075e-10	2.4583e-08
gene34704	100780273	LOC100780273	cytokinin riboside 5'-monophosphate phosphoribohydrolase LOG1	50.0251	1.41186	6.69287e-10	2.46028e-08
gene19024	100305638	LOC100305638	uncharacterized LOC100305638	127.917	-0.907031	6.70544e-10	2.46243e-08
gene24837	100775567	LOC100775567	UDP-glycosyltransferase 43	50.6165	-1.58584	6.72731e-10	2.46798e-08
gene15194	100805807	LOC100805807	uncharacterized LOC100805807	12.6824	-2.87696	6.77118e-10	2.48159e-08
gene10599	100787391	LOC100787391	protein LONGIFOLIA 2	115.618	3.41563	6.85759e-10	2.51074e-08
gene21993	100814413	LOC100814413	uncharacterized LOC100814413	87.6746	9.53764	6.87496e-10	2.51459e-08
gene6644	100780774	LOC100780774	uncharacterized LOC100780774	8.68174	-4.25379	6.91373e-10	2.52624e-08
gene14167	100817892	LOC100817892	UV-B-induced protein At3g17800, chloroplastic	299.006	-1.04159	6.93516e-10	2.53154e-08
gene11228	100791629	LOC100791629	probable LRR receptor-like serine/threonine-protein kinase IRK	32.8822	2.39173	7.01465e-10	2.558e-08
gene2619	100795783	LOC100795783	WEB family protein At3g02930, chloroplastic	149.663	1.5486	7.03348e-10	2.56232e-08
gene13864	100527475	LOC100527475	uncharacterized LOC100527475	193.69	1.38982	7.04379e-10	2.56352e-08
gene29416	100815340	LOC100815340	putative 1-phosphatidylinositol-3-phosphate 5-kinase FAB1D	219.377	-0.999147	7.10099e-10	2.57995e-08
gene40523	100797495	LOC100797495	probable xyloglucan glycosyltransferase 5	10.2677	4.4949	7.10305e-10	2.57995e-08
gene36376	102664184	LOC102664184	pathogen-associated molecular patterns-induced protein A70	63.2019	-2.33908	7.14215e-10	2.58901e-08
gene41396	100305404	LOC100305404	NAK-type protein kinase	137.618	3.53415	7.14174e-10	2.58901e-08
gene41252	100800492	LOC100800492	phenylacetaldehyde reductase	9.18543	3.31878	7.26586e-10	2.63125e-08
gene21559	100819200	LOC100819200	YTH domain-containing protein ECT4	1186.45	-0.939393	7.28965e-10	2.63725e-08
gene49252	100305975	LOC100305975	uncharacterized LOC100305975	227.685	1.59089	7.34221e-10	2.65364e-08
gene17675	100785526	LOC100785526	uncharacterized LOC100785526	162.976	-1.07224	7.47144e-10	2.69769e-08
gene13393	100807919	LOC100807919	YTH domain-containing protein ECT4	1566.17	-1.03114	7.56135e-10	2.72745e-08
gene22482	100811725	LOC100811725	KH domain-containing protein HEN4	51.6792	-1.25275	7.66275e-10	2.76131e-08
gene3300	100820329	LOC100820329	7-methyl-GTP pyrophosphatase	20.9268	2.08213	7.78441e-10	2.80239e-08
gene20582	100801949	CEL8	endo-1,4-beta-glucanase	155.025	3.77042	7.84368e-10	2.82095e-08
gene39272	100500302	LOC100500302	reactive intermediate deaminase A-like	38.3124	1.83569	7.85337e-10	2.82166e-08
gene26188	100791221	LOC100791221	uncharacterized LOC100791221	533.935	-1.97194	7.87016e-10	2.82492e-08
gene25066	100814262	LOC100814262	cellulose synthase A catalytic subunit 3 [UDP-forming]	40.8328	3.55016	7.9041e-10	2.83432e-08
gene41675	100816528	LOC100816528	sulfite exporter TauE/SafE family protein 3	89.6506	2.14605	7.99729e-10	2.86493e-08
gene39488	100526901	LOC100526901	uncharacterized LOC100526901	54.5771	1.88491	8.0285e-10	2.87329e-08
gene17165	100305963	LOC100305963	uncharacterized LOC100305963	57.5679	-3.10971	8.07404e-10	2.88677e-08
gene34207	100776182	LOC100776182	long-chain-alcohol oxidase FAO1	11.1013	-2.81517	8.12083e-10	2.89783e-08
gene56269	100795866	LOC100795866	ethylene-responsive transcription factor ERF105	499.708	-2.44505	8.11366e-10	2.89783e-08
gene8065	100776687	LOC100776687	MhpC-domain containing protein	24.0074	2.66226	8.30912e-10	2.96213e-08
gene18134	100787101	LOC100787101	Coq4p domain-containing protein	93.9007	-0.920186	8.37276e-10	2.97901e-08
gene38341	100801567	LOC100801567	xyloglucan endotransglucosylase/hydrolase protein 9	412.178	6.96219	8.37034e-10	2.97901e-08
gene35383	100781016	LOC100781016	methionine gamma-lyase	103.221	2.68326	8.38958e-10	2.98209e-08
gene28501	100785052	LOC100785052	putative Ca2+/H+ antiporter	103.844	1.28853	8.54151e-10	3.03315e-08
gene628	100783602	LOC100783602	cytochrome P450 78A5	143.986	-1.27536	8.74666e-10	3.10299e-08
gene30781	100793727	LOC100793727	BTB/POZ domain-containing protein At5g66560	255.952	-1.39425	8.87725e-10	3.14018e-08
gene53792	100800779	LOC100800779	transcription factor TCP20-like	120.301	-1.32407	8.87709e-10	3.14018e-08
gene8058	100527251	LOC100527251	A20/AN1-like zinc finger protein	403.231	-1.23493	8.87248e-10	3.14018e-08
gene40077	100790291	LOC100790291	BTB/POZ domain-containing protein NPY1	38.4388	1.80394	8.91047e-10	3.14888e-08
gene5178	100804832	LOC100804832	mitoferrin	62.6724	-1.38516	9.03077e-10	3.18832e-08
gene23392	100801237	LOC100801237	uncharacterized oxidoreductase At1g06690, chloroplastic	455.262	-1.05035	9.11209e-10	3.21392e-08
gene27243	100805022	LOC100805022	probable aspartic proteinase GIP2	26.8158	-3.1998	9.24009e-10	3.25593e-08
gene26745	100778968	LOC100778968	UDP-galactose/UDP-glucose transporter 2	59.1796	2.09691	9.27878e-10	3.26642e-08
gene16997	100813298	LOC100813298	F-box protein MAX2	112.956	-1.24118	9.29126e-10	3.26766e-08
gene17162	100811690	LOC100811690	bifunctional epoxide hydrolase 2	79.2895	1.24264	9.46711e-10	3.32312e-08
gene40761	100500561	LOC100500561	calcium-binding EF-hand family protein	47.2628	-2.34007	9.46499e-10	3.32312e-08
gene42186	100788707	LOC100788707	uncharacterized LOC100788707	85.4307	2.39579	9.49013e-10	3.328e-08
gene33498	100819843	LOC100819843	UDP-glucuronic acid decarboxylase 1-like	264.27	1.09238	9.58762e-10	3.35897e-08
gene13643	100791841	LOC100791841	tRNA uridine 5-carboxymethylaminomethyl modification enzyme MnmG	260.365	1.15074	9.70436e-10	3.39662e-08
gene39687	100778718	LOC100778718	ultraviolet-B receptor UVR8	8.73652	-3.52916	9.75965e-10	3.4127e-08
gene45186	100782342	LHP1-1	chromo domain-containing protein LHP1-1	47.6685	1.19616	9.76955e-10	3.4129e-08
gene21770	100798052	LOC100798052	actin-3	79.5873	2.00582	9.79138e-10	3.41727e-08
gene12128	100789900	LOC100789900	transaldolase	66.4289	2.01016	9.96706e-10	3.47526e-08
gene46103	100781641	LOC100781641	protein GIGANTEA	1362.66	0.962791	1.00792e-09	3.51101e-08
gene23172	100802675	LOC100802675	alpha-glucan water dikinase, chloroplastic	3545.19	0.730474	1.0153e-09	3.53337e-08
gene37420	100814013	LOC100814013	mitogen-activated protein kinase 15	134.768	-1.20017	1.02772e-09	3.57319e-08
gene39114	100803870	LOC100803870	OBERON-like protein	252.606	-1.18041	1.02887e-09	3.57379e-08
gene23219	100811362	LOC100811362	polygalacturonase 1 beta-like protein 3	88.8372	6.26873	1.03784e-09	3.60153e-08
gene17702	100805836	LOC100805836	probable GMP synthase [glutamine-hydrolyzing]	18.3387	2.3441	1.03937e-09	3.6034e-08
gene20630	547995	ACCC-3	biotin carboxylase precursor	119.139	0.88701	1.06038e-09	3.67275e-08
gene19502	100787798	LOC100787798	lysine-specific demethylase JMJ25	59.0519	2.45518	1.08702e-09	3.76147e-08
gene18166	100795197	LOC100795197	signal peptide peptidase-like 4	164.2	0.761326	1.08939e-09	3.76257e-08
gene28467	100170734	LOC100170734	peroxisomal 3-ketoacyl-CoA thiolase	453.772	-0.923149	1.08934e-09	3.76257e-08
gene14275	778141	778141	778141	60.6886	-2.16235	1.11288e-09	3.84005e-08
gene14275	778141	778141	778141	60.6886	-2.16235	1.11288e-09	3.84005e-08
gene52004	100808921	LOC100808921	signal peptide peptidase-like 4	272.278	-1.41299	1.12926e-09	3.88924e-08
gene52367	100780062	LOC100780062	receptor-like protein kinase FERONIA-like	234.649	-1.1441	1.12925e-09	3.88924e-08
gene55433	102659603	LOC102659603	pentatricopeptide repeat-containing protein At4g01400, mitochondrial	11.6172	-2.00673	1.15321e-09	3.96801e-08
gene47343	100811571	LOC100811571	uncharacterized LOC100811571	51.6251	-1.64517	1.15431e-09	3.96803e-08
gene46465	100776088	LOC100776088	calcium-dependent protein kinase 26	53.7679	-1.18133	1.15647e-09	3.97173e-08
gene5841	100820316	LOC100820316	serine acetyltransferase 1, chloroplastic	241.481	1.28486	1.16107e-09	3.9838e-08
gene36479	100791319	LOC100791319	uncharacterized LOC100791319	90.1596	-0.887827	1.16597e-09	3.99687e-08
gene41233	100776763	LOC100776763	clathrin heavy chain 1	20.0176	2.75561	1.17511e-09	4.02441e-08
gene35014	100819307	LOC100819307	two pore calcium channel protein 1	130.451	1.50537	1.18236e-09	4.04546e-08
gene8084	100782581	LOC100782581	signal recognition particle 54 kDa protein, chloroplastic	564.432	1.25	1.19119e-09	4.07187e-08
gene17761	100803691	LOC100803691	pyrophosphate-energized vacuolar membrane proton pump	54.046	2.32202	1.20559e-09	4.11723e-08
gene38115	100786706	LOC100786706	uncharacterized LOC100786706	435.406	-1.30791	1.21014e-09	4.12892e-08
gene13823	100782637	LOC100782637	uncharacterized LOC100782637	88.4117	-0.907986	1.21256e-09	4.13332e-08
gene44905	100500066	LOC100500066	translocon-associated protein subunit beta-like	121.505	0.918153	1.21704e-09	4.14475e-08
gene55056	100784735	LOC100784735	uncharacterized LOC100784735	27.8179	2.63004	1.22207e-09	4.15414e-08
gene5921	100801468	LOC100801468	fasciclin-like arabinogalactan protein 7-like	71.1392	3.80483	1.22125e-09	4.15414e-08
gene22488	100813879	LOC100813879	DUF246 domain-containing protein At1g04910-like	107.364	2.23667	1.22511e-09	4.16061e-08
gene29205	100780405	LOC100780405	pullulanase 1, chloroplastic	98.8208	1.40288	1.23368e-09	4.18583e-08
gene46856	100803221	LOC100803221	endo-1,3;1,4-beta-D-glucanase	162.363	1.57651	1.24413e-09	4.21734e-08
gene54900	100777428	COL9	zinc finger protein CONSTANS-LIKE 13-like	80.7555	-1.29419	1.25459e-09	4.24887e-08
gene11620	100499890	LOC100499890	uncharacterized LOC100499890	204.094	-1.09377	1.26335e-09	4.27459e-08
gene29611	100796509	LOC100796509	arginine/serine-rich-splicing factor RSP40-like	476.881	-0.863825	1.31351e-09	4.44021e-08
gene52573	100794763	LOC100794763	phenylalanine--tRNA ligase, chloroplastic/mitochondrial	173.293	0.790112	1.32804e-09	4.48516e-08
gene10395	547612	HO1	heme oxygenase 1, chloroplastic	367.594	-0.594961	1.33387e-09	4.5007e-08
gene16321	100780473	LOC100780473	nudix hydrolase 19, chloroplastic	98.8617	-0.917221	1.36045e-09	4.58197e-08
gene47146	100775943	LOC100775943	ubiquinone biosynthesis protein COQ9, mitochondrial-like	44.5492	-1.26024	1.36046e-09	4.58197e-08
gene21829	100813874	LOC100813874	putative tRNA (cytidine(34)-2'-O)-methyltransferase-like	35.9358	1.79596	1.39069e-09	4.67088e-08
gene31520	100802217	LUXC	transcription factor LUXc	181.899	2.14796	1.38943e-09	4.67088e-08
gene43198	100790831	100790831	100790831	31.4613	-1.92892	1.38885e-09	4.67088e-08
gene36867	100791477	LOC100791477	cell division protein FtsZ homolog 2-1, chloroplastic	73.8211	1.2779	1.39768e-09	4.69004e-08
gene26495	100500003	GASA14	gibberellin-regulated protein 14	83.1221	7.31623	1.40022e-09	4.69426e-08
gene36652	100805458	LOC100805458	uncharacterized LOC100805458	60.6243	1.03239	1.40376e-09	4.70182e-08
gene5777	100798628	LOC100798628	uncharacterized LOC100798628	39.8596	2.07801	1.40803e-09	4.71182e-08
gene20868	100782499	LOC100782499	uncharacterized LOC100782499	53.0993	-1.15407	1.41833e-09	4.74195e-08
gene33481	100811296	EXP5A	expansin-A4-like	45.655	7.39952	1.42427e-09	4.7574e-08
gene638	100786248	LOC100786248	fructokinase-like 2, chloroplastic	31.5416	1.90222	1.42555e-09	4.7574e-08
gene14547	100784967	LOC100784967	BRI1 kinase inhibitor 1	57.6425	4.23796	1.43563e-09	4.78667e-08
gene41550	100804244	LOC100804244	CBL-interacting serine/threonine-protein kinase 5	960.571	-1.52412	1.44798e-09	4.82345e-08
gene54045	100816974	BSAS	beta-substituted alanine synthase	21.6744	2.23891	1.45539e-09	4.84371e-08
gene9629	100818755	LOC100818755	ATP-dependent 6-phosphofructokinase 6	54.7125	1.4849	1.49837e-09	4.98221e-08
gene20290	100795559	LOC100795559	pentatricopeptide repeat-containing protein At4g16390, chloroplastic	152.186	1.10981	1.50705e-09	5.00653e-08
gene7866	100808933	LOC100808933	uncharacterized LOC100808933	22.5903	-3.84144	1.51544e-09	5.02982e-08
gene14558	100527410	LOC100527410	uncharacterized LOC100527410	59.8824	0.96756	1.54707e-09	5.13016e-08
gene24722	100804628	LOC100804628	auxin response factor 19	46.9268	-1.648	1.55356e-09	5.14702e-08
gene47600	100797926	LOC100797926	uncharacterized LOC100797926	13.9108	-1.89732	1.57231e-09	5.20443e-08
gene38913	100500488	LOC100500488	AUX/IAA family protein	67.5571	-2.29729	1.5741e-09	5.20563e-08
gene30203	100796014	LOC100796014	pentatricopeptide repeat-containing protein At5g02860	246.879	-0.808229	1.58143e-09	5.22514e-08
gene2282	100306654	LOC100306654	uncharacterized LOC100306654	859.324	1.44365	1.59438e-09	5.26317e-08
gene44587	100817424	LOC100817424	granule-bound starch synthase 1, chloroplastic/amyloplastic	403.089	-1.65895	1.59749e-09	5.26868e-08
gene8449	102664843	LOC102664843	calmodulin-binding protein 60 E	95.7326	-1.75758	1.60211e-09	5.27916e-08
gene17638	100802992	LOC100802992	uncharacterized LOC100802992	23.077	-1.984	1.60416e-09	5.28116e-08
gene19635	100037450	IFS1	isoflavone synthase 1	157.803	-1.87519	1.62297e-09	5.3383e-08
gene19435	100795199	LOC100795199	magnesium-dependent phosphatase 1-like	197.744	1.06105	1.62813e-09	5.35045e-08
gene7926	100783651	LOC100783651	uncharacterized LOC100783651	160.965	2.45767	1.63228e-09	5.35927e-08
gene10868	100801150	LOC100801150	uncharacterized LOC100801150	192.314	1.3434	1.64234e-09	5.37782e-08
gene27731	100802723	LOC100802723	uncharacterized LOC100802723	67.3036	-2.00605	1.63951e-09	5.37782e-08
gene45080	100805853	LOC100805853	GDSL esterase/lipase At5g14450	135.94	4.10618	1.64109e-09	5.37782e-08
gene56111	100779932	LOC100779932	3-hydroxy-3-methylglutaryl-coenzyme A reductase 1	45.8393	6.428	1.66783e-09	5.45639e-08
gene14843	100500437	LOC100500437	RAN GTPase 3	178.039	0.89824	1.68732e-09	5.51524e-08
gene39078	100810445	LOC100810445	uncharacterized LOC100810445	246.518	1.12632	1.69845e-09	5.54395e-08
gene5469	100793508	LOC100793508	amino acid transporter AVT6C	31.4186	4.2374	1.69914e-09	5.54395e-08
gene39972	547700	VPE2	vacuolar processing enzyme 2	4873.62	-2.5526	1.70294e-09	5.55139e-08
gene22099	100795577	LOC100795577	histidine decarboxylase-like	273.003	-0.952275	1.70488e-09	5.55277e-08
gene17808	100793284	LOC100793284	ADP,ATP carrier protein 1, chloroplastic	740.207	0.862833	1.70964e-09	5.56334e-08
gene23423	100778745	LOC100778745	putative GDSL esterase/lipase	40.0558	4.52785	1.73384e-09	5.63705e-08
gene22332	100813698	LOC100813698	kinesin-like protein KIN-13B	47.8815	2.48674	1.73915e-09	5.64929e-08
gene21299	100802134	LOC100802134	transcription factor TCP2	334.618	1.65224	1.74542e-09	5.65963e-08
gene5580	100781113	LOC100781113	abscisic-aldehyde oxidase	77.5541	-1.19899	1.7454e-09	5.65963e-08
gene35033	100790591	LOC100790591	transcription activator GLK1	345.962	-2.18405	1.79812e-09	5.82533e-08
gene36130	100305904	LOC100305904	uncharacterized LOC100305904	79.6715	-0.804075	1.80742e-09	5.8503e-08
gene46941	100797554	LOC100797554	UDP-glucuronic acid decarboxylase 2	5.53485	-6.30421	1.82755e-09	5.91021e-08
gene15651	100500669	LOC100500669	uncharacterized LOC100500669	174.064	1.81971	1.83306e-09	5.92278e-08
gene44436	100800698	LOC100800698	stromal 70 kDa heat shock-related protein, chloroplastic	1243.03	1.05427	1.84261e-09	5.94839e-08
gene10397	100305797	LOC100305797	uncharacterized LOC100305797	68.214	1.34909	1.87685e-09	6.05358e-08
gene2890	100801279	LOC100801279	kinesin-like protein KIN-14I	14.8641	4.4402	1.92133e-09	6.19159e-08
gene7876	100811083	LOC100811083	protein CANDIDATE G-PROTEIN COUPLED RECEPTOR 7	18.3701	4.13352	1.94579e-09	6.2649e-08
gene52166	100813564	LOC100813564	subtilisin-like protease Glyma18g48580	42.1041	3.96175	1.95929e-09	6.3028e-08
gene9686	547890	GF14B	14-3-3 protein SGF14b	236.484	1.42111	1.96419e-09	6.31302e-08
gene15602	100801382	LOC100801382	26S proteasome non-ATPase regulatory subunit 12 homolog A	54.6972	2.44562	1.97294e-09	6.33557e-08
gene30902	100799544	LOC100799544	CDK5RAP1-like protein	126.756	1.29939	1.97716e-09	6.34357e-08
gene49712	100809121	LOC100809121	LIM domain-containing protein WLIM2b-like	16.8959	2.95803	1.98762e-09	6.37154e-08
gene29471	100306580	LOC100306580	thioredoxin Y1-like protein	202.901	1.05489	1.99333e-09	6.38423e-08
gene3872	100527511	LOC100527511	uncharacterized LOC100527511	39.5693	5.04873	2.04638e-09	6.54841e-08
gene55210	547989	HGS	homoglutathione synthetase	142.721	-0.828941	2.06584e-09	6.60492e-08
gene30373	100305470	LOC100305470	arabinogalactan protein 41	16.4177	7.30691	2.06864e-09	6.6081e-08
gene47419	100789100	ALDH11A2	aldehyde dehydrogenase 11A2	288.011	-1.56011	2.07383e-09	6.61887e-08
gene13203	100798174	LOC100798174	F-box protein At1g67340	54.3722	-1.22205	2.09066e-09	6.66677e-08
gene2316	100786079	LOC100786079	beta-amylase 3, chloroplastic	728.334	1.65263	2.13331e-09	6.79686e-08
gene48254	100813539	LOC100813539	uncharacterized LOC100813539	24.0999	2.47647	2.17868e-09	6.93537e-08
gene41178	100781040	LOC100781040	uncharacterized LOC100781040	46.0784	1.7559	2.22429e-09	7.07441e-08
gene38110	100170710	LOC100170710	NAC transcription factor 56	135.202	-2.83208	2.23457e-09	7.09536e-08
gene52769	100797606	LOC100797606	formate dehydrogenase, mitochondrial-like	162.225	-1.94287	2.23476e-09	7.09536e-08
gene50437	100499940	LOC100499940	uncharacterized LOC100499940	128.269	1.67787	2.24646e-09	7.12632e-08
gene28560	100306230	LOC100306230	uncharacterized LOC100306230	192.22	-1.14003	2.25384e-09	7.14352e-08
gene13722	100500644	LOC100500644	acyl carrier protein 1, chloroplastic	239.374	2.24854	2.28655e-09	7.24094e-08
gene50551	100819256	LOC100819256	GDSL esterase/lipase At2g42990	48.6342	5.37251	2.30105e-09	7.28055e-08
gene22095	100794517	LOC100794517	phosphatidylserine decarboxylase proenzyme 2	253.847	-0.975658	2.30368e-09	7.28259e-08
gene37534	100797664	LOC100797664	ubiquitin-like protein 5	639.293	-1.08654	2.31163e-09	7.30139e-08
gene9463	100813067	LOC100813067	GTP-binding nuclear protein Ran-3	81.9433	0.973565	2.32129e-09	7.32559e-08
gene2388	100526858	LOC100526858	uncharacterized LOC100526858	14.9575	2.3076	2.35086e-09	7.40611e-08
gene32180	100808412	LOC100808412	serine carboxypeptidase-like 51	237.177	0.786732	2.34943e-09	7.40611e-08
gene35199	100791650	LOC100791650	uncharacterized LOC100791650	127.982	-2.90483	2.35341e-09	7.40777e-08
gene44399	100101869	LOC100101869	xylulose 5-phosphate/phosphate translocator, chloroplastic	38.6265	1.77805	2.3849e-09	7.50043e-08
gene380	100813364	LOC100813364	probable galacturonosyltransferase-like 9	95.5085	2.09749	2.39016e-09	7.51053e-08
gene30045	100805180	LOC100805180	serine/threonine-protein kinase STY46	79.6711	1.5374	2.4216e-09	7.60278e-08
gene704	100776828	LOC100776828	phosphatidylinositol 4-kinase gamma 5	274.363	-0.943676	2.42553e-09	7.60859e-08
gene7231	100787365	LOC100787365	glycine--tRNA ligase, chloroplastic/mitochondrial 2	110.603	1.03972	2.42991e-09	7.6158e-08
gene2205	100811371	LOC100811371	protein CONSERVED IN THE GREEN LINEAGE AND DIATOMS 27, chloroplastic	66.126	-2.06511	2.46985e-09	7.73436e-08
gene21752	100527566	LOC100527566	uncharacterized LOC100527566	216.948	-0.982763	2.54574e-09	7.96062e-08
gene33567	100798862	LOC100798862	interactor of constitutive active ROPs 3	43.1087	2.17623	2.54646e-09	7.96062e-08
gene8725	102664793	LOC102664793	arp2/3 complex-activating protein rickA	22.0018	2.43057	2.57117e-09	8.031e-08
gene39645	100793081	LOC100793081	coronatine-insensitive protein 1-like	56.5099	-2.05623	2.63346e-09	8.21856e-08
gene2906	100527032	LOC100527032	indole-3-acetic acid-induced protein ARG2-like	28.2868	-2.20368	2.64945e-09	8.26141e-08
gene18699	100500567	LOC100500567	uncharacterized LOC100500567	134.622	1.18177	2.65419e-09	8.26914e-08
gene27358	100814831	LOC100814831	dolichyl-diphosphooligosaccharide--protein glycosyltransferase subunit 2	64.7508	1.24443	2.66693e-09	8.30176e-08
gene26502	100789978	LOC100789978	uncharacterized LOC100789978	51.1642	2.08101	2.68378e-09	8.34712e-08
gene22043	100777674	LOC100777674	ruBisCO large subunit-binding protein subunit beta, chloroplastic	1701.66	1.0717	2.73954e-09	8.5133e-08
gene33256	100800460	LOC100800460	kinesin-like protein KIN-7D, mitochondrial	67.0144	3.33798	2.75162e-09	8.54357e-08
gene29073	100794043	LOC100794043	phosphatidate cytidylyltransferase 1	270.09	-0.92736	2.79559e-09	8.67273e-08
gene47948	100818693	LOC100818693	exocyst complex component EXO70B1	159.79	-0.816024	2.84807e-09	8.82806e-08
gene32983	100817534	LOC100817534	cycloartenol-C-24-methyltransferase	215.501	-2.16049	2.85231e-09	8.8337e-08
gene54725	100806278	LOC100806278	probable glycosyltransferase At5g03795	42.0945	-2.96771	2.95322e-09	9.13849e-08
gene46745	100794718	LOC100794718	pentatricopeptide repeat-containing protein At4g16390, chloroplastic	67.0005	1.16939	2.95826e-09	9.14636e-08
gene34681	100170706	PDIL-2	protein disulfide isomerase-like protein	150.027	0.868223	2.96943e-09	9.17256e-08
gene42651	100817591	LOC100817591	inositol-phosphate phosphatase	33.3906	1.95303	2.97175e-09	9.17256e-08
gene30620	100785622	LOC100785622	tubulin alpha-2 chain	75.7707	3.15062	3.05049e-09	9.40765e-08
gene21406	100788007	SUB1	SUB1 homolog (S. cerevisiae)	33.3223	2.20288	3.06727e-09	9.45144e-08
gene19913	100813315	LOC100813315	cyclic dof factor 2	10.3089	-2.55843	3.07564e-09	9.45578e-08
gene37367	100803314	LOC100803314	uncharacterized GPI-anchored protein At1g61900	23.4718	3.03518	3.07364e-09	9.45578e-08
gene57012	100794288	LOC100794288	thiamine thiazole synthase 2, chloroplastic	13642.5	1.20541	3.07644e-09	9.45578e-08
gene41728	100815278	LOC100815278	ATP-dependent 6-phosphofructokinase 3	52.6292	-1.78579	3.14669e-09	9.65548e-08
gene47504	100500163	LOC100500163	uncharacterized LOC100500163	129.393	0.65074	3.14509e-09	9.65548e-08
gene11397	100527808	LOC100527808	uncharacterized LOC100527808	19.7827	-2.81383	3.16561e-09	9.70538e-08
gene25622	100794367	LOC100794367	molybdenum cofactor sulfurase	8.62555	4.30838	3.18188e-09	9.7471e-08
gene56588	100813624	LOC100813624	PsbP-like protein	126.195	1.6848	3.22949e-09	9.88466e-08
gene12711	100813994	LOC100813994	lysine-rich arabinogalactan protein 18	267.594	4.7846	3.23445e-09	9.89157e-08
gene30699	100807175	LOC100807175	cyclin-D3-3	19.3845	2.95288	3.2465e-09	9.92012e-08
gene47448	100797001	LOC100797001	protein PDCB3-like	91.7067	1.61585	3.2887e-09	1.00407e-07
gene14700	100782990	LOC100782990	NAD(P)H-quinone oxidoreductase subunit U, chloroplastic	37.293	2.85695	3.32548e-09	1.01445e-07
gene15810	100817380	LOC100817380	thylakoid lumenal 17.9 kDa protein, chloroplastic	32.4957	2.18839	3.35464e-09	1.02249e-07
gene9996	100305900	LOC100305900	plant invertase/pectin methylesterase inhibitor superfamily protein	112.914	4.16293	3.37011e-09	1.02635e-07
gene18317	100784978	NYC1_1	protein NON-YELLOW COLORING 1	722.055	0.764085	3.38164e-09	1.02901e-07
gene39487	100784275	LOC100784275	uncharacterized LOC100784275	104.44	1.3348	3.38843e-09	1.03022e-07
gene38021	100807226	LOC100807226	protein DJ-1 homolog B	129.222	1.40248	3.46097e-09	1.0514e-07
gene31776	100499976	LOC100499976	expansin-A4	59.57	5.77909	3.47016e-09	1.05332e-07
gene7046	100805930	LOC100805930	uric acid degradation bifunctional protein TTL-like	26.8535	1.437	3.47327e-09	1.05339e-07
gene35132	100499870	LOC100499870	NAD(P)H dehydrogenase (quinone) FQR1-like	74.8254	1.29083	3.48875e-09	1.0572e-07
gene8552	100305732	LOC100305732	superoxide dismutase [Cu-Zn]	363.768	-1.843	3.51081e-09	1.06301e-07
gene42835	100783936	LOC100783936	probable ribose-5-phosphate isomerase 4, chloroplastic	89.1697	1.21267	3.53153e-09	1.06774e-07
gene46375	100801236	LOC100801236	50S ribosomal protein L6, chloroplastic	268.782	1.36681	3.53227e-09	1.06774e-07
gene46589	100527288	LOC100527288	kunitz type trypsin inhibitor	40.7995	7.80588	3.60677e-09	1.08936e-07
gene36906	100803673	LOC100803673	homeobox protein knotted-1-like LET12	350.981	0.986171	3.62688e-09	1.09438e-07
gene42576	100793298	LOC100793298	protein DETOXIFICATION 40	25.6595	-2.36541	3.6294e-09	1.09438e-07
gene14771	100790092	LOC100790092	muscle M-line assembly protein unc-89	203.15	-0.613438	3.69046e-09	1.11188e-07
gene28928	100797759	AMT1.4	ammonium transporter AMT1.4	86.694	-3.11228	3.69764e-09	1.11313e-07
gene20949	100812814	LOC100812814	G-type lectin S-receptor-like serine/threonine-protein kinase At1g11410	97.5091	-1.13022	3.73232e-09	1.12264e-07
gene46621	100775731	LOC100775731	eukaryotic peptide chain release factor subunit 1-3	443.149	-0.586143	3.77057e-09	1.13322e-07
gene5234	100817278	LOC100817278	pathogenesis-related genes transcriptional activator PTI6	35.6912	-2.17911	3.81444e-09	1.14546e-07
gene35821	100305388	LOC100305388	NSP-interacting kinase	41.4187	1.69752	3.84956e-09	1.15506e-07
gene7138	100306026	LOC100306026	uncharacterized LOC100306026	155.379	1.12288	3.87002e-09	1.16024e-07
gene30918	100802226	LOC100802226	kinesin-like protein KIN-7G	80.0919	2.93206	3.87436e-09	1.1606e-07
gene26386	100808020	LOC100808020	protein RETICULATA-RELATED 4, chloroplastic	434.773	-0.957015	3.88143e-09	1.16176e-07
gene12652	100170685	LOC100170685	WRKY transcription factor	188.907	-1.78877	3.89189e-09	1.16394e-07
gene36935	100812759	LOC100812759	36.4 kDa proline-rich protein	138.434	10.191	3.9003e-09	1.1655e-07
gene22124	100802842	LOC100802842	transmembrane protein 87B	27.6492	2.35971	3.90634e-09	1.16635e-07
gene10826	102662473	LOC102662473	aldehyde dehydrogenase family 2 member B4, mitochondrial-like	5.87104	-4.18591	3.96134e-09	1.18181e-07
gene9534	100791971	LOC100791971	probable nucleoredoxin 3	73.5271	-1.76494	4.03493e-09	1.20278e-07
gene30042	100803588	LOC100803588	monooxygenase 2-like	197.647	-0.943968	4.05596e-09	1.20807e-07
gene32216	100808944	LOC100808944	4-coumarate--CoA ligase-like 7	254.468	-1.67601	4.0682e-09	1.21014e-07
gene3424	100793686	LOC100793686	xyloglucan endotransglucosylase/hydrolase protein A-like	16.5282	4.48072	4.06953e-09	1.21014e-07
gene25793	100801086	LOC100801086	plastid division protein CDP1, chloroplastic	34.1262	1.77704	4.07536e-09	1.21089e-07
gene13663	100796048	LOC100796048	filament-like plant protein 3	71.5274	1.34174	4.07928e-09	1.21107e-07
gene37975	100305370	100305370	100305370	145.242	1.50836	4.11264e-09	1.21998e-07
gene37975	100305370	100305370	100305370	145.242	1.50836	4.11264e-09	1.21998e-07
gene47373	100778234	LOC100778234	uncharacterized LOC100778234	33.4144	2.59903	4.12814e-09	1.22359e-07
gene8928	100527183	LOC100527183	uncharacterized LOC100527183	141.053	1.32616	4.15584e-09	1.2308e-07
gene13861	732598	LOC732598	endoglucanase 6	216.484	4.0665	4.16965e-09	1.23389e-07
gene57114	100812182	LOC100812182	xyloglucan galactosyltransferase XLT2	11.4147	3.42346	4.19463e-09	1.24028e-07
gene23329	100800688	IQD30	protein IQ-DOMAIN 30	44.0892	1.88032	4.24385e-09	1.25382e-07
gene378	100810690	LOC100810690	protein WVD2-like 7	99.3148	1.59783	4.27941e-09	1.26331e-07
gene5122	100800195	LOC100800195	ATP-dependent zinc metalloprotease FTSH 9, chloroplastic	316.844	-0.766152	4.28769e-09	1.26473e-07
gene3965	100812666	LOC100812666	putative ribonuclease H protein At1g65750-like	25.4817	2.16467	4.31125e-09	1.27065e-07
gene47578	100792096	LOC100792096	uncharacterized LOC100792096	400.428	-0.686308	4.37785e-09	1.28925e-07
gene34490	100795147	LOC100795147	protein transport protein Sec61 subunit alpha	152.177	0.72541	4.393e-09	1.29267e-07
gene37709	100783891	LOC100783891	protein SMG7L	39.6738	1.88488	4.39971e-09	1.2936e-07
gene25361	100803567	LOC100803567	probable membrane-associated kinase regulator 6	15.7359	2.57971	4.42199e-09	1.29911e-07
gene34221	100783341	LOC100783341	cyclic nucleotide-gated ion channel 4	333.232	-0.946028	4.46505e-09	1.3107e-07
gene23671	100789789	LOC100789789	alpha-glucan phosphorylase, H isozyme	2820.82	0.973018	4.48023e-09	1.31305e-07
gene49785	100795471	LOC100795471	telomere repeat-binding protein 3	80.8013	-1.27788	4.47719e-09	1.31305e-07
gene54591	100787919	LOC100787919	protein CANDIDATE G-PROTEIN COUPLED RECEPTOR 7	21.7065	1.83558	4.56576e-09	1.33705e-07
gene49769	100797222	RCABETA	ribulose bisphosphate carboxylase/oxygenase activase, chloroplastic-like	3834.95	-2.19672	4.60294e-09	1.34603e-07
gene53070	100805589	LOC100805589	7-deoxyloganetin glucosyltransferase	181.491	0.998131	4.6038e-09	1.34603e-07
gene30105	100818731	LOC100818731	photosynthetic NDH subunit of lumenal location 1, chloroplastic	144.723	1.21319	4.61072e-09	1.34684e-07
gene41169	100807767	LOC100807767	L-type lectin-domain containing receptor kinase VIII.2	46.3011	-2.1897	4.61392e-09	1.34684e-07
gene17610	100796614	LOC100796614	ATP-dependent 6-phosphofructokinase 3	47.822	1.36726	4.70085e-09	1.37112e-07
gene52927	100799370	LOC100799370	expansin-A15	108.578	6.83307	4.71369e-09	1.37377e-07
gene32239	100810379	LOC100810379	BEL1-like homeodomain protein 8	73.8483	-1.29315	4.73661e-09	1.37935e-07
gene48410	100800186	ZEP	zeaxanthin epoxidase	1835.2	-1.09055	4.74459e-09	1.38057e-07
gene37339	100790276	LOC100790276	cellulose synthase A catalytic subunit 3 [UDP-forming]	192.411	1.75595	4.81801e-09	1.40059e-07
gene43241	100806553	GER10	germin-like protein	648.395	1.34502	4.82104e-09	1.40059e-07
gene12005	100500478	LOC100500478	nucleoside diphosphate kinase 2, chloroplastic	89.675	1.59584	4.91337e-09	1.42628e-07
gene33220	100814164	LOC100814164	pentatricopeptide repeat-containing protein MRL1, chloroplastic	277.884	1.066	4.96328e-09	1.43963e-07
gene45952	100805860	LOC100805860	aspartokinase 2, chloroplastic	75.4677	2.01855	4.97547e-09	1.44202e-07
gene34927	547871	LOC547871	peroxidase	22.6918	7.28885	4.99617e-09	1.44687e-07
gene3559	778142	LOC778142	putative bZIP domain class transcription factor	76.7209	-1.22062	5.06966e-09	1.46699e-07
gene32736	100783845	LOC100783845	histone H3.3	689.965	-0.588846	5.08237e-09	1.46951e-07
gene26303	100776478	LOC100776478	pectin acetylesterase 8	34.2284	3.28579	5.09117e-09	1.46973e-07
gene32562	547512	LOC547512	subtilisin-like protease C1	652.665	3.1192	5.08871e-09	1.46973e-07
gene21818	100811197	LOC100811197	RNA recognition motif (RRM) domain-containing protein	135.176	1.00023	5.16054e-09	1.48858e-07
gene10739	100814860	IQD12	protein IQ-DOMAIN 12	61.7451	1.85281	5.17351e-09	1.4905e-07
gene50658	100777748	LOC100777748	protein PHYTOCHROME KINASE SUBSTRATE 1	10.4526	-6.58393	5.17536e-09	1.4905e-07
gene14959	100788146	LOC100788146	TOM1-like protein 9	66.8144	-1.1594	5.26028e-09	1.51377e-07
gene27997	100813025	LOC100813025	carboxyl-terminal-processing peptidase 3, chloroplastic	369.119	-1.58653	5.32922e-09	1.5312e-07
gene50053	100808567	LOC100808567	ring finger domain-containing protein	388.215	-1.22578	5.32874e-09	1.5312e-07
gene22083	100790839	LOC100790839	(3R)-hydroxymyristoyl-[acyl-carrier-protein] dehydratase-like	17.8776	2.71408	5.35044e-09	1.53609e-07
gene50508	100813931	LOC100813931	probable receptor-like protein kinase At2g42960	63.2794	1.0516	5.38329e-09	1.54431e-07
gene56501	100815040	LOC100815040	DEAD-box ATP-dependent RNA helicase 3, chloroplastic	46.7048	2.43884	5.38892e-09	1.54471e-07
gene54741	100783307	LOC100783307	peroxiredoxin-2E, chloroplastic	616.931	1.80316	5.40367e-09	1.54773e-07
gene44745	100305435	LOC100305435	calmodulin-binding receptor-like cytoplasmic kinase	70.5449	-1.18617	5.448e-09	1.5592e-07
gene53562	100805213	LOC100805213	kinase D-interacting substrate of 220 kDa	45.9205	2.77851	5.62227e-09	1.60782e-07
gene4939	100794550	LOC100794550	uncharacterized LOC100794550	24.5005	3.25033	5.76499e-09	1.64734e-07
gene49509	100809811	LOC100809811	E3 ubiquitin-protein ligase AIRP2	57.9754	-1.08236	5.77938e-09	1.65017e-07
gene36977	100810072	LOC100810072	protein CHLORORESPIRATORY REDUCTION 6, chloroplastic	24.0389	2.17507	5.90105e-09	1.6836e-07
gene15843	100783002	LOC100783002	protein PLASTID TRANSCRIPTIONALLY ACTIVE 10	162.616	1.02386	5.91213e-09	1.68544e-07
gene35121	100500009	LOC100500009	putative 50S ribosomal protein L24	190.266	1.34196	5.94336e-09	1.69302e-07
gene23783	100807266	LOC100807266	putative stomagen	54.4596	5.14789	5.97978e-09	1.70207e-07
gene23614	100306286	LOC100306286	putative 30S ribosomal protein S10, chloroplastic	317.355	1.14427	6.08802e-09	1.73154e-07
gene27469	100793534	LOC100793534	E3 ubiquitin-protein ligase UPL4	173.025	-1.07112	6.14744e-09	1.74708e-07
gene32918	100779046	LOC100779046	RNA-binding protein 24	162.098	1.03304	6.16296e-09	1.75013e-07
gene3103	100819427	LOC100819427	F-box/kelch-repeat protein At1g23390	53.954	-2.2959	6.28492e-09	1.78338e-07
gene47908	100804984	LOC100804984	31 kDa ribonucleoprotein, chloroplastic-like	418.731	1.30701	6.33502e-09	1.7962e-07
gene39210	100792750	LOC100792750	glycerophosphodiester phosphodiesterase GDPDL1	226	2.47924	6.41679e-09	1.81798e-07
gene18356	100306117	LOC100306117	putative ATP-dependent Clp protease adapter protein CLPS1, chloroplastic	149.921	-1.70733	6.51387e-09	1.84262e-07
gene50375	100791423	LOC100791423	protein translation factor SUI1 homolog 2	572.626	-1.08659	6.51344e-09	1.84262e-07
gene18603	100809205	LOC100809205	peptidyl-prolyl cis-trans isomerase FKBP20-2, chloroplastic	34.8632	1.54812	6.54803e-09	1.84943e-07
gene559	100819569	LOC100819569	uncharacterized protein At5g01610	61.6754	5.82825	6.54769e-09	1.84943e-07
gene55311	100814672	LOC100814672	uncharacterized LOC100814672	58.3413	0.953361	6.61627e-09	1.86726e-07
gene34250	100784221	LOC100784221	kinesin-like protein KIN-14N	14.7223	3.03552	6.64299e-09	1.87335e-07
gene37523	100795536	LOC100795536	protein kinase PINOID	10.9644	7.01643	6.66746e-09	1.87881e-07
gene20891	100788364	LOC100788364	uncharacterized LOC100788364	79.9968	-1.02692	6.69118e-09	1.88404e-07
gene56759	100818595	LOC100818595	uncharacterized LOC100818595	99.1585	-1.8879	6.72975e-09	1.89344e-07
gene50149	100802880	LOC100802880	leucine-rich repeat receptor-like serine/threonine-protein kinase RGI4	21.2209	4.6449	6.82845e-09	1.91974e-07
gene29971	100775242	LOC100775242	uncharacterized LOC100775242	57.5226	-2.71119	6.83503e-09	1.92011e-07
gene34477	100815226	LOC100815226	probable LRR receptor-like serine/threonine-protein kinase At1g53430	324.908	1.16427	6.88957e-09	1.93394e-07
gene36686	100818260	LOC100818260	uncharacterized LOC100818260	36.2583	1.52652	6.93423e-09	1.94499e-07
gene44527	100806380	LOC100806380	phosphoinositide phosphatase SAC2	204.549	-0.974761	7.102e-09	1.99052e-07
gene33788	100818051	LOC100818051	uncharacterized LOC100818051	16.9239	3.82286	7.15636e-09	2.00422e-07
gene28567	100789825	LOC100789825	uncharacterized LOC100789825	102.013	-0.909007	7.16431e-09	2.00491e-07
gene39843	100500655	LOC100500655	uncharacterized LOC100500655	59.2656	-2.20311	7.2049e-09	2.01473e-07
gene12123	100788318	LOC100788318	monocopper oxidase-like protein SKU5	131.927	5.69184	7.21954e-09	2.01728e-07
gene2291	100791911	LOC100791911	tobamovirus multiplication protein 2A	44.4989	1.28574	7.22575e-09	2.01747e-07
gene11554	100798502	LOC100798502	O-fucosyltransferase 9	19.5678	1.88653	7.30588e-09	2.03829e-07
gene20760	100306293	LOC100306293	uncharacterized LOC100306293	52.2834	-0.989354	7.3548e-09	2.05037e-07
gene172	100797900	LOC100797900	PLATZ1	202.277	-1.4657	7.44444e-09	2.0716e-07
gene44799	100787137	LOC100787137	uncharacterized LOC100787137	287.444	-1.49523	7.44218e-09	2.0716e-07
gene55159	100812717	LOC100812717	epoxide hydrolase A	229.846	0.985274	7.44792e-09	2.0716e-07
gene20457	100796288	LOC100796288	probable protein S-acyltransferase 5	22.5149	-2.34144	7.48341e-09	2.07989e-07
gene13886	100500072	LOC100500072	uncharacterized LOC100500072	124.372	1.64161	7.83447e-09	2.17449e-07
gene14546	100796959	LOC100796959	probable protein phosphatase 2C 12	32.3837	5.6071	7.83567e-09	2.17449e-07
gene51338	100802527	LOC100802527	uncharacterized LOC100802527	42.5786	1.73823	7.86648e-09	2.17973e-07
gene54298	100800242	LOC100800242	FT-interacting protein 3	41.4193	2.17004	7.86389e-09	2.17973e-07
gene48353	100792442	LOC100792442	floral homeotic protein APETALA 2	144.97	-1.39669	7.94524e-09	2.19989e-07
gene27559	100786275	LOC100786275	RNA-binding (RRM/RBD/RNP motifs) family protein	2094.21	0.936299	8.03868e-09	2.22407e-07
gene54763	100816971	LOC100816971	IQ domain-containing protein IQM3	56.2423	-1.52909	8.12088e-09	2.24512e-07
gene52085	100787713	LOC100787713	tyrosine-protein phosphatase DSP5	116.407	-2.38559	8.35442e-09	2.30794e-07
gene7380	100816432	LOC100816432	stomatal closure-related actin-binding protein 3	22.2779	4.8145	8.43536e-09	2.32854e-07
gene22362	100777154	LOC100777154	ADP,ATP carrier protein 1, chloroplastic	396.982	0.725953	8.48473e-09	2.3404e-07
gene20866	100781416	LOC100781416	probable FKBP-type peptidyl-prolyl cis-trans isomerase 5, chloroplastic-like	677.247	1.61356	8.57629e-09	2.36388e-07
gene23198	100807101	LOC100807101	1,4-Dihydroxy-2-naphthoyl-CoA synthase, peroxisomal-like	103.362	1.46777	8.73364e-09	2.40543e-07
gene19674	100101900	OAS-TL4	OAS-TL4 cysteine synthase	220.111	0.848968	8.83285e-09	2.43093e-07
gene3435	100804818	LOC100804818	apyrase 1	41.9086	2.18882	8.94713e-09	2.46053e-07
gene21439	100797337	LOC100797337	uncharacterized LOC100797337	125.141	-0.993158	8.97464e-09	2.46624e-07
gene31282	100789689	LOC100789689	GATA transcription factor 7	30.2114	-2.45594	9.04822e-09	2.48459e-07
gene20723	100809412	LOC100809412	proteinaceous RNase P 1, chloroplastic/mitochondrial	16.4129	2.41647	9.06e-09	2.48596e-07
gene5539	100814810	LOC100814810	1-aminocyclopropane-1-carboxylate oxidase	2695.59	-1.35669	9.09701e-09	2.49238e-07
gene6172	100819101	LOC100819101	receptor-like serine/threonine-protein kinase At2g45590	56.0176	1.88793	9.09229e-09	2.49238e-07
gene15312	100793599	LOC100793599	UDP-sugar pyrophosphorylase 1	34.0191	-1.30338	9.40198e-09	2.57376e-07
gene38047	100805450	LOC100805450	pre-mRNA-splicing factor CWC22 homolog	79.4291	1.29429	9.40814e-09	2.57376e-07
gene48283	100811047	LOC100811047	BTB/POZ domain-containing protein SR1IP1	13.1174	-2.23547	9.49674e-09	2.59606e-07
gene1857	100789620	LOC100789620	RING-H2 finger protein ATL8	125.78	-1.23237	9.53274e-09	2.60395e-07
gene44343	100778742	LOC100778742	homeobox-leucine zipper protein HOX11	96.4108	-1.98451	9.56562e-09	2.61099e-07
gene13329	100792185	LOC100792185	large ribosomal RNA subunit accumulation protein YCED homolog 1, chloroplastic	101.512	0.950261	9.68752e-09	2.64229e-07
gene34949	100527891	LOC100527891	xyloglucan endotransglucosylase/hydrolase protein 9	225.376	9.89179	9.81471e-09	2.67498e-07
gene21943	100799118	LOC100799118	uncharacterized LOC100799118	625.506	-0.634802	9.83691e-09	2.67904e-07
gene23933	100802679	LOC100802679	inositol transporter 1	153.774	-0.967059	9.86668e-09	2.68515e-07
gene33693	100793041	LOC100793041	nucleobase-ascorbate transporter 12	208.394	1.08078	9.95669e-09	2.70763e-07
gene27516	100815543	LOC100815543	protein CNGC15a	42.0396	-1.31291	1.01134e-08	2.74821e-07
gene3135	100793171	LOC100793171	glycine-rich cell wall structural protein 1-like	917.979	3.16558	1.01316e-08	2.7511e-07
gene52178	100818352	LOC100818352	serine/threonine-protein kinase D6PK	13.7505	3.8133	1.02046e-08	2.76887e-07
gene47131	100500610	LOC100500610	thioredoxin superfamily protein	306.561	2.66871	1.0221e-08	2.77126e-07
gene12890	100797813	LOC100797813	protein LNK1	16.2401	-1.9161	1.02533e-08	2.77795e-07
gene57814	100804898	LOC100804898	serine/threonine-protein kinase Nek2	28.1442	3.04672	1.03417e-08	2.79984e-07
gene30440	100306532	LOC100306532	uncharacterized LOC100306532	18.7687	-2.67984	1.03773e-08	2.8074e-07
gene57874	100775474	GID1C2	gibberellin receptor GID1C	33.8202	-1.60668	1.04669e-08	2.82953e-07
gene20232	100776067	LOC100776067	glucan endo-1,3-beta-glucosidase 1	36.6309	2.29719	1.05917e-08	2.85977e-07
gene35961	100804040	LOC100804040	protease Do-like 8, chloroplastic	92.5525	1.0902	1.05943e-08	2.85977e-07
gene52008	100810535	LOC100810535	uncharacterized LOC100810535	222.451	-0.930789	1.06332e-08	2.86814e-07
gene3128	100815157	LOC100815157	uncharacterized LOC100815157	151.176	-1.9872	1.06999e-08	2.88357e-07
gene55556	100801527	LOC100801527	probable N-acetyl-gamma-glutamyl-phosphate reductase, chloroplastic	34.2853	1.54132	1.07062e-08	2.88357e-07
gene17683	100808320	LOC100808320	uncharacterized LOC100808320	303.66	-1.91689	1.07394e-08	2.8904e-07
gene48145	100786429	LOC100786429	novel plant SNARE 11	18.6646	2.42028	1.08543e-08	2.91918e-07
gene22825	100798412	LOC100798412	protein NSP-INTERACTING KINASE 1	133.472	-1.30944	1.08653e-08	2.91998e-07
gene14082	100796575	LOC100796575	microtubule-associated protein 70-2	162.819	1.10415	1.09458e-08	2.93946e-07
gene2044	100802498	LOC100802498	cytochrome P450 90B1	43.072	2.37545	1.10416e-08	2.96301e-07
gene36086	100793798	LOC100793798	putative disease resistance protein At4g11170	13.9476	-5.5814	1.10692e-08	2.96824e-07
gene42561	100500627	LOC100500627	putative peroxiredoxin IIF	43.0816	0.98313	1.108e-08	2.96895e-07
gene22917	100813344	LOC100813344	alpha-xylosidase 1	56.6595	6.49144	1.11016e-08	2.97039e-07
gene3515	547972	LOC547972	GmCK1p	297.474	-1.07319	1.10973e-08	2.97039e-07
gene22780	100788192	LOC100788192	E3 ubiquitin-protein ligase At3g02290	63.1901	-1.20102	1.11319e-08	2.97631e-07
gene30668	100804350	LOC100804350	peroxidase 51-like	23.7359	3.22331	1.12271e-08	2.99957e-07
gene35638	106794110	LOC106794110	LEAF RUST 10 DISEASE-RESISTANCE LOCUS RECEPTOR-LIKE PROTEIN KINASE-like 2.5	236.786	-2.05088	1.13107e-08	3.01971e-07
gene13243	100500295	LOC100500295	RALF domain-containing protein	12.6885	3.4437	1.13597e-08	3.03057e-07
gene34806	100805776	LOC100805776	fatty acyl-CoA reductase 3	31.7809	6.9794	1.14723e-08	3.0584e-07
gene53750	100796700	LOC100796700	protein NUCLEAR FUSION DEFECTIVE 4	50.1553	1.41227	1.15001e-08	3.06356e-07
gene7413	100799164	LOC100799164	microtubule-associated protein 70-2-like	21.4995	1.91741	1.16974e-08	3.11385e-07
gene32147	100306003	LOC100306003	stress-response A/B barrel domain-containing protein	46.9363	2.04108	1.17718e-08	3.13139e-07
gene57593	100815937	LOC100815937	tuberculostearic acid methyltransferase UfaA1	38.4905	4.16592	1.18025e-08	3.13727e-07
gene12377	100306337	LOC100306337	uncharacterized LOC100306337	14.3982	3.79472	1.18399e-08	3.14323e-07
gene29050	100233234	LOC100233234	cryptochrome 2	832.147	-0.66387	1.18421e-08	3.14323e-07
gene30969	100811819	LOC100811819	la-related protein 1C	25.3616	2.09019	1.18965e-08	3.15536e-07
gene49183	100809783	LOC100809783	long chain base biosynthesis protein 1	182.072	1.24455	1.19315e-08	3.16236e-07
gene38239	100527846	LOC100527846	putative fasciclin-like arabinogalactan	77.5851	4.61467	1.20026e-08	3.1789e-07
gene38808	100787084	LOC100787084	beta-galactosidase 1	23.4125	5.48907	1.20845e-08	3.19828e-07
gene58	100816703	LOC100816703	programmed cell death protein 4	264.913	-1.81314	1.22062e-08	3.22815e-07
gene49884	100811804	LOC100811804	psbQ-like protein 3, chloroplastic	34.6433	1.3746	1.22299e-08	3.23209e-07
gene9489	100776365	LOC100776365	psbP domain-containing protein 5, chloroplastic-like	43.7538	1.6923	1.2368e-08	3.26623e-07
gene30791	100819810	LOC100819810	BTB/POZ domain-containing protein At3g50780	62.7017	1.21995	1.23796e-08	3.26693e-07
gene52545	100787003	LOC100787003	ACT domain-containing protein	468.936	-1.06452	1.24457e-08	3.28199e-07
gene28469	100781297	LOC100781297	probable voltage-gated potassium channel subunit beta	71.1838	1.93761	1.24756e-08	3.28751e-07
gene14803	100786700	LOC100786700	cysteine--tRNA ligase, chloroplastic/mitochondrial	48.7411	1.29998	1.25371e-08	3.30135e-07
gene21151	100817430	LOC100817430	protein REDUCED WALL ACETYLATION 3	50.4382	1.68853	1.27289e-08	3.34944e-07
gene23937	100803733	LOC100803733	casein kinase 1-like protein HD16	421.392	-0.452526	1.28538e-08	3.37987e-07
gene4239	102664053	LOC102664053	protein HUA2-LIKE 2	194.677	-0.670103	1.28883e-08	3.38407e-07
gene52306	100803962	LOC100803962	UDP-glucose 6-dehydrogenase 1	345.648	2.2442	1.28847e-08	3.38407e-07
gene13133	100780826	LOC100780826	pyruvate dehydrogenase E1 component subunit beta-like	108.414	0.884696	1.30209e-08	3.41646e-07
gene8049	100792120	LOC100792120	serine/threonine-protein kinase D6PKL1	17.7299	2.63118	1.30585e-08	3.42385e-07
gene29836	100817826	LOC100817826	uncharacterized LOC100817826	203.062	-3.53684	1.30959e-08	3.4312e-07
gene52696	100785443	LOC100785443	protein PLASTID MOVEMENT IMPAIRED 2	110.769	-1.24801	1.31804e-08	3.45088e-07
gene15912	100800308	LOC100800308	galactinol--sucrose galactosyltransferase	8.1324	-3.11636	1.32731e-08	3.47266e-07
gene50614	100785590	LOC100785590	probable polygalacturonase	61.7586	5.23265	1.33689e-08	3.49523e-07
gene29966	100784523	LOC100784523	serine/threonine-protein kinase prpf4B	267.667	-0.661693	1.34218e-08	3.50655e-07
gene30662	100798670	LOC100798670	formin-like protein 6	105.209	1.55056	1.34511e-08	3.5117e-07
gene13496	100305741	LOC100305741	uncharacterized LOC100305741	164.416	1.63301	1.35126e-08	3.52176e-07
gene23437	100784634	LOC100784634	probable receptor-like protein kinase At2g42960	57.5038	0.98693	1.35186e-08	3.52176e-07
gene4928	100791411	LOC100791411	translation initiation factor IF3-4, chloroplastic	114.464	0.885765	1.35131e-08	3.52176e-07
gene51752	100814996	LOC100814996	patellin-6	23.6753	6.79184	1.3639e-08	3.5506e-07
gene30941	100806478	LOC100806478	pathogenesis-related thaumatin-like protein 3.5	167.882	5.06136	1.36943e-08	3.56247e-07
gene33017	100781340	LOC100781340	NO-associated protein 1, chloroplastic/mitochondrial	47.1207	1.16262	1.38619e-08	3.60352e-07
gene24381	100813896	LOC100813896	uncharacterized LOC100813896	26.0127	2.62643	1.39214e-08	3.61639e-07
gene48096	100813367	LOC100813367	homeobox-leucine zipper protein HAT4	33.6469	-2.42562	1.42205e-08	3.69148e-07
gene55629	100819130	LOC100819130	probable sulfate transporter 3.3	82.0555	-1.7757	1.42947e-08	3.7081e-07
gene47217	100810698	LOC100810698	GATA transcription factor 21	91.7217	1.37027	1.43763e-08	3.724e-07
gene910	100808526	LOC100808526	alpha-xylosidase 1	147.45	3.62352	1.43689e-08	3.724e-07
gene51814	100809117	LOC100809117	probable serine/threonine-protein kinase PBL1	111.266	-1.93729	1.43886e-08	3.72455e-07
gene3516	100775215	LOC100775215	dehydrogenase/reductase SDR family member 12-like	50.879	-1.44118	1.459e-08	3.774e-07
gene11126	100777586	LOC100777586	probable methyltransferase PMT26	260.491	1.0091	1.46928e-08	3.7979e-07
gene34905	100792353	LOC100792353	arogenate dehydratase/prephenate dehydratase 1, chloroplastic	570.089	-0.637573	1.47437e-08	3.80836e-07
gene37739	100812402	AHAS3	acetohydroxy acid synthetase	280.981	-1.00245	1.47591e-08	3.80967e-07
gene47310	100799482	LOC100799482	CASP-like protein 2C1	21.3352	-2.3	1.47817e-08	3.8128e-07
gene30617	548032	RLK2	receptor-like protein kinase 2	27.1707	2.58195	1.48208e-08	3.82019e-07
gene7547	100778816	LOC100778816	receptor protein kinase-like protein ZAR1	21.6201	3.80907	1.48769e-08	3.83196e-07
gene17691	100305555	LOC100305555	uncharacterized LOC100305555	35.6308	2.55834	1.50648e-08	3.87762e-07
gene15016	100782466	LOC100782466	receptor-like protein kinase HSL1	11.6465	-4.43391	1.51831e-08	3.90531e-07
gene8917	100527639	LOC100527639	uncharacterized LOC100527639	91.4509	-0.739582	1.52418e-08	3.91766e-07
gene23985	100809045	LOC100809045	uncharacterized LOC100809045	19.494	4.3547	1.53305e-08	3.93396e-07
gene2825	100301894	ATG8i	autophagy-related protein 8i	92.5201	-0.972306	1.53222e-08	3.93396e-07
gene36334	100787619	LOC100787619	subtilisin-like protease SBT2.5	44.7169	3.2858	1.53375e-08	3.93396e-07
gene101	100500447	LOC100500447	uncharacterized LOC100500447	134.1	0.82164	1.54092e-08	3.94959e-07
gene14038	100810412	LOC100810412	protein XAP5 CIRCADIAN TIMEKEEPER	87.0798	-0.853737	1.54461e-08	3.95627e-07
gene53727	100780245	LOC100780245	30S ribosomal protein S21, chloroplastic	273.172	1.95756	1.56106e-08	3.99561e-07
gene33058	100305838	LOC100305838	uncharacterized LOC100305838	32.9856	-1.47946	1.56269e-08	3.997e-07
gene29357	100805722	LOC100805722	serine carboxypeptidase-like 27	36.3093	2.41803	1.56586e-08	4.00231e-07
gene22299	100526996	LOC100526996	uncharacterized LOC100526996	50.787	-1.14775	1.57001e-08	4.0101e-07
gene27679	100796868	LOC100796868	putative leucine-rich repeat protein kinase family protein	28.7877	-1.71319	1.58211e-08	4.03818e-07
gene20944	100305396	LOC100305396	protein kinase	76.9782	-2.2217	1.58512e-08	4.04304e-07
gene37239	100811151	LOC100811151	uncharacterized LOC100811151	205.005	-0.737317	1.59037e-08	4.05361e-07
gene56668	100527113	LOC100527113	uncharacterized LOC100527113	258.478	-0.891493	1.60199e-08	4.0804e-07
gene56954	100781185	LOC100781185	tubulin alpha-4 chain	243.153	2.54013	1.60785e-08	4.09246e-07
gene55447	100812708	LOC100812708	uncharacterized LOC100812708	335.954	0.909047	1.62059e-08	4.12203e-07
gene50403	100794577	LOC100794577	uncharacterized LOC100794577	80.7277	-0.945509	1.62739e-08	4.13644e-07
gene13531	100807370	LOC100807370	protein CELLULOSE SYNTHASE INTERACTIVE 1	157.615	1.31402	1.6303e-08	4.14096e-07
gene10814	100785624	LOC100785624	nucleobase-ascorbate transporter 6	95.6045	2.38053	1.63936e-08	4.1582e-07
gene1833	100777875	LOC100777875	probable carotenoid cleavage dioxygenase 4, chloroplastic	3332.63	-0.997519	1.63836e-08	4.1582e-07
gene26696	100808551	LOC100808551	ATG8-interacting protein 1	126.473	-1.05401	1.64892e-08	4.17954e-07
gene44024	100797696	LOC100797696	repetitive proline-rich cell wall protein 1	884.658	5.40468	1.66914e-08	4.22496e-07
gene52661	100775597	LOC100775597	pirin-like protein	299.563	-1.46882	1.66849e-08	4.22496e-07
gene52813	100799724	LOC100799724	CRM-domain containing factor CFM2, chloroplastic	138.475	0.875741	1.68169e-08	4.25376e-07
gene6327	100810356	LOC100810356	putative pre-16S rRNA nuclease	24.133	1.61232	1.6864e-08	4.26272e-07
gene8802	100790574	LOC100790574	glutamate-1-semialdehyde 2,1-aminomutase, chloroplastic	454.419	1.19575	1.68878e-08	4.26579e-07
gene30466	100800970	LOC100800970	probable LRR receptor-like serine/threonine-protein kinase At1g12460	48.7228	1.48038	1.70081e-08	4.29323e-07
gene43755	100793449	LOC100793449	uncharacterized LOC100793449	19.8049	7.22449	1.71384e-08	4.32262e-07
gene453	100803562	LOC100803562	uncharacterized LOC100803562	43.5998	-1.68658	1.71482e-08	4.32262e-07
gene39221	100810629	LOC100810629	65-kDa microtubule-associated protein 1	45.9571	1.74888	1.73797e-08	4.37797e-07
gene15635	100802102	LOC100802102	probable pectinesterase/pectinesterase inhibitor 51	10.6344	3.23274	1.76197e-08	4.43535e-07
gene17786	100305620	LOC100305620	hypothetical protein	96.0504	-2.11592	1.78489e-08	4.48997e-07
gene44137	100815280	100815280	100815280	72.0081	-3.41632	1.78734e-08	4.49304e-07
gene57297	547866	LOC547866	choline kinase	106.797	-2.14985	1.79647e-08	4.5129e-07
gene49145	100797550	LOC100797550	U-box domain-containing protein 4	120.909	-1.53522	1.80267e-08	4.52536e-07
gene15178	100817036	LOC100817036	uncharacterized WD repeat-containing protein C2A9.03	7.81384	-3.20672	1.81745e-08	4.55933e-07
gene38715	100804739	LOC100804739	DNA-damage-repair/toleration protein DRT100-like	80.9965	6.02951	1.83056e-08	4.58907e-07
gene13786	100777089	LOC100777089	kinesin-like protein KIN-14J	29.2637	2.66181	1.83432e-08	4.59464e-07
gene47124	100786263	LOC100786263	uncharacterized LOC100786263	54.2346	-1.09612	1.83529e-08	4.59464e-07
gene26836	100802703	LOC100802703	ubiquitin-conjugating enzyme E2 28	538.855	-0.822063	1.83796e-08	4.59817e-07
gene16516	100807394	LOC100807394	protein SEEDLING PLASTID DEVELOPMENT 1	180.105	-0.787948	1.85168e-08	4.62933e-07
gene35477	100800832	LOC100800832	zinc finger protein CONSTANS-LIKE 9	169.981	1.13235	1.8535e-08	4.63071e-07
gene6165	102664546	LOC102664546	polygalacturonate 4-alpha-galacturonosyltransferase	43.0824	2.31467	1.86189e-08	4.6485e-07
gene14441	100786714	LOC100786714	protein WALLS ARE THIN 1	122.082	2.23007	1.87184e-08	4.66845e-07
gene28976	100810191	LOC100810191	metal-nicotianamine transporter YSL1	67.2211	-1.29816	1.87243e-08	4.66845e-07
gene42514	100777670	LOC100777670	probable protein phosphatase 2C 35	7.25702	-2.81169	1.8968e-08	4.72598e-07
gene56881	100500418	LOC100500418	uncharacterized LOC100500418	58.8166	1.45576	1.89946e-08	4.72937e-07
gene16685	100806518	LOC100806518	WD repeat-containing protein 44	19.638	2.13028	1.90678e-08	4.74438e-07
gene36463	100804915	LOC100804915	20 kDa chaperonin, chloroplastic	38.9023	3.32259	1.91417e-08	4.75952e-07
gene22776	100786580	LOC100786580	agamous-like MADS-box protein AGL8-like	5.89385	-3.22782	1.9251e-08	4.78344e-07
gene14265	100786372	LOC100786372	B-box zinc finger protein 20	21.0844	2.21587	1.93201e-08	4.7941e-07
gene8605	100793728	LOC100793728	flowering locus K homology domain	127.621	-0.889541	1.93161e-08	4.7941e-07
gene46749	100800026	LOC100800026	uncharacterized LOC100800026	27.2309	1.77873	1.93667e-08	4.80242e-07
gene43302	100527906	LOC100527906	phosphoinositide phosphatase-like protein	140.183	-1.20454	1.94176e-08	4.81178e-07
gene21812	100809592	LOC100809592	O-fucosyltransferase 20	74.8624	4.03065	1.94527e-08	4.81721e-07
gene48545	100809448	IQD60	protein IQ-DOMAIN 60	14.9885	4.00611	1.95893e-08	4.84775e-07
gene17886	100815987	LOC100815987	transmembrane protein 87A	42.9263	1.59132	1.97675e-08	4.88855e-07
gene28972	100810855	LOC100810855	uncharacterized LOC100810855	94.2682	-0.738261	1.99962e-08	4.94177e-07
gene20694	100305871	LOC100305871	uncharacterized LOC100305871	9.91493	-3.14036	2.01393e-08	4.97376e-07
gene17979	100037476	LOC100037476	granule-bound starch synthase	895.261	-1.76796	2.04894e-08	5.05681e-07
gene8353	100886351	MIR408B	microRNA MIR408b	56.8128	2.75307	2.09675e-08	5.17131e-07
gene15331	100797840	LOC100797840	F-box protein SKP2A	301.639	-1.48203	2.11809e-08	5.22044e-07
gene22618	100798757	LOC100798757	peptide methionine sulfoxide reductase B1, chloroplastic-like	319.593	-1.17801	2.12496e-08	5.23384e-07
gene17478	100816860	LOC100816860	YTH domain-containing protein ECT4	81.7485	-0.797028	2.13739e-08	5.26091e-07
gene56752	100777969	LOC100777969	protein RNA-directed DNA methylation 3	45.4904	-1.13239	2.14178e-08	5.26817e-07
gene43769	100802126	LOC100802126	acid phosphatase 1-like	38.9511	2.45701	2.14519e-08	5.27301e-07
gene14417	100782834	LOC100782834	filament-like plant protein 4	174.815	2.58251	2.15573e-08	5.29536e-07
gene39934	100795523	LOC100795523	strigolactone esterase RMS3	118.691	-1.05882	2.16524e-08	5.31516e-07
gene11407	100784916	LOC100784916	putative transcription elongation factor SPT5 homolog 1	267.631	-0.601071	2.17387e-08	5.33277e-07
gene255	100794187	LOC100794187	glycine-rich cell wall structural protein	999.878	2.25739	2.18095e-08	5.34653e-07
gene30601	100785811	LOC100785811	glycine cleavage system H protein, mitochondrial	796.747	2.21217	2.19477e-08	5.37682e-07
gene47023	100786792	LOC100786792	flowering time control protein FCA	185.116	-0.762883	2.20201e-08	5.39094e-07
gene35282	102667854	LOC102667854	receptor-like protein 56	251.298	-3.4771	2.20715e-08	5.3963e-07
gene52066	100780770	CYP97C10	protein LUTEIN DEFICIENT 5, chloroplastic	159.072	1.80513	2.207e-08	5.3963e-07
gene52456	100784873	LOC100784873	proline-rich receptor-like protein kinase PERK8	33.8962	2.07993	2.2256e-08	5.43778e-07
gene36534	100801907	LOC100801907	pentatricopeptide repeat-containing protein At5g66520	45.9201	1.18989	2.24158e-08	5.47317e-07
gene48149	100813919	LOC100813919	poly(U)-specific endoribonuclease-B	502.996	0.643168	2.24906e-08	5.48776e-07
gene17621	100526849	LOC100526849	histidine-containing phosphotransfer protein 4-like	21.9369	-2.37707	2.25706e-08	5.49995e-07
gene5759	100791578	LOC100791578	toll interleukin receptor	35.6389	-1.66783	2.25696e-08	5.49995e-07
gene25431	100811755	LOC100811755	glutaminyl-peptide cyclotransferase	39.5286	1.7921	2.25922e-08	5.50154e-07
gene44057	100800878	LOC100800878	mitogen-activated protein kinase 19	96.8033	-1.05578	2.27887e-08	5.54572e-07
gene54995	100819457	LOC100819457	protein trichome birefringence-like 6	12.847	5.19383	2.2816e-08	5.54865e-07
gene3593	100812665	LOC100812665	uncharacterized LOC100812665	21.1116	2.96183	2.28504e-08	5.55334e-07
gene52092	100789838	LOC100789838	basic leucine zipper and W2 domain-containing protein 2-like	673.498	-0.513498	2.30001e-08	5.58601e-07
gene55706	100809333	LOC100809333	NUS1-like protein	482.436	0.86303	2.30462e-08	5.59349e-07
gene44096	100808851	LOC100808851	cytochrome P450 72A68	103.543	-0.990401	2.30721e-08	5.59375e-07
gene8904	100810568	LOC100810568	glucan endo-1,3-beta-D-glucosidase	70.8579	1.84175	2.30779e-08	5.59375e-07
gene22502	100820095	LOC100820095	uncharacterized membrane protein At1g16860	28.8476	1.7911	2.33837e-08	5.66413e-07
gene14594	100306110	GASA9	gibberellin-regulated protein 9	945.399	5.01399	2.34389e-08	5.67373e-07
gene15620	100806168	LOC100806168	carbamoyl-phosphate synthase small chain, chloroplastic	178.521	-0.665084	2.37278e-08	5.73986e-07
gene31616	100790223	LOC100790223	protein disulfide isomerase-like 1-4	150.983	1.27625	2.37526e-08	5.74208e-07
gene23326	100789252	LOC100789252	single-stranded DNA-binding protein WHY1, chloroplastic	189.838	1.3126	2.37925e-08	5.74792e-07
gene18474	100816332	LOC100816332	probable serine/threonine-protein kinase SIS8	21.661	-1.82185	2.38288e-08	5.75288e-07
gene57967	100798877	LOC100798877	photosynthetic NDH subunit of lumenal location 1, chloroplastic	29.9574	2.32283	2.38867e-08	5.76306e-07
gene46654	100787305	CHR3	chalcone reductase CHR3	225.185	-1.06898	2.39561e-08	5.77598e-07
gene30480	100783306	LOC100783306	SNARE-interacting protein KEULE	77.8419	-1.44248	2.4083e-08	5.80277e-07
gene19461	100798214	LOC100798214	K(+) efflux antiporter 3, chloroplastic	318.939	-0.953434	2.41227e-08	5.80851e-07
gene31121	100813048	LOC100813048	beta-adaptin-like protein C	15.6718	2.07109	2.42469e-08	5.83074e-07
gene55169	100816453	LOC100816453	heparan-alpha-glucosaminide N-acetyltransferase	115.224	-1.36683	2.42389e-08	5.83074e-07
gene31448	100818929	LOC100818929	calcium-dependent protein kinase 24	25.4626	2.24933	2.44174e-08	5.86787e-07
gene10684	100802401	LOC100802401	expansin-A15	9.25719	6.19594	2.47104e-08	5.93438e-07
gene16384	100799952	LOC100799952	probable purine permease 5	86.0317	-1.3347	2.49737e-08	5.99368e-07
gene55043	100783128	LOC100783128	acyl transferase 4	4.05704	5.9382	2.49917e-08	5.99408e-07
gene36788	100812934	LOC100812934	ribonucleoprotein At2g37220, chloroplastic-like	3128.14	0.988583	2.51615e-08	6.03085e-07
gene7471	100810871	LOC100810871	glycerol-3-phosphate dehydrogenase [NAD(+)] GPDHC1, cytosolic	27.6202	4.4545	2.5409e-08	6.08619e-07
gene11838	100802605	LOC100802605	ubiquitin-conjugating enzyme E2 2	349.695	-0.663637	2.54415e-08	6.08998e-07
gene5497	100800390	LOC100800390	probable methyltransferase PMT23	28.6467	1.83315	2.55075e-08	6.10178e-07
gene36959	100778008	LOC100778008	heparanase-like protein 3	17.8177	2.63926	2.58682e-08	6.18403e-07
gene51634	100807850	LOC100807850	sulfoquinovosyl transferase SQD2	123.426	0.91332	2.59034e-08	6.18838e-07
gene14643	100778341	LOC100778341	uncharacterized LOC100778341	14.5294	2.23594	2.61487e-08	6.24292e-07
gene42276	100305548	LOC100305548	auxin-repressed superfamily protein	373.438	-1.75919	2.62e-08	6.25107e-07
gene11761	100788305	LOC100788305	DNAJ protein JJJ1 homolog	128.166	-0.86221	2.66032e-08	6.339e-07
gene33024	100799211	LOC100799211	putative glycerol-3-phosphate transporter 1	16.9822	-2.95216	2.66013e-08	6.339e-07
gene32209	100814845	LOC100814845	serine carboxypeptidase-like	16.0477	2.16981	2.67412e-08	6.36774e-07
gene18813	606502	MET2	metallothionein type 2	2644.43	0.935315	2.71504e-08	6.45678e-07
gene22504	102659420	LOC102659420	7-dehydrocholesterol reductase-like	346.3	0.666023	2.71375e-08	6.45678e-07
gene33472	100813449	100813449	100813449	98.3502	-2.31093	2.73441e-08	6.49861e-07
gene55105	100797617	LOC100797617	GDSL esterase/lipase At1g09390	14.7514	2.49814	2.74251e-08	6.51365e-07
gene47012	100811922	LOC100811922	probable protein phosphatase 2C 42	27.1886	2.05367	2.7529e-08	6.53407e-07
gene876	100803551	LOC100803551	protein ACTIVITY OF BC1 COMPLEX KINASE 3, chloroplastic	317.736	-1.10434	2.76814e-08	6.56599e-07
gene16902	100500528	LOC100500528	putative disease resistance protein	219.612	1.04674	2.81572e-08	6.67452e-07
gene51281	100795986	LOC100795986	oleoyl-acyl carrier protein thioesterase 1, chloroplastic	54.8165	1.96204	2.82541e-08	6.69314e-07
gene20606	100305490	LOC100305490	uncharacterized LOC100305490	260.143	1.59968	2.83426e-08	6.70977e-07
gene9299	100806638	LOC100806638	eukaryotic initiation factor 4A-11	306.319	-0.637233	2.83731e-08	6.71264e-07
gene9830	100527013	LOC100527013	FCS-like zinc-finger domain-containing protein	38.1199	-1.95482	2.84155e-08	6.71833e-07
gene57392	100816118	LOC100816118	uncharacterized LOC100816118	118.719	-0.995475	2.85675e-08	6.7499e-07
gene48219	100807123	LOC100807123	homeobox-leucine zipper protein HAT22	36.0231	2.09786	2.86114e-08	6.75592e-07
gene34527	606509	MDH-1	malate dehydrogenase	340.628	0.943585	2.86301e-08	6.75597e-07
gene2514	100809618	LOC100809618	GDT1-like protein 1, chloroplastic-like	168.538	0.878166	2.89271e-08	6.81287e-07
gene25566	100775743	IQD31	protein IQ-DOMAIN 31	34.9157	1.82311	2.89003e-08	6.81287e-07
gene57198	100785821	LOC100785821	protein NLP6	146.883	-0.697787	2.8926e-08	6.81287e-07
gene8942	100500173	LOC100500173	HMG-box superfamily protein	1062.4	-0.683298	2.89666e-08	6.81777e-07
gene5767	100794568	LOC100794568	calcium-dependent protein kinase 33	185.826	1.35746	2.90171e-08	6.82528e-07
gene55059	100785805	CYP14	peptidyl-prolyl cis-trans isomerase CYP14	95.1848	1.59438	2.90624e-08	6.83152e-07
gene57021	100795330	LOC100795330	peroxisomal adenine nucleotide carrier 1-like	121.762	0.969661	2.92538e-08	6.86769e-07
gene9434	100803816	LOC100803816	uncharacterized LOC100803816	11.8436	-2.63732	2.92413e-08	6.86769e-07
gene35175	102666045	102666045	102666045	25.0071	2.51491	2.94908e-08	6.9189e-07
gene35080	100786494	LOC100786494	chaperone protein dnaJ C76, chloroplastic	75.767	-0.995281	2.95394e-08	6.92585e-07
gene22303	102668214	LOC102668214	uncharacterized LOC102668214	20.019	-1.70032	2.96056e-08	6.9325e-07
gene38071	100819875	LOC100819875	proton pump-interactor 1	353.704	-0.603601	2.96042e-08	6.9325e-07
gene22115	100789431	LOC100789431	protein FAM135B	10.4937	3.67612	3.02923e-08	7.08876e-07
gene22748	100306094	LOC100306094	uncharacterized LOC100306094	17.141	1.80764	3.0328e-08	7.09257e-07
gene14721	106799200	106799200	106799200	7.04093	6.26072	3.05564e-08	7.14142e-07
gene36022	100817030	LOC100817030	peroxidase 31	72.0385	4.2432	3.06815e-08	7.16608e-07
gene37755	100817199	LOC100817199	COP1-interacting protein 7	317.582	3.32835	3.07843e-08	7.1855e-07
gene26028	100817785	LOC100817785	leucine-rich repeat extensin-like protein 4	386.168	4.20079	3.0837e-08	7.19319e-07
gene2153	100794712	LOC100794712	uncharacterized LOC100794712	108.777	3.15489	3.0884e-08	7.19958e-07
gene49099	100784318	LOC100784318	vacuolar-processing enzyme	6215.86	-2.64647	3.09205e-08	7.20349e-07
gene19141	100820077	LOC100820077	plectin	131.104	1.77231	3.11779e-08	7.25883e-07
gene24659	100791216	LOC100791216	cleavage factor CFIM-25-like protein	73.2487	-1.08946	3.15867e-08	7.34932e-07
gene3048	100788943	LOC100788943	protein ALTERED XYLOGLUCAN 4	37.0938	2.24188	3.17981e-08	7.39381e-07
gene707	100780552	LOC100780552	UDP-glycosyltransferase 89A2	71.9002	-1.35309	3.18386e-08	7.39854e-07
gene30864	100792148	LOC100792148	laccase-11	5.24946	5.63302	3.19338e-08	7.41593e-07
gene22334	100814232	LOC100814232	uncharacterized LOC100814232	96.2225	1.17194	3.20162e-08	7.42613e-07
gene32801	100806814	LOC100806814	3-oxoacyl-[acyl-carrier-protein] reductase 4	83.6222	1.26364	3.20183e-08	7.42613e-07
gene29861	100784003	LOC100784003	phosphatidylinositol 3,4,5-trisphosphate 3-phosphatase and protein-tyrosine-phosphatase PTEN2A	224.423	-0.561217	3.21919e-08	7.46166e-07
gene1361	100305961	LOC100305961	uncharacterized LOC100305961	505.241	-0.592992	3.23363e-08	7.48566e-07
gene20148	100797319	LOC100797319	pyruvate, phosphate dikinase, chloroplastic-like	653.478	-1.48782	3.23171e-08	7.48566e-07
gene52052	547837	LOC547837	desiccation protectant protein Lea14 homolog	68.2221	-1.19005	3.24313e-08	7.49815e-07
gene7517	100807861	LOC100807861	probable galactinol--sucrose galactosyltransferase 2	53.5815	-1.71008	3.24298e-08	7.49815e-07
gene43372	100786399	LOC100786399	probable sugar phosphate/phosphate translocator At3g17430	63.8331	1.36129	3.25325e-08	7.51206e-07
gene9592	100809846	LOC100809846	protein NRT1/ PTR FAMILY 1.2	36.4272	1.68766	3.25229e-08	7.51206e-07
gene52737	100819280	LOC100819280	phosphoenolpyruvate/phosphate translocator 2, chloroplastic-like	167.225	-2.36947	3.27473e-08	7.55689e-07
gene47863	100791390	LOC100791390	uncharacterized LOC100791390	440.693	-0.990275	3.279e-08	7.56197e-07
gene2746	100306682	LOC100306682	BolA-like domain-containing protein	317.749	0.848726	3.29204e-08	7.58725e-07
gene35042	100779201	LOC100779201	leucine-rich repeat extensin-like protein 3	122.51	-1.0158	3.30571e-08	7.61396e-07
gene36759	100795364	LOC100795364	uncharacterized LOC100795364	33.279	-1.62805	3.38627e-08	7.7946e-07
gene41120	100791867	LOC100791867	pentatricopeptide repeat-containing protein At3g24000, mitochondrial	28.8525	1.64307	3.40691e-08	7.83718e-07
gene46429	100809056	LOC100809056	E3 ubiquitin-protein ligase ATL6	88.671	-2.05558	3.41141e-08	7.8426e-07
gene39178	100794848	LOC100794848	protein TIC 20-v, chloroplastic	49.0196	1.21385	3.41836e-08	7.85365e-07
gene15011	100780314	LOC100780314	tryptophan--tRNA ligase, chloroplastic/mitochondrial	84.8584	1.25508	3.42832e-08	7.86664e-07
gene56813	100796028	LOC100796028	putative zinc finger protein At1g68190	110.261	1.72364	3.42682e-08	7.86664e-07
gene28652	100526955	CYP28	peptidyl-prolyl cis-trans isomerase CYP28	157.194	1.93611	3.45119e-08	7.90997e-07
gene57454	100791652	LOC100791652	organelle RRM domain-containing protein 1, chloroplastic	61.9845	1.31841	3.45153e-08	7.90997e-07
gene27817	100781857	LOC100781857	receptor protein kinase TMK1	219.535	1.40168	3.45853e-08	7.92104e-07
gene32046	100820351	LOC100820351	uncharacterized LOC100820351	81.9004	0.897289	3.4697e-08	7.94166e-07
gene48980	100796128	LOC100796128	polyadenylate-binding protein-interacting protein 7	299.586	-0.577229	3.49312e-08	7.99026e-07
gene13963	100784239	LOC100784239	probable 3-hydroxyisobutyrate dehydrogenase-like 1, mitochondrial	229.65	-0.886845	3.51499e-08	8.03526e-07
gene107	100795944	LOC100795944	pentatricopeptide repeat-containing protein At1g31920	70.5794	-1.68147	3.55957e-08	8.13209e-07
gene49540	100808393	LOC100808393	putative clathrin assembly protein At4g40080	48.1971	-2.2752	3.5769e-08	8.1666e-07
gene10616	100792679	LOC100792679	uncharacterized LOC100792679	160.058	1.15258	3.62489e-08	8.27098e-07
gene10987	100784744	LOC100784744	protein NUCLEAR FUSION DEFECTIVE 4	596.049	1.51194	3.62881e-08	8.27179e-07
gene23141	100784284	LOC100784284	GLABRA2 expression modulator	117.421	-0.951868	3.63202e-08	8.27179e-07
gene39392	100790643	LOC100790643	F-box protein At2g26850	78.7394	-1.20209	3.63177e-08	8.27179e-07
gene28123	100789198	LOC100789198	probable methyltransferase PMT7	25.2735	2.48674	3.64593e-08	8.29829e-07
gene49314	102660192	LOC102660192	uncharacterized LOC102660192	29.9704	1.86617	3.65453e-08	8.31269e-07
gene32645	547476	SFERH-3	ferritin	165.345	-1.49235	3.66486e-08	8.33101e-07
gene37636	100500433	LOC100500433	50S ribosomal protein L34	232.776	1.60777	3.67388e-08	8.34632e-07
gene3036	100786279	LOC100786279	uncharacterized LOC100786279	75.6705	1.19017	3.70441e-08	8.41046e-07
gene43054	100500187	LOC100500187	uncharacterized LOC100500187	71.5674	0.933668	3.71226e-08	8.42306e-07
gene36270	100792197	COL10	zinc finger protein CONSTANS-LIKE 5-like	1034	-1.2094	3.74524e-08	8.49262e-07
gene31300	100783125	LOC100783125	V-type proton ATPase subunit a3	308.421	0.686542	3.79985e-08	8.6111e-07
gene11994	100779940	LOC100779940	probable pectate lyase 22-like	84.4563	4.96652	3.82625e-08	8.66558e-07
gene27520	100816929	LOC100816929	uncharacterized LOC100816929	80.9457	1.14029	3.83096e-08	8.67086e-07
gene15151	100795712	LOC100795712	probable pectin methyltransferase QUA2	26.0285	1.87582	3.84522e-08	8.69776e-07
gene37964	100791489	LOC100791489	protein VTE6, chloroplastic	127.999	-0.789107	3.87488e-08	8.75944e-07
gene49456	100810179	LOC100810179	F-box only protein 6	85.5379	-1.00174	3.92149e-08	8.85932e-07
gene22409	100794166	LOC100794166	pyrophosphate-energized vacuolar membrane proton pump	149.748	1.37342	3.94773e-08	8.91309e-07
gene9617	100816265	LOC100816265	caffeoylshikimate esterase	114.419	-1.12041	3.95546e-08	8.92505e-07
gene40294	100796434	LOC100796434	scarecrow-like protein 1	303.725	-1.21612	3.9623e-08	8.93496e-07
gene20894	100788892	LOC100788892	probable inactive receptor kinase At1g48480	58.5288	1.79257	3.97635e-08	8.96113e-07
gene18765	100778184	LOC100778184	zinc finger CCCH domain-containing protein 20	93.1657	-1.80686	4.02303e-08	9.06073e-07
gene33259	100802600	LOC100802600	coatomer subunit alpha-2	45.3273	1.61582	4.04451e-08	9.09954e-07
gene54639	100805219	LOC100805219	fasciclin-like arabinogalactan protein 11	51.2348	3.94679	4.04523e-08	9.09954e-07
gene30580	100792689	LOC100792689	histone-lysine N-methyltransferase, H3 lysine-9 specific SUVH3	27.6842	1.83736	4.06516e-08	9.13875e-07
gene17806	100817742	LOC100817742	uncharacterized LOC100817742	6.94021	3.50431	4.07114e-08	9.14529e-07
gene55894	100778146	LOC100778146	non-specific phospholipase C2	38.8943	1.86159	4.07308e-08	9.14529e-07
gene18871	100820605	LOC100820605	transcription factor EMB1444	110.824	1.19159	4.07865e-08	9.15218e-07
gene29500	100818728	LOC100818728	hevamine-A	39.2151	-1.63378	4.1131e-08	9.22383e-07
gene18990	100776776	LAX9	auxin transporter-like protein 9	30.3321	3.36567	4.12414e-08	9.24227e-07
gene6969	100794411	LOC100794411	peptidyl-prolyl cis-trans isomerase FKBP62	89.0184	1.41554	4.12637e-08	9.24227e-07
gene39371	100801403	LOC100801403	coumaroyl-CoA:anthocyanidin 3-O-glucoside-6''-O-coumaroyltransferase 1	17.0408	2.125	4.14705e-08	9.28289e-07
gene34862	100788289	LOC100788289	BEL1-like homeodomain protein 1	166.858	-1.52958	4.16781e-08	9.32365e-07
gene8743	778086	MYB114	MYB transcription factor MYB114	49.8617	-3.26833	4.17791e-08	9.34054e-07
gene37863	100801566	LOC100801566	protein tfg-1	187.651	-1.75271	4.19268e-08	9.36784e-07
gene27316	100818363	LOC100818363	flowering locus K homology domain	78.3025	0.912867	4.2083e-08	9.39366e-07
gene28845	100775420	LOC100775420	cysteine synthase-like	192.959	-0.557076	4.20937e-08	9.39366e-07
gene49466	100797397	LOC100797397	F-box protein	60.4912	-1.31743	4.21404e-08	9.39833e-07
gene33405	100806123	LOC100806123	cyanogenic beta-glucosidase	45.5464	-1.76977	4.26715e-08	9.51098e-07
gene24833	100776657	LOC100776657	pentatricopeptide repeat-containing protein At3g06430, chloroplastic	25.827	1.5255	4.28911e-08	9.55283e-07
gene57315	100787232	LOC100787232	NAC domain-containing protein 17	281.069	-1.16378	4.29115e-08	9.55283e-07
gene5018	100812670	LOC100812670	uncharacterized LOC100812670	33.059	-2.32337	4.33586e-08	9.64649e-07
gene52209	100776866	LOC100776866	inositol hexakisphosphate and diphosphoinositol-pentakisphosphate kinase VIP2	315.021	-1.42347	4.36574e-08	9.70708e-07
gene55126	100804158	LOC100804158	universal stress protein PHOS32	61.1253	-1.84814	4.38129e-08	9.73573e-07
gene2216	106798920	106798920	106798920	11.9617	-2.09082	4.4073e-08	9.78163e-07
gene31293	100780424	LOC100780424	kinesin-like protein KIN-7D, mitochondrial	161.037	1.14727	4.40578e-08	9.78163e-07
gene34852	100820007	HDA14	histone deacetylase	105.192	0.724366	4.416e-08	9.795e-07
gene31043	100788445	LOC100788445	monosaccharide-sensing protein 2	42.0676	2.32908	4.43795e-08	9.83497e-07
gene4330	100775579	LOC100775579	probable mediator of RNA polymerase II transcription subunit 26b	47.8381	-1.17384	4.4394e-08	9.83497e-07
gene41712	100786928	LOC100786928	uncharacterized LOC100786928	19.953	2.49509	4.47536e-08	9.90604e-07
gene41902	100812797	LOC100812797	ENTH domain-containing protein	72.394	-1.2686	4.47689e-08	9.90604e-07
gene47099	100780382	LOC100780382	cation/H(+) antiporter 19	40.5113	1.19885	4.55687e-08	1.00769e-06
gene19018	100778912	LOC100778912	thylakoid ADP,ATP carrier protein, chloroplastic	29.5425	1.60254	4.59029e-08	1.01447e-06
gene16427	100810430	LOC100810430	preprotein translocase subunit SECY, chloroplastic	355.226	0.862019	4.60376e-08	1.01683e-06
gene49214	106796711	LOC106796711	calmodulin-like protein 4	18.3654	-2.55846	4.6184e-08	1.01945e-06
gene17509	100776243	LOC100776243	uncharacterized LOC100776243	38.6764	1.54901	4.63157e-08	1.02112e-06
gene26605	100778244	LOC100778244	biotin carboxyl carrier protein of acetyl-CoA carboxylase, chloroplastic	104.382	1.04694	4.6299e-08	1.02112e-06
gene33419	100783150	LOC100783150	uncharacterized LOC100783150	169.937	1.89197	4.63458e-08	1.02117e-06
gene4243	100800200	LOC100800200	uncharacterized LOC100800200	351.312	-0.807056	4.63889e-08	1.02129e-06
gene7033	100804322	LOC100804322	uncharacterized protein At2g37660, chloroplastic	233.801	-0.826641	4.64072e-08	1.02129e-06
gene13160	100777789	LOC100777789	auxin response factor 6	140.641	1.28509	4.71718e-08	1.0375e-06
gene38919	100777295	LOC100777295	pleiotropic drug resistance protein 1	1212.3	-2.60421	4.76106e-08	1.04652e-06
gene10070	100784391	LOC100784391	urea-proton symporter DUR3	191.809	-1.49851	4.86664e-08	1.06873e-06
gene39740	100818981	LOC100818981	beta-galactosidase 5	72.1318	2.98749	4.86794e-08	1.06873e-06
gene29851	100777558	LOC100777558	probable cinnamyl alcohol dehydrogenase	429.701	-1.51069	4.8795e-08	1.07062e-06
gene30870	100794267	LOC100794267	transmembrane protein 53	43.1696	1.49545	4.8876e-08	1.07175e-06
gene27404	100775793	LOC100775793	CLIP-associated protein	59.0121	1.50014	4.92947e-08	1.08029e-06
gene43544	100817756	LOC100817756	uncharacterized LOC100817756	18.0923	3.73326	4.95328e-08	1.08486e-06
gene36059	100819514	LOC100819514	E3 ubiquitin-protein ligase RZF1	275.101	-1.11108	4.95777e-08	1.08519e-06
gene258	100796652	LOC100796652	protein DETOXIFICATION 27	20.7103	-2.21011	4.97165e-08	1.08758e-06
gene14405	102664899	LOC102664899	uncharacterized LOC102664899	23.2184	-2.49891	4.98624e-08	1.09012e-06
gene41086	100779084	LOC100779084	uncharacterized LOC100779084	21.6138	2.79165	4.99758e-08	1.09129e-06
gene4835	100813741	LOC100813741	NDR1/HIN1-like protein 1	134.918	1.87627	4.99716e-08	1.09129e-06
gene20280	100791878	LOC100791878	cytochrome b561 and DOMON domain-containing protein At5g47530	41.0769	-1.79505	5.01256e-08	1.09391e-06
gene11968	100778150	LOC100778150	ferric reduction oxidase 8, mitochondrial-like	67.4681	-2.51437	5.03498e-08	1.09815e-06
[truncated: 34,924 more rows]

## Sheet: Da vs ctrl, uninf
id	Entrez_id	symbol	genename	baseMean	log2FoldChange	pvalue	padj
[truncated: 27,339 more rows]

[truncated: 14 more sheets: BjDa vs Bj, uninf, Bj vs ctrl, BPMV, BjDa vs ctrl, BPMV, Da vs ctrl, BPMV, BjDa vs Bj, BPMV, ctrl-BPMV vs ctrl-uninf,  BjDa-BPMV vs BjDa-uninf, Bj-BPMV vs Bj-uninf, Bj-BPMV vs ctrl-uninf, BjDa-BPMV vs ctrl-uninf, Da-BPMV vs ctrl-uninf, allBact-uninf vs ctrl-uninf, allBact-BPMV vs ctrl-uninf, allBact-uninf vs allBact-BPMV]
