# Supplementary material for: Beneficial rhizobacteria and virus infection modulate the soybean metabolome and influence the feeding preferences of the virus vector Epilachna varivestis
Source: New Phytol. 2026 Mar 24;250(4):2599–618. doi: 10.1111/nph.71104 (PMC13103440; doi:10.1111/nph.71104)
Supplement: Supplementary file 3 — Dataset S3 WGCNA module membership table with gene IDs, symbols, Entrez IDs, module assignments, and hub gene positions. [file NPH-250-2599-s008.xlsx]

## Sheet: Sheet1
New Phytologist Supporting Information
Article title: Beneficial rhizobacteria and virus infection modulate the soybean metabolome and influence the feeding preferences of the virus vector Epilachna varivestis
Authors: Hannier Pulido, Kerry E. Mauck, Consuelo M. De Moraes, Mark C. Mescher
Article acceptance date: 9 February 2026

## Sheet: Sheet 1
gene	Entrez_id	symbol	genename	module	position
gene38931	100306093	LOC100306093	uncharacterized LOC100306093	0	1
gene17850	100499633	LOC100499633	ELF4-like protein	0	2
gene22370	100527610	LOC100527610	uncharacterized LOC100527610	0	3
gene53540	100775277	LOC100775277	transcription termination factor MTERF5, chloroplastic	0	4
gene32299	100780614	LOC100780614	transmembrane protein 56-B-like	0	5
gene47742	100796846	LOC100796846	translocase of chloroplast 90, chloroplastic	0	6
gene14278	547833	DHFR-TS	bifunctional dihydrofolate reductase-thymidylate synthase	0	7
gene39694	100784083	LOC100784083	ARF guanine-nucleotide exchange factor GNOM	0	8
gene5078	100777719	LOC100777719	uncharacterized LOC100777719	0	9
gene25031	106794558	LOC106794558	zinc finger BED domain-containing protein RICESLEEPER 1	0	10
gene9568	100801697	LOC100801697	signal peptide peptidase	0	11
gene23408	102661209	LOC102661209	uncharacterized LOC102661209	0	12
gene42615	100802836	LOC100802836	malonyl-CoA decarboxylase, mitochondrial	0	13
gene35950	100776757	LOC100776757	reticulon-like protein B16	0	14
gene13036	100794454	LOC100794454	potassium transporter 10	0	15
gene6348	100791611	LOC100791611	pentatricopeptide repeat-containing protein	0	16
gene8048	100791594	LOC100791594	BTB/POZ domain-containing protein FBL11	0	17
gene42855	100526986	LOC100526986	uncharacterized LOC100526986	0	18
gene9518	100786656	LOC100786656	uncharacterized LOC100786656	0	19
gene39009	100799776	LOC100799776	galactoside 2-alpha-L-fucosyltransferase	0	20
gene23184	100800882	100800882	100800882	0	21
gene35868	100802627	LOC100802627	uncharacterized LOC100802627	0	22
gene56380	100811137	LOC100811137	protein BLISTER	0	23
gene26999	100802539	LOC100802539	tRNA(His) guanylyltransferase 2	0	24
gene29719	100783282	LOC100783282	cyclin-T1-3	0	25
gene7400	100777410	LOC100777410	protein ARV 2	0	26
gene36266	100807929	LOC100807929	small nuclear ribonucleoprotein E	0	27
gene48138	100812849	LOC100812849	pentatricopeptide repeat-containing protein At4g17616	0	28
gene55581	100809325	LOC100809325	tRNase Z TRZ1	0	29
gene57800	100799748	LOC100799748	probable serine/threonine protein phosphatase 2A regulatory subunit B''delta	0	30
gene54491	100804864	LOC100804864	putative lysine-specific demethylase JMJ16	0	31
gene17584	100789058	LOC100789058	serine/threonine protein phosphatase 2A 55 kDa regulatory subunit B	0	32
gene28892	100788250	LOC100788250	bifunctional TH2 protein, mitochondrial	0	33
gene35764	100818957	LOC100818957	plastidic glucose transporter 4	0	34
gene43714	100820258	LOC100820258	G-type lectin S-receptor-like serine/threonine-protein kinase At1g67520	0	35
gene10235	100779718	LOC100779718	F-box protein At3g54460	0	36
gene23024	100811353	LOC100811353	uncharacterized protein At4g17910	0	37
gene16752	100306405	LOC100306405	uncharacterized LOC100306405	0	38
gene52734	100818040	LOC100818040	uncharacterized LOC100818040	0	39
gene44447	100786949	LOC100786949	probable magnesium transporter NIPA4	0	40
gene24329	100306269	LOC100306269	uncharacterized LOC100306269	0	41
gene19291	100791693	LOC100791693	protein VAC14 homolog	0	42
gene46703	100816200	LOC100816200	cullin-associated NEDD8-dissociated protein 1	0	43
gene6011	100788070	LOC100788070	COP9 signalosome complex subunit 2	0	44
gene8639	100810209	LOC100810209	c-Myc-binding protein homolog	0	45
gene8554	100784894	LOC100784894	translation initiation factor eIF-2B subunit epsilon	0	46
gene21058	100778388	LOC100778388	potassium transporter 7	0	47
gene6052	100785953	LOC100785953	SKP1-like protein 21	0	48
gene11158	102668229	LOC102668229	uncharacterized LOC102668229	0	49
gene40366	100806881	100806881	100806881	0	50
gene39250	100791167	LOC100791167	VPS35 endosomal protein sorting factor-like	0	51
gene30254	100803983	LOC100803983	FCS-Like Zinc finger 8	0	52
gene54548	100817679	LOC100817679	protein NLRC3	0	53
gene7510	100804856	LOC100804856	insulin-degrading enzyme-like 1, peroxisomal	0	54
gene21926	100794355	LOC100794355	50S ribosomal protein L7/L12-like	0	55
gene26027	100788574	LOC100788574	serinc domain-containing protein	0	56
gene31779	100799924	LOC100799924	nardilysin-like	0	57
gene14509	100778556	LOC100778556	UDP-N-acetylglucosamine transferase subunit ALG14	0	58
gene4906	100305510	LOC100305510	uncharacterized LOC100305510	0	59
gene20555	100819743	LOC100819743	potassium transporter 3	0	60
gene3100	100799510	LOC100799510	uncharacterized LOC100799510	0	61
gene42104	100808145	LOC100808145	MADS-box transcription factor 23	0	62
gene41356	100783205	LOC100783205	nijmegen breakage syndrome 1 protein	0	63
gene38223	100793952	LOC100793952	uncharacterized LOC100793952	0	64
gene11926	100790607	DXR1	1-deoxy-D-xylulose 5-phosphate reductoisomerase, chloroplastic-like	0	65
gene10876	100798149	LOC100798149	uncharacterized LOC100798149	0	66
gene29551	100783465	LOC100783465	WW domain-containing oxidoreductase-like	0	67
gene55602	100776023	LOC100776023	protein WVD2-like 7	0	68
gene12412	100802611	LOC100802611	putative pentatricopeptide repeat-containing protein At3g01580	0	69
gene54662	100793539	LOC100793539	RNA polymerase sigma factor sigF, chloroplastic	0	70
gene38307	100792544	LOC100792544	pentatricopeptide repeat-containing protein At1g11900	0	71
gene1174	100306188	LOC100306188	MARVEL domain-containing protein	0	72
gene34478	100782263	LOC100782263	uncharacterized LOC100782263	0	73
gene22629	100817937	LOC100817937	uncharacterized LOC100817937	0	74
gene49797	100815703	LOC100815703	inositol 1,3,4-trisphosphate 5/6-kinase 4	0	75
gene40342	100803156	LOC100803156	protein LAZ1 homolog 1	0	76
gene2572	100783433	LOC100783433	protein EXPORTIN 1A	0	77
gene6053	100779540	LOC100779540	signal peptide peptidase-like 4	0	78
gene39906	100787632	LOC100787632	mannose-P-dolichol utilization defect 1 protein homolog	0	79
gene37962	100790441	LOC100790441	NADH kinase	0	80
gene49707	100793007	LOC100793007	uncharacterized protein At2g39920	0	81
gene9328	100803643	LOC100803643	F-box/LRR-repeat protein 15	0	82
gene22008	100813525	LOC100813525	protein FAR1-RELATED SEQUENCE 6	0	83
gene38308	100793073	LOC100793073	vacuolar sorting protein 18	0	84
gene37518	100793428	LOC100793428	uncharacterized LOC100793428	0	85
gene20657	100783565	LOC100783565	zinc protease PQQL-like	0	86
gene25353	100802511	100802511	100802511	0	87
gene26229	100802864	LOC100802864	as1/2 enhancer7-like protein	0	88
gene1725	100305753	LOC100305753	AdoMet-MTases superfamily protein	0	89
gene39085	100790120	LOC100790120	mitochondrial import inner membrane translocase subunit TIM10	0	90
gene40984	100784974	LOC100784974	uncharacterized LOC100784974	0	91
gene41347	100779975	LOC100779975	ABC transporter B family member 25, mitochondrial	0	92
gene772	100806947	LOC100806947	F-box/FBD/LRR-repeat protein At1g13570	0	93
gene23834	100820083	LOC100820083	uncharacterized LOC100820083	0	94
gene55206	100812350	LOC100812350	branched-chain-amino-acid aminotransferase-like protein 1	0	95
gene21153	100804775	LOC100804775	probable starch synthase 4, chloroplastic/amyloplastic	0	96
gene20672	100783754	LOC100783754	derlin-1	0	97
gene52451	100802544	LOC100802544	cell division cycle protein 27 homolog B	0	98
gene3362	100812484	LOC100812484	uncharacterized LOC100812484	0	99
gene27848	100306050	LOC100306050	uncharacterized LOC100306050	0	100
gene24207	102666690	LOC102666690	disease resistance protein RGA2	0	101
gene33378	100818954	LOC100818954	RHOMBOID-like protein 13	0	102
gene1648	100786595	LOC100786595	uncharacterized LOC100786595	0	103
gene11093	100527093	LOC100527093	uncharacterized LOC100527093	0	104
gene40004	100783557	LOC100783557	protein indeterminate-domain 7	0	105
gene41802	100804956	LOC100804956	small G protein signaling modulator 1	0	106
gene49313	100802514	LOC100802514	26S proteasome regulatory subunit 10B homolog A	0	107
gene46902	100812839	LOC100812839	RING finger and CHY zinc finger domain-containing protein 1-like	0	108
gene24890	100806592	LOC100806592	pentatricopeptide repeat-containing protein At4g21300	0	109
gene8383	100780244	LOC100780244	transmembrane protein 184A	0	110
gene49291	100816907	LOC100816907	U-box domain-containing protein 5	0	111
gene42521	100780519	LOC100780519	protein FAR1-RELATED SEQUENCE 7	0	112
gene11958	100796750	LOC100796750	FKBP12-interacting protein of 37 kDa	0	113
gene12762	102668682	LOC102668682	pentatricopeptide repeat-containing protein At5g67570, chloroplastic-like	0	114
gene38125	100789383	LOC100789383	uncharacterized LOC100789383	0	115
gene17451	100305584	LOC100305584	uncharacterized LOC100305584	0	116
gene57915	100790589	LOC100790589	cyclin-H1-1	0	117
gene15971	100527401	LOC100527401	putative succinate dehydrogenase subunit	0	118
gene30793	100778105	LOC100778105	protein DA1-related 1	0	119
gene22551	102664782	LOC102664782	cyclic dof factor 1	0	120
gene44985	100781073	LOC100781073	uncharacterized LOC100781073	0	121
gene13363	100801724	LOC100801724	elongation factor 1-alpha	0	122
gene14206	100802811	LOC100802811	protein FAR1-RELATED SEQUENCE 2	0	123
gene16536	100500573	HGO3	homogentisate 1,2-dioxygenase	0	124
gene14623	100801015	LOC100801015	serine carboxypeptidase-like 11	0	125
gene14088	100795164	LOC100795164	general transcription and DNA repair factor IIH subunit TFB5	0	126
gene39682	100813483	LOC100813483	protein YIPF1 homolog	0	127
gene27018	100804854	LOC100804854	uncharacterized LOC100804854	0	128
gene20846	100792588	LOC100792588	protein DETOXIFICATION 16	0	129
gene33727	100818419	LOC100818419	transmembrane 9 superfamily member 5	0	130
gene49989	100800201	LOC100800201	N-terminal acetyltransferase B complex auxiliary subunit NAA25	0	131
gene26218	100800190	LOC100800190	glycerol-3-phosphate acyltransferase, chloroplastic	0	132
gene848	100526854	LOC100526854	CASP-like protein 4	0	133
gene5931	100786269	LOC100786269	SNF1-related protein kinase regulatory subunit beta-2	0	134
gene43961	106796322	106796322	106796322	0	135
gene4324	100776328	LOC100776328	uncharacterized LOC100776328	0	136
gene15044	100810420	LOC100810420	uncharacterized LOC100810420	0	137
gene25838	100797546	LOC100797546	protein-S-isoprenylcysteine O-methyltransferase A-like	0	138
gene32322	100811953	CRK26	cysteine-rich receptor-like protein kinase	0	139
gene5962	100813389	LOC100813389	brefeldin A-inhibited guanine nucleotide-exchange protein 1	0	140
gene14830	100795710	SPX4	SPX domain-containing protein 4	0	141
gene2606	100527061	LOC100527061	uncharacterized LOC100527061	0	142
gene11517	100818402	LOC100818402	biotin--protein ligase 2	0	143
gene57702	100815745	LOC100815745	damage-control phosphatase At2g17340	0	144
gene39090	100804947	LOC100804947	TBC1 domain family member 2B	0	145
gene35912	100809368	LOC100809368	uncharacterized LOC100809368	0	146
gene13281	100799560	LOC100799560	pentatricopeptide repeat-containing protein At4g32450, mitochondrial	0	147
gene44210	100783035	LOC100783035	protein NARROW LEAF 1	0	148
gene20408	100790484	LOC100790484	TOM1-like protein 5	0	149
gene55559	100807730	LOC100807730	pentatricopeptide repeat-containing protein At2g15820, chloroplastic	0	150
gene16587	100790445	LOC100790445	11-oxo-beta-amyrin 30-oxidase	0	151
gene13085	100812743	LOC100812743	protein NRT1/ PTR FAMILY 8.3	0	152
gene44912	100819038	LOC100819038	uncharacterized LOC100819038	0	153
gene49194	100791026	LOC100791026	probable E3 ubiquitin-protein ligase RHG1A	0	154
gene15033	100785676	LOC100785676	protein FAM135B	0	155
gene9677	100795674	LOC100795674	ubiquitin carboxyl-terminal hydrolase 17	0	156
gene21306	100802149	LOC100802149	probable dolichyl pyrophosphate Glc1Man9GlcNAc2 alpha-1,3-glucosyltransferase	0	157
gene48613	100794559	LOC100794559	transcription factor MYB3R-1-like	0	158
gene23167	100801068	LOC100801068	AP-1 complex subunit mu-2	0	159
gene32741	106795215	106795215	106795215	0	160
gene33670	100788476	LOC100788476	syndetin	0	161
gene33086	100799213	LOC100799213	bifunctional dihydroflavonol 4-reductase/flavanone 4-reductase-like	0	162
gene13492	100793416	LOC100793416	probable LRR receptor-like serine/threonine-protein kinase At5g10290	0	163
gene40919	100776426	LOC100776426	uncharacterized LOC100776426	0	164
gene25960	106794627	LOC106794627	LEAF RUST 10 DISEASE-RESISTANCE LOCUS RECEPTOR-LIKE PROTEIN KINASE-like 2.5	0	165
gene40067	100787095	LOC100787095	phospholipid hydroperoxide glutathione peroxidase, chloroplastic-like	0	166
gene36381	100783719	LOC100783719	uncharacterized LOC100783719	0	167
gene12947	100127418	LOC100127418	p34cdc2 protein kinase	0	168
gene711	102670507	LOC102670507	uncharacterized LOC102670507	0	169
gene28716	100783998	LOC100783998	solute carrier family 40 member 3, chloroplastic	0	170
gene38544	100810773	LOC100810773	helicase protein MOM1	0	171
gene7925	100783117	LOC100783117	E3 ubiquitin-protein ligase MARCHF11	0	172
gene14609	547998	SCA2	plasma membrane Ca2+-ATPase	0	173
gene28821	100814635	LOC100814635	receptor-like cytosolic serine/threonine-protein kinase RBK2	0	174
gene43925	100776964	LOC100776964	putative disease resistance protein At3g14460	0	175
gene21076	100785702	LOC100785702	F-box/kelch-repeat protein At1g22040	0	176
gene21614	106799530	LOC106799530	DNA damage-binding protein 1a	0	177
gene28662	100811263	LOC100811263	eukaryotic translation initiation factor 3 subunit M	0	178
gene51118	100780755	100780755	100780755	0	179
gene24795	100306691	LOC100306691	Nup88 domain-containing protein	0	180
gene39322	100790457	LOC100790457	uncharacterized LOC100790457	0	181
gene40306	102662602	LOC102662602	uncharacterized LOC102662602	0	182
gene54590	100780784	LOC100780784	phosphatidate phosphatase PAH1	0	183
gene52163	100812486	LOC100812486	MDIS1-interacting receptor like kinase 2	0	184
gene52912	100780257	LOC100780257	TMV resistance protein N	0	185
gene24450	100786244	LOC100786244	vesicle-associated membrane protein 724	0	186
gene56804	100793924	LOC100793924	uncharacterized LOC100793924	0	187
gene28399	100798991	LOC100798991	polycomb group protein EMBRYONIC FLOWER 2	0	188
gene48964	100790690	LOC100790690	probable folate-biopterin transporter 2	0	189
gene54254	100797059	LOC100797059	uncharacterized LOC100797059	0	190
gene25682	100804454	LOC100804454	uncharacterized LOC100804454	0	191
gene42232	100809588	LOC100809588	putative serine/threonine-protein kinase	0	192
gene29999	100792992	LOC100792992	tubulin-folding cofactor D	0	193
gene2778	100776852	LOC100776852	COP1-interacting protein 7	0	194
gene16925	100499833	LOC100499833	protein translation factor SUI1 homolog 1	0	195
gene21987	100305901	LOC100305901	UDP-glycosyltransferase TURAN-like	0	196
gene57182	100792512	LOC100792512	pentatricopeptide repeat-containing protein At3g60050	0	197
gene45984	100787142	LOC100787142	putative deoxyribonuclease TATDN3	0	198
gene50005	100810877	LOC100810877	rab3 GTPase-activating protein catalytic subunit	0	199
gene121	100810147	LOC100810147	uncharacterized LOC100810147	0	200
gene24585	100816912	LOC100816912	pathogenesis-related homeodomain protein	0	201
gene18675	100797501	LOC100797501	acetylornithine aminotransferase, mitochondrial	0	202
gene49953	100305989	LOC100305989	uncharacterized LOC100305989	0	203
gene57951	102661919	LOC102661919	uncharacterized LOC102661919	0	204
gene1992	100786957	LOC100786957	transmembrane protein 222-like	0	205
gene26984	100800409	LOC100800409	PKS-NRPS hybrid synthetase CHGG_01239-like	0	206
gene43097	100783405	LOC100783405	pentatricopeptide repeat-containing protein At5g57250, mitochondrial	0	207
gene4356	100781110	LOC100781110	exocyst complex component SEC15A	0	208
gene56773	100777447	LOC100777447	cysteine--tRNA ligase 2, cytoplasmic	0	209
gene605	100815127	LOC100815127	protein root UVB sensitive 3	0	210
gene48180	100795795	LOC100795795	uncharacterized LOC100795795	0	211
gene25761	100793664	LOC100793664	toll/interleukin-1 receptor-like protein	0	212
gene18557	100783935	LOC100783935	CCR4-NOT transcription complex subunit 1	0	213
gene19750	102660455	LOC102660455	uncharacterized LOC102660455	0	214
gene25121	100809256	LOC100809256	kinesin-like protein KIN-7K, chloroplastic	0	215
gene57224	778166	LOC778166	protein REVEILLE 6	0	216
gene50484	106797150	LOC106797150	zinc finger BED domain-containing protein RICESLEEPER 2	0	217
gene38366	100781014	LOC100781014	histone-lysine N-methyltransferase ATXR2	0	218
gene11760	102667604	LOC102667604	uncharacterized LOC102667604	0	219
gene11402	100782786	LOC100782786	vacuolar protein sorting-associated protein 45 homolog	0	220
gene25692	100807654	LOC100807654	uncharacterized LOC100807654	0	221
gene28417	100337654	LOC100337654	ubiquitin specific protease 12	0	222
gene8640	100810735	LOC100810735	vacuolar protein sorting-associated protein 52 A	0	223
gene55505	100789712	LOC100789712	protein gar2	0	224
gene43704	106796283	106796283	106796283	0	225
gene13830	100815589	LOC100815589	spastin	0	226
gene8641	100527314	LOC100527314	single-stranded DNA-bindig protein WHY2-like protein	0	227
gene25912	100810504	LOC100810504	protein C2-DOMAIN ABA-RELATED 4	0	228
gene42704	100775535	LOC100775535	DNA-directed RNA polymerases IV and V subunit 4	0	229
gene26685	100804817	LOC100804817	uncharacterized LOC100804817	0	230
gene58058	100778519	LOC100778519	uncharacterized LOC100778519	0	231
gene46579	100527367	LOC100527367	uncharacterized LOC100527367	0	232
gene43032	100806034	LOC100806034	histone-lysine N-methyltransferase ATXR7	0	233
gene19689	100792557	LOC100792557	flap endonuclease Xni	0	234
gene22329	100790491	LOC100790491	uncharacterized LOC100790491	0	235
gene6566	100527643	LOC100527643	uncharacterized LOC100527643	0	236
gene20106	100810976	LOC100810976	sucrose nonfermenting 4-like protein	0	237
gene41717	100788537	LOC100788537	MMS19 nucleotide excision repair protein homolog	0	238
gene44162	100820436	LOC100820436	ubiquitin carboxyl-terminal hydrolase 25	0	239
gene5085	100779855	LOC100779855	probable ribonuclease P/MRP protein subunit POP5	0	240
gene46209	100789433	LOC100789433	receptor-like protein EIX2	0	241
gene46245	100781797	LOC100781797	pentatricopeptide repeat-containing protein At4g21190	0	242
gene10951	100780621	LOC100780621	probable ubiquitin-like-specific protease 2A	0	243
gene52582	100807673	LOC100807673	DNA ligase 6	0	244
gene49577	100813765	LOC100813765	ABC transporter D family member 1	0	245
gene19886	100803160	LOC100803160	transcriptional repressor ILP1	0	246
gene488	100500569	LOC100500569	uncharacterized LOC100500569	0	247
gene25893	106794620	106794620	106794620	0	248
gene13962	100783175	LOC100783175	hexokinase-1	0	249
gene30302	100810899	LOC100810899	pentatricopeptide repeat-containing protein At1g52640, mitochondrial	0	250
gene21244	100789429	SOS1	Na+/H+ antiporter	0	251
gene38896	100793425	LOC100793425	pentatricopeptide repeat-containing protein At3g16010	0	252
gene50532	100812339	LOC100812339	uncharacterized LOC100812339	0	253
gene20309	100800868	LOC100800868	calcineurin B-like protein 3	0	254
gene32949	106795223	LOC106795223	uncharacterized LOC106795223	0	255
gene3420	100786788	LOC100786788	eukaryotic peptide chain release factor subunit 1-3	0	256
gene12733	100816491	LOC100816491	uncharacterized LOC100816491	0	257
gene42671	106796311	LOC106796311	pentatricopeptide repeat-containing protein At4g16390, chloroplastic	0	258
gene39649	100801575	LOC100801575	adenylosuccinate lyase	0	259
gene49807	100795997	LOC100795997	protein PTST, chloroplastic	0	260
gene56556	100805068	LOC100805068	uncharacterized LOC100805068	0	261
gene1807	100820285	LOC100820285	uncharacterized LOC100820285	0	262
gene5109	100788236	LOC100788236	calmodulin-binding receptor-like cytoplasmic kinase 1	0	263
gene49644	100804658	LOC100804658	cytosolic endo-beta-N-acetylglucosaminidase 1	0	264
gene37539	100791479	LOC100791479	pentatricopeptide repeat-containing protein At1g09900	0	265
gene6299	100800236	LOC100800236	cytochrome P450 71A1	0	266
gene53502	100306007	LOC100306007	uncharacterized LOC100306007	0	267
gene9566	100801153	LOC100801153	beta-adaptin-like protein A	0	268
gene31462	100785608	LOC100785608	beta-glucosidase 12	0	269
gene49622	100527372	LOC100527372	armadillo/beta-catenin-like repeat protein	0	270
gene1781	100813355	LOC100813355	probable polyamine transporter At1g31830	0	271
gene10887	100807542	LOC100807542	putative pentatricopeptide repeat-containing protein At1g64310	0	272
gene10598	100786318	LOC100786318	uncharacterized LOC100786318	0	273
gene42440	100804420	LOC100804420	F-box/kelch-repeat protein At1g30090	0	274
gene8823	102661885	LOC102661885	uncharacterized LOC102661885	0	275
gene52852	100808949	LOC100808949	uncharacterized LOC100808949	0	276
gene52123	100805550	LOC100805550	probable purine permease 11	0	277
gene32294	100779544	LOC100779544	bifunctional bis(5'-adenosyl)-triphosphatase/adenylylsulfatase FHIT-like	0	278
gene54219	100782940	LOC100782940	uncharacterized LOC100782940	0	279
gene55684	100795511	LOC100795511	probable zinc transporter 10-like	0	280
gene11146	100781715	LOC100781715	phosphatidylinositol 4-kinase beta 1	0	281
gene29312	100796673	LOC100796673	exocyst complex component SEC8	0	282
gene10515	100803635	LOC100803635	retrovirus-related Pol polyprotein from transposon 17.6	0	283
gene2510	100808011	LOC100808011	uncharacterized LOC100808011	0	284
gene50602	100782928	LOC100782928	reticulon-like protein B8	0	285
gene31206	100795481	LOC100795481	BTB/POZ domain-containing protein At1g50280	0	286
gene9251	100796388	LOC100796388	uncharacterized protein KIAA0930 homolog	0	287
gene12450	100802070	LOC100802070	protein MON2 homolog	0	288
gene28653	100816418	LOC100816418	uncharacterized LOC100816418	0	289
gene33724	100817881	LOC100817881	uncharacterized LOC100817881	0	290
gene40223	102663940	LOC102663940	uncharacterized LOC102663940	0	291
gene52952	100790398	LOC100790398	ethylene-responsive transcription factor ERN2	0	292
gene12192	102659528	LOC102659528	uncharacterized LOC102659528	0	293
gene47204	100778060	LOC100778060	heat stress transcription factor A-2	0	294
gene56134	100780812	LOC100780812	uncharacterized LOC100780812	0	295
gene49062	100500259	LOC100500259	uncharacterized LOC100500259	0	296
gene32932	100526909	LOC100526909	signal recognition particle 14	0	297
gene47036	100306572	LOC100306572	uncharacterized LOC100306572	0	298
gene33558	102666460	LOC102666460	pentatricopeptide repeat-containing protein At2g27800, mitochondrial	0	299
gene30891	100500348	LOC100500348	uncharacterized LOC100500348	0	300
gene17143	100806529	LOC100806529	uncharacterized LOC100806529	0	301
gene19078	106799257	106799257	106799257	0	302
gene49806	100793531	LOC100793531	protein C2-DOMAIN ABA-RELATED 1	0	303
gene12953	100777982	LOC100777982	alpha N-terminal protein methyltransferase 1	0	304
gene57169	100788300	LOC100788300	protein phosphatase inhibitor 2	0	305
gene48643	100527594	LOC100527594	thioredoxin-related transmembrane protein 2	0	306
gene13927	100793240	LOC100793240	xaa-Pro dipeptidase-like	0	307
gene14942	100783899	LOC100783899	protein ANTI-SILENCING 1	0	308
gene35561	100776209	LOC100776209	probable plastidic glucose transporter 1	0	309
gene44508	102660515	LOC102660515	nuclear pore complex protein NUP107	0	310
gene57408	100820379	LOC100820379	OVARIAN TUMOR DOMAIN-containing deubiquitinating enzyme 9	0	311
gene55568	100776183	LOC100776183	tobamovirus multiplication protein 3	0	312
gene46660	100788740	LOC100788740	phospholipid-transporting ATPase 1	0	313
gene31256	100500369	LOC100500369	uncharacterized LOC100500369	0	314
gene36749	100527930	LOC100527930	uncharacterized LOC100527930	0	315
gene13429	100775852	LOC100775852	suppressor of mec-8 and unc-52 protein homolog 1	0	316
gene18054	100796795	LOC100796795	pentatricopeptide repeat-containing protein At4g01030, mitochondrial	0	317
gene3272	106795443	106795443	106795443	0	318
gene13647	100781734	LOC100781734	F-box protein At5g39450	0	319
gene20353	100817579	LOC100817579	uncharacterized LOC100817579	0	320
gene30527	100815919	LOC100815919	DNA mismatch repair protein MSH4	0	321
gene13771	100799758	LOC100799758	serine racemase	0	322
gene51368	106797160	106797160	106797160	0	323
gene22226	100784291	LOC100784291	DNA replication complex GINS protein SLD5	0	324
gene14617	100799782	LOC100799782	GPN-loop GTPase QQT1	0	325
gene46538	100793993	LOC100793993	alpha-ketoglutarate-dependent dioxygenase alkB homolog 6	0	326
gene21763	100795039	LOC100795039	WD repeat domain-containing protein 83	0	327
gene17532	100783390	LOC100783390	protein SYS1 homolog	0	328
gene5864	100780934	LOC100780934	red chlorophyll catabolite reductase, chloroplastic-like	0	329
gene37793	100785128	LOC100785128	probable serine/threonine-protein kinase abkC	0	330
gene49	100779465	LOC100779465	AP-4 complex subunit sigma	0	331
gene52494	100793881	LOC100793881	fanconi-associated nuclease 1 homolog	0	332
gene39995	100820246	LOC100820246	cytosolic Fe-S cluster assembly factor NBP35	0	333
gene19594	100527078	LOC100527078	uncharacterized LOC100527078	0	334
gene47028	102667434	LOC102667434	uncharacterized LOC102667434	0	335
gene54398	100782061	LOC100782061	mitochondrial Rho GTPase 2	0	336
gene11377	100819659	LOC100819659	polypyrimidine tract-binding protein homolog 2-like	0	337
gene34323	100802416	LOC100802416	G-type lectin S-receptor-like serine/threonine-protein kinase At4g27290	0	338
gene767	100804283	LOC100804283	protein NSP-INTERACTING KINASE 2	0	339
gene14118	100806141	LOC100806141	DExH-box ATP-dependent RNA helicase DExH3	0	340
gene6259	100527406	LOC100527406	P-loop NTPase domain superfamily protein	0	341
gene34710	100781893	LOC100781893	helicase protein MOM1	0	342
gene18156	100792561	LOC100792561	probable E3 ubiquitin-protein ligase RHB1A	0	343
gene23648	100816887	LOC100816887	ER membrane protein complex subunit 3	0	344
gene31606	100527764	LOC100527764	uncharacterized LOC100527764	0	345
gene51786	100783458	LOC100783458	uncharacterized LOC100783458	0	346
gene45570	100810131	LOC100810131	N-acylphosphatidylethanolamine synthase	0	347
gene19991	100789227	LOC100789227	probable prefoldin subunit 3	0	348
gene34632	100806136	LOC100806136	cleavage and polyadenylation specificity factor subunit 3-I	0	349
gene34747	100788114	LOC100788114	uncharacterized LOC100788114	0	350
gene13570	100813457	LOC100813457	neutral/alkaline invertase 3, chloroplastic	0	351
gene438	100500581	LOC100500581	uncharacterized LOC100500581	0	352
gene12391	100775478	LOC100775478	uncharacterized LOC100775478	0	353
gene50810	100787723	LOC100787723	uncharacterized LOC100787723	0	354
gene6107	102667032	LOC102667032	uncharacterized LOC102667032	0	355
gene5898	100793167	LOC100793167	nuclear pore complex protein NUP133	0	356
gene9974	102659881	LOC102659881	uncharacterized LOC102659881	0	357
gene45252	100817893	100817893	100817893	0	358
gene34503	100796730	LOC100796730	polynucleotide 3'-phosphatase ZDP	0	359
gene43677	100800503	LOC100800503	cold-responsive protein kinase 1	0	360
gene26554	100803216	LOC100803216	MDIS1-interacting receptor like kinase 2	0	361
gene44095	100808323	LOC100808323	cytochrome P450 72A68	0	362
gene34506	100785646	LOC100785646	protein SAWADEE HOMEODOMAIN HOMOLOG 2	0	363
gene12978	100527883	LOC100527883	GlcNAc-PI de-N-acetylase domain-containing protein	0	364
gene3508	100800575	LOC100800575	DEAD-box ATP-dependent RNA helicase 39	0	365
gene45069	100791203	LOC100791203	uncharacterized LOC100791203	0	366
gene19943	100782481	LOC100782481	uncharacterized LOC100782481	0	367
gene25842	100812285	LOC100812285	nuclear exosome regulator NRDE2	0	368
gene6012	100813242	LOC100813242	uncharacterized LOC100813242	0	369
gene25836	100797006	LOC100797006	pentatricopeptide repeat-containing protein At1g73400, mitochondrial	0	370
gene30295	100809837	LOC100809837	uncharacterized LOC100809837	0	371
gene39570	100527446	LOC100527446	unknown LOC100527446	0	372
gene2446	100789971	LOC100789971	anaphase-promoting complex subunit 8	0	373
gene32605	100793546	LOC100793546	arginyl-tRNA--protein transferase 2	0	374
gene21017	100814758	LOC100814758	ycf20-like protein-like	0	375
gene42992	100785692	LOC100785692	sucrose nonfermenting 4-like protein	0	376
gene36287	100306345	LOC100306345	CASP-like protein 3	0	377
gene52228	102669536	LOC102669536	uncharacterized LOC102669536	0	378
gene15195	100806691	LOC100806691	F-box/kelch-repeat protein At1g22040	0	379
gene39155	100803154	LOC100803154	regulatory protein RecX	0	380
gene34306	106795410	LOC106795410	uncharacterized LOC106795410	0	381
gene105	100793480	LOC100793480	26S proteasome non-ATPase regulatory subunit 13-like	0	382
gene48334	100785565	LOC100785565	small RNA degrading nuclease 3	0	383
gene22809	106799772	106799772	106799772	0	384
gene23283	106799801	LOC106799801	paired amphipathic helix protein Sin3-like 3	0	385
gene2196	100807811	NRAMP1A	divalent metal ion transporter NRAMP1a	0	386
gene14195	100798195	LOC100798195	mediator of RNA polymerase II transcription subunit 19a	0	387
gene57440	100787422	LOC100787422	NAC domain-containing protein 8-like	0	388
gene23513	100787129	LOC100787129	syntaxin-61-like	0	389
gene19862	100795730	LOC100795730	uncharacterized LOC100795730	0	390
gene36075	100792380	LOC100792380	protein TRIGALACTOSYLDIACYLGLYCEROL 2, chloroplastic	0	391
gene5724	100781115	LOC100781115	mitogen-activated protein kinase 10	0	392
gene46575	100809057	LOC100809057	uncharacterized LOC100809057	0	393
gene37197	100810415	LOC100810415	transcription factor GAMYB-like	0	394
gene10934	100819651	LOC100819651	probable Ufm1-specific protease	0	395
gene30545	100816782	LOC100816782	polycomb group protein EMBRYONIC FLOWER 2	0	396
gene53584	100791819	LOC100791819	uncharacterized LOC100791819	0	397
gene18643	100801211	LOC100801211	ELMO domain-containing protein C	0	398
gene24574	100779852	LOC100779852	pentatricopeptide repeat-containing protein At5g57250, mitochondrial-like	0	399
gene49962	100788794	LOC100788794	GIY-YIG DNA endonuclease	0	400
gene18965	102662996	LOC102662996	uncharacterized LOC102662996	0	401
gene24497	100801994	LOC100801994	pentatricopeptide repeat-containing protein At4g20090	0	402
gene21591	100789949	LOC100789949	phosphatidylinositol 4-phosphate 5-kinase 7	0	403
gene44539	106796534	LOC106796534	uncharacterized LOC106796534	0	404
gene39197	102660933	LOC102660933	transcription termination factor MTERF9, chloroplastic	0	405
gene250	100499731	LOC100499731	uncharacterized LOC100499731	0	406
gene21784	100801777	LOC100801777	protein NRT1/ PTR FAMILY 8.3-like	0	407
gene18462	102660289	LOC102660289	uncharacterized LOC102660289	0	408
gene31150	100806289	LOC100806289	uncharacterized LOC100806289	0	409
gene25673	100801803	LOC100801803	cleavage and polyadenylation specificity factor subunit 1	0	410
gene30085	100811943	LOC100811943	phytochrome-associated serine/threonine-protein phosphatase	0	411
gene4419	547706	LOC547706	urease accessory protein UreD	0	412
gene46839	100776836	LOC100776836	pentatricopeptide repeat-containing protein At4g11690-like	0	413
gene5970	100791604	LOC100791604	bifunctional protein FolD 1, mitochondrial	0	414
gene55037	100782054	LOC100782054	peptide chain release factor 1, mitochondrial-like	0	415
gene27414	100790021	LOC100790021	uncharacterized LOC100790021	0	416
gene38875	100808818	LOC100808818	putative dynein light chain type 1	0	417
gene14346	100785135	LOC100785135	protein NLP4	0	418
gene12709	100801186	LOC100801186	aspartic proteinase 36	0	419
gene20185	102665712	LOC102665712	probable E3 ubiquitin-protein ligase LUL4	0	420
gene57567	102664240	LOC102664240	uncharacterized LOC102664240	0	421
gene21603	100792582	LOC100792582	suppressor of mec-8 and unc-52 protein homolog 1	0	422
gene38747	100809543	LOC100809543	protein ENHANCED DISEASE RESISTANCE 2-like	0	423
gene42289	100804236	LOC100804236	glutamic acid-rich protein	0	424
gene30460	100798851	LOC100798851	uncharacterized LOC100798851	0	425
gene51367	100808916	LOC100808916	uncharacterized LOC100808916	0	426
gene52634	100811073	LOC100811073	NADPH-dependent diflavin oxidoreductase 1	0	427
gene13469	100787062	LOC100787062	uncharacterized LOC100787062	0	428
gene27833	100787719	LOC100787719	protein virilizer homolog	0	429
gene14407	100781933	LOC100781933	ER lumen protein-retaining receptor erd-2.2	0	430
gene39180	100798556	LOC100798556	uncharacterized LOC100798556	0	431
gene32784	100797421	LOC100797421	two-component response regulator ARR11	0	432
gene32864	100781500	LOC100781500	histidine protein methyltransferase 1 homolog	0	433
gene20563	100795235	LOC100795235	V-type proton ATPase subunit E	0	434
gene31183	100814325	LOC100814325	uncharacterized LOC100814325	0	435
gene50305	100775234	LOC100775234	upstream activation factor subunit UAF30	0	436
gene3741	100803768	LOC100803768	probable lipid-A-disaccharide synthase, mitochondrial	0	437
gene52026	100813760	LOC100813760	guanine nucleotide exchange factor subunit RIC1	0	438
gene23649	100787653	LOC100787653	CRAL-TRIO domain-containing protein YKL091C	0	439
gene45190	100788368	LOC100788368	putative transthyretin-like S-allantoin synthase	0	440
gene31124	100800973	LOC100800973	DDT domain-containing protein PTM	0	441
gene25424	100306678	LOC100306678	uncharacterized LOC100306678	0	442
gene6913	100785421	LOC100785421	mitochondrial import inner membrane translocase subunit Tim9	0	443
gene19384	100782852	LOC100782852	tobamovirus multiplication protein 3	0	444
gene15216	100812026	LOC100812026	mediator of RNA polymerase II transcription subunit 1	0	445
gene38634	100781211	LOC100781211	zinc finger protein ZAT12	0	446
gene1786	100816554	LOC100816554	SH3 domain-containing protein 1	0	447
gene9905	100785085	LOC100785085	d-3-phosphoglycerate dehydrogenase-like	0	448
gene35835	100810433	LOC100810433	uncharacterized LOC100810433	0	449
gene8154	100813405	LOC100813405	ubiquitin carboxyl-terminal hydrolase 8	0	450
gene11525	100820532	LOC100820532	transmembrane protein 50 homolog	0	451
gene4116	100811262	LOC100811262	uncharacterized LOC100811262	0	452
gene50924	106797133	106797133	106797133	0	453
gene6324	106798031	106798031	106798031	0	454
gene39899	100786549	LOC100786549	uncharacterized LOC100786549	0	455
gene21401	100305597	LOC100305597	uncharacterized LOC100305597	0	456
gene47129	100787867	LOC100787867	2Fe-2S ferredoxin-like	0	457
gene40033	100782842	LOC100782842	F-box/LRR-repeat protein 15	0	458
gene26481	100783779	LOC100783779	pentatricopeptide repeat-containing protein At5g39680	0	459
gene27993	100818021	LOC100818021	pentatricopeptide repeat-containing protein At3g49740	0	460
gene862	100781821	LOC100781821	plasmodesmata-located protein 8	0	461
gene11694	100801011	LOC100801011	uncharacterized LOC100801011	0	462
gene39521	106796017	LOC106796017	uncharacterized LOC106796017	0	463
gene47157	100798448	LOC100798448	pentatricopeptide repeat-containing protein At2g06000	0	464
gene13716	100792517	LOC100792517	ADP-ribosylation factor GTPase-activating protein AGD3	0	465
gene38764	106795548	106795548	106795548	0	466
gene52902	100776536	LOC100776536	thyroid adenoma-associated protein homolog	0	467
gene29385	100170687	STOP1	C2-H2 zinc finger protein	0	468
gene12322	102659753	LOC102659753	protein FAR1-RELATED SEQUENCE 7	0	469
gene47801	100814970	LOC100814970	uncharacterized LOC100814970	0	470
gene46693	100788401	LOC100788401	DExH-box ATP-dependent RNA helicase DExH7, chloroplastic	0	471
gene55949	100800462	LOC100800462	putative disease resistance RPP13-like protein 1	0	472
gene54845	100816977	LOC100816977	fra a 1-associated protein-like	0	473
gene7274	100797416	LOC100797416	uncharacterized LOC100797416	0	474
gene6033	100802204	LOC100802204	transcription factor MYB60	0	475
gene47253	102665860	LOC102665860	uncharacterized LOC102665860	0	476
gene38785	100816492	IQD48	protein IQ-DOMAIN 48	0	477
gene38103	100814533	LOC100814533	uncharacterized LOC100814533	0	478
gene20701	100807269	LOC100807269	probable glycosyltransferase At5g03795	0	479
gene10987	100784744	LOC100784744	protein NUCLEAR FUSION DEFECTIVE 4	0	480
gene55033	100499642	LOC100499642	serine/threonine protein kinase	0	481
gene22606	100796633	LOC100796633	ribosomal RNA large subunit methyltransferase I	0	482
gene13633	100305573	LOC100305573	uncharacterized LOC100305573	0	483
gene953	102668385	LOC102668385	uncharacterized LOC102668385	0	484
gene25419	100810164	LOC100810164	heavy metal-associated isoprenylated plant protein 39	0	485
gene8192	100810550	LOC100810550	sister-chromatid cohesion protein 3	0	486
gene56565	106794301	LOC106794301	solute carrier family 40 member 3, chloroplastic-like	0	487
gene56209	100786670	LOC100786670	membrane-associated progesterone-binding protein 4	0	488
gene7103	100816956	LOC100816956	uncharacterized LOC100816956	0	489
gene53866	100816615	LOC100816615	light-regulated protein-like	0	490
gene11534	100777777	LOC100777777	phosphopantothenate--cysteine ligase 2-like	0	491
gene17560	100803884	LOC100803884	mediator of RNA polymerase II transcription subunit 9	0	492
gene2856	100798621	LOC100798621	ATP-dependent Clp protease proteolytic subunit 5, chloroplastic-like	0	493
gene47976	100780554	LOC100780554	hydroxymethylglutaryl-CoA synthase	0	494
gene44986	100819570	LOC100819570	pentatricopeptide repeat-containing protein At4g19440, chloroplastic	0	495
gene23020	102665148	LOC102665148	zinc finger CCCH domain-containing protein 12-like	0	496
gene24082	100813378	PTOX	plastid terminal oxidase	0	497
gene55016	100818926	LOC100818926	SWR1-complex protein 4	0	498
gene40445	100786558	LOC100786558	glucan endo-1,3-beta-glucosidase 4	0	499
gene50245	100798997	LOC100798997	disease resistance protein RPM1	0	500
gene567	100788014	LOC100788014	protein GDAP2 homolog	0	501
gene44769	100776978	LOC100776978	uncharacterized LOC100776978	0	502
gene30378	100780975	LOC100780975	BTB/POZ domain-containing protein POB1	0	503
gene25891	100780732	100780732	100780732	0	504
gene48994	100799652	LOC100799652	ubiquitin carboxyl-terminal hydrolase 18	0	505
gene39525	100803162	LOC100803162	transcription termination factor MTEF18, mitochondrial	0	506
gene48132	100781644	LOC100781644	(S)-ureidoglycine aminohydrolase	0	507
gene4553	100794898	LOC100794898	protein PHOTOPERIOD-INDEPENDENT EARLY FLOWERING 1	0	508
gene32958	100781886	LOC100781886	uncharacterized LOC100781886	0	509
gene13684	100804018	LOC100804018	serine/threonine-protein kinase SRK2A-like	0	510
gene13505	100796571	LOC100796571	ABC transporter D family member 1	0	511
gene2236	100810145	LOC100810145	uncharacterized LOC100810145	0	512
gene15807	100797128	LOC100797128	CBS domain-containing protein CBSCBSPB1-like	0	513
gene46835	100803924	LOC100803924	NEDD8-activating enzyme E1 catalytic subunit	0	514
gene47724	100788923	LOC100788923	protein S-acyltransferase 24	0	515
gene11061	102666079	102666079	102666079	0	516
gene42121	100787820	LOC100787820	probable sphingolipid transporter spinster homolog 2	0	517
gene29371	100526980	LOC100526980	uncharacterized LOC100526980	0	518
gene24507	100805167	LOC100805167	uncharacterized LOC100805167	0	519
gene14557	100816152	LOC100816152	coenzyme Q-binding protein COQ10 homolog B, mitochondrial-like	0	520
gene6023	102665937	LOC102665937	uncharacterized LOC102665937	0	521
gene6267	100794421	LOC100794421	uncharacterized protein ycf20	0	522
gene37716	100784948	LOC100784948	3-ketoacyl-CoA synthase 15	0	523
gene37100	100527386	LOC100527386	uncharacterized LOC100527386	0	524
gene41231	100795728	LOC100795728	probable protein phosphatase 2C 25	0	525
gene22649	100777326	LOC100777326	threonylcarbamoyladenosine tRNA methylthiotransferase-like	0	526
gene35205	100793767	LOC100793767	putative RNA-binding protein ylmH-like	0	527
gene25884	100808360	LOC100808360	surfeit locus protein 1	0	528
gene46110	100814778	LOC100814778	uncharacterized LOC100814778	0	529
gene2684	100816371	LOC100816371	uncharacterized LOC100816371	0	530
gene24912	100789806	LOC100789806	putative ALA-interacting subunit 2	0	531
gene41184	100811511	LOC100811511	calmodulin-binding receptor-like cytoplasmic kinase 2	0	532
gene13560	100810766	LOC100810766	ras-related protein Rab7	0	533
gene46578	100814962	LOC100814962	TMV resistance protein N	0	534
gene7401	100777938	LOC100777938	ubiquitin-associated domain-containing protein	0	535
gene24953	100798970	LOC100798970	S-adenosyl-L-methionine-dependent methyltransferases superfamily protein	0	536
gene32881	100777227	LOC100777227	splicing factor 1	0	537
gene8015	100807328	LOC100807328	F-box protein PP2-A15	0	538
gene39189	100809570	LOC100809570	pentatricopeptide repeat-containing protein At3g06920-like	0	539
gene7468	102669771	LOC102669771	disease resistance protein RGA2-like	0	540
gene3884	100796135	LOC100796135	ribosome biogenesis protein BRX1-like	0	541
gene14565	100783014	LOC100783014	probable E3 ubiquitin-protein ligase RHG1A	0	542
gene35598	100816594	ALDH3H3	aldehyde dehydrogenase family 3 member H3	0	543
gene10510	100499885	LOC100499885	uncharacterized LOC100499885	0	544
gene56257	102664447	LOC102664447	uncharacterized LOC102664447	0	545
gene43122	100789779	LOC100789779	protein TRANSPARENT TESTA 9	0	546
gene10875	100797247	LOC100797247	uncharacterized LOC100797247	0	547
gene32165	102660568	102660568	102660568	0	548
gene17115	100802272	LOC100802272	mitotic checkpoint serine/threonine-protein kinase BUB1	0	549
gene8775	100788431	LOC100788431	Fanconi anemia group J protein homolog	0	550
gene51249	100794386	LOC100794386	F-box/FBD/LRR-repeat protein At5g56420	0	551
gene49027	100812657	LOC100812657	enhancer of rudimentary homolog	0	552
gene54363	100818381	LOC100818381	autophagy-related protein 18g	0	553
gene20066	100801400	LOC100801400	lysine--tRNA ligase	0	554
gene9892	100816603	LOC100816603	protein N-lysine methyltransferase METTL21A-like	0	555
gene4604	100819941	SPL9A	squamosa promoter-binding-like protein 9a	0	556
gene20634	100792062	LOC100792062	homeobox-DDT domain protein RLT3	0	557
gene38440	100527616	LOC100527616	uncharacterized LOC100527616	0	558
gene26314	100527423	LOC100527423	uncharacterized LOC100527423	0	559
gene11589	100780131	LOC100780131	CRM-domain containing factor CFM9, mitochondrial	0	560
gene38005	100500616	LOC100500616	cytochrome c oxidase assembly factor 5	0	561
gene10224	100526852	LOC100526852	putative calcium-binding protein	0	562
gene16428	100810967	LOC100810967	cyclic nucleotide-gated ion channel 17	0	563
gene19102	102666603	LOC102666603	protein SIEL	0	564
gene34022	100781003	LOC100781003	switch 2	0	565
gene2945	780547	BZIP108	putative bZIP domain class transcription factor	0	566
gene38230	100814907	LOC100814907	transcription factor TCP4	0	567
gene54008	100807009	LOC100807009	diphthine--ammonia ligase	0	568
gene57478	100800280	LOC100800280	dihydrolipoyllysine-residue acetyltransferase component 1 of pyruvate dehydrogenase complex, mitochondrial	0	569
gene16472	100781017	LOC100781017	putative pentatricopeptide repeat-containing protein At1g53330	0	570
gene42375	102670537	LOC102670537	transcription repressor OFP5	0	571
gene40454	100789761	LOC100789761	DDB1- and CUL4-associated factor homolog 1	0	572
gene4402	100816226	LOC100816226	probable inactive purple acid phosphatase 29	0	573
gene20854	100778748	LOC100778748	peroxisome biogenesis protein 3-2	0	574
gene37263	106795499	LOC106795499	disease resistance protein RUN1	0	575
gene30736	100811970	LOC100811970	uncharacterized LOC100811970	0	576
gene53979	100795848	LOC100795848	5'-adenylylsulfate reductase-like 5	0	577
gene51310	102666558	102666558	102666558	0	578
gene6784	106798301	106798301	106798301	0	579
gene19820	100786724	LOC100786724	chaperonin 60 subunit alpha 2, chloroplastic	0	580
gene26139	100797910	LOC100797910	pentatricopeptide repeat-containing protein At5g65560	0	581
gene35348	100793230	LOC100793230	RING finger domain-containing protein	0	582
gene29322	100811603	LOC100811603	ATPase GET3B	0	583
gene37050	732620	LOC732620	SNI1	0	584
gene10051	100780108	LOC100780108	uncharacterized LOC100780108	0	585
gene32926	100780118	LOC100780118	protein ORANGE, chloroplastic	0	586
gene20810	100306488	LOC100306488	uncharacterized LOC100306488	0	587
gene18367	547829	MAT1	protein MAT1	0	588
gene14542	100789577	LOC100789577	uncharacterized LOC100789577	0	589
gene14294	100777821	LOC100777821	glycine-rich RNA-binding protein 2	0	590
gene8349	100527460	LOC100527460	uncharacterized LOC100527460	0	591
gene54425	100787384	LOC100787384	protein NETWORKED 1D	0	592
gene5844	100775411	LOC100775411	mitochondrial import inner membrane translocase subunit TIM50-like	0	593
gene18800	100790117	LOC100790117	methyl-CpG-binding domain-containing protein 2	0	594
gene16543	100779069	LOC100779069	probable E3 ubiquitin-protein ligase ZFP1	0	595
gene14490	106799197	LOC106799197	zinc finger BED domain-containing protein DAYSLEEPER	0	596
gene12687	102660386	LOC102660386	uncharacterized LOC102660386	0	597
gene5775	100797567	LOC100797567	DNA mismatch repair protein MSH5-like	0	598
gene52180	100818890	LOC100818890	leucine carboxyl methyltransferase 1 homolog	0	599
gene32899	100797084	LOC100797084	ran-binding protein M homolog	0	600
gene57912	100789533	LOC100789533	protein ALWAYS EARLY 2	0	601
gene3569	100805364	LOC100805364	PH, RCC1 and FYVE domains-containing protein 1	0	602
gene1285	100778224	LOC100778224	uncharacterized LOC100778224	0	603
gene45795	100781981	LOC100781981	protein EXPRESSION OF TERPENOIDS 1	0	604
gene14556	100787089	LOC100787089	pentatricopeptide repeat-containing protein At2g04860	0	605
gene19092	100793282	LOC100793282	proteasome subunit alpha type-4	0	606
gene36069	102667099	LOC102667099	uncharacterized LOC102667099	0	607
gene56695	100798344	LOC100798344	mitochondrial pyruvate carrier 1	0	608
gene33392	100800099	LOC100800099	uncharacterized LOC100800099	0	609
gene11247	100818230	LOC100818230	uncharacterized LOC100818230	0	610
gene2411	100527844	LOC100527844	ATP-dependent Clp protease ATP-binding subunit CLPT2, chloroplastic	0	611
gene11553	100783151	LOC100783151	UPF0301 protein Cag_1601-like	0	612
gene29209	100500172	LOC100500172	ras-related protein RABC2a	0	613
gene36145	100815781	LOC100815781	uncharacterized LOC100815781	0	614
gene46265	100786067	100786067	100786067	0	615
gene57035	100799392	LOC100799392	sugar transport protein 13-like	0	616
gene32780	100799016	LOC100799016	myosin-11-like	0	617
gene58652	3989274	trnM-CAU	tRNA-Met	0	618
gene1906	100801243	LOC100801243	bifunctional nuclease 2	0	619
gene12763	100779583	LOC100779583	telomere repeat-binding factor 2	0	620
gene39025	100806000	LOC100806000	vacuolar cation/proton exchanger 3	0	621
gene15301	100793437	LOC100793437	protein translocase subunit SECA2, chloroplastic	0	622
gene26226	106794649	106794649	106794649	0	623
gene16487	100788501	LOC100788501	polynucleotide 3'-phosphatase ZDP	0	624
gene31842	100805754	LOC100805754	gamma-interferon-responsive lysosomal thiol protein	0	625
gene18122	100810455	LOC100810455	uncharacterized LOC100810455	0	626
gene51514	100783806	LOC100783806	protein RETICULATA, chloroplastic	0	627
gene13904	100804899	LOC100804899	tRNA pseudouridine synthase A-like	0	628
gene29480	100812134	LOC100812134	uncharacterized LOC100812134	0	629
gene24002	100788932	LOC100788932	uncharacterized LOC100788932	0	630
gene50157	100775952	LOC100775952	uncharacterized LOC100775952	0	631
gene48625	100799324	LOC100799324	protein FAM135B	0	632
gene6845	100800964	LOC100800964	disease resistance protein RPV1	0	633
gene35745	100790102	LOC100790102	ABC transporter G family member 1	0	634
gene42823	100803182	LOC100803182	probable folate-biopterin transporter 7	0	635
gene57962	100797818	LOC100797818	uncharacterized LOC100797818	0	636
gene56095	100810409	LOC100810409	uncharacterized LOC100810409	0	637
gene46924	100795435	LOC100795435	uncharacterized LOC100795435	0	638
gene18253	100801594	LOC100801594	two-component response regulator ARR2	0	639
gene39293	100776233	LOC100776233	glucose-6-phosphate/phosphate translocator 1, chloroplastic	0	640
gene24307	100808365	LOC100808365	protein WHAT'S THIS FACTOR 9, mitochondrial	0	641
gene30807	100819451	LOC100819451	UPF0496 protein At2g18630	0	642
gene29870	100786633	LOC100786633	beta-glucuronosyltransferase GlcAT14A	0	643
gene13984	100779060	LOC100779060	protein SPEAR3	0	644
gene14901	102666090	LOC102666090	uncharacterized LOC102666090	0	645
gene34622	100813614	LOC100813614	uncharacterized LOC100813614	0	646
gene40492	100804581	LOC100804581	peroxidase 16-like	0	647
gene23984	100808505	LOC100808505	uncharacterized LOC100808505	0	648
gene50337	100781687	LOC100781687	pentatricopeptide repeat-containing protein At5g15280, mitochondrial	0	649
gene41877	100779272	LOC100779272	probable protein phosphatase 2C 11	0	650
gene11983	100804022	LOC100804022	serine/threonine-protein kinase AFC2-like	0	651
gene38987	100794484	LOC100794484	uncharacterized LOC100794484	0	652
gene15446	100305623	LOC100305623	uncharacterized LOC100305623	0	653
gene51373	100817178	LOC100817178	RINT1-like protein MAG2	0	654
gene46270	100804800	LOC100804800	probable RNA-binding protein 18	0	655
gene22439	100798940	LOC100798940	factor of DNA methylation 1	0	656
gene33034	100778509	LOC100778509	probable tocopherol O-methyltransferase, chloroplastic	0	657
gene34160	100808447	LOC100808447	uncharacterized LOC100808447	0	658
gene37193	100801193	LOC100801193	leucine carboxyl methyltransferase 1 homolog	0	659
gene4578	100819605	LOC100819605	transcription factor bHLH130	0	660
gene47466	100809978	LOC100809978	protein LONGIFOLIA 1	0	661
gene21735	100784826	LOC100784826	small GTPase LIP1	0	662
gene28891	100792816	LOC100792816	myosin-10	0	663
gene36397	100820557	LOC100820557	U-box domain-containing protein 34-like	0	664
gene48341	100789278	LOC100789278	probable iron/ascorbate oxidoreductase DDB_G0283291-like	0	665
gene52181	100816423	LOC100816423	COP9 signalosome complex subunit 7	0	666
gene14738	106794097	LOC106794097	uncharacterized protein At1g32220, chloroplastic	0	667
gene1758	100808337	LOC100808337	probable GTP-binding protein OBGM, mitochondrial	0	668
gene39355	100812417	LOC100812417	uncharacterized LOC100812417	0	669
gene6990	100527316	LOC100527316	DNA-directed RNA polymerase II subunit	0	670
gene39577	100795378	LOC100795378	cell division cycle protein 123 homolog	0	671
gene51954	100791251	LOC100791251	flap endonuclease GEN-like 1	0	672
gene22318	100809050	LOC100809050	Acyl-coenzyme A thioesterase PaaI domain-containing protein	0	673
gene35836	100305617	LOC100305617	uncharacterized LOC100305617	0	674
gene8771	100801135	LOC100801135	ankyrin repeat-containing protein At5g02620	0	675
gene46901	100813371	LOC100813371	uncharacterized LOC100813371	0	676
gene56128	100782426	LOC100782426	transmembrane 9 superfamily member 12	0	677
gene33525	100777085	LOC100777085	yrdC domain-containing protein, mitochondrial	0	678
gene29552	100784001	LOC100784001	short-chain dehydrogenase TIC 32, chloroplastic	0	679
gene9540	100794072	LOC100794072	protein AIG2-like	0	680
gene42845	100787467	LOC100787467	E3 ubiquitin-protein ligase UPL6	0	681
gene33103	100790770	LOC100790770	uncharacterized LOC100790770	0	682
gene35655	100787792	LOC100787792	pentatricopeptide repeat-containing protein At1g22960, mitochondrial	0	683
gene47827	100775924	LOC100775924	protein kinase PINOID 2	0	684
gene50271	100812694	LOC100812694	uncharacterized LOC100812694	0	685
gene36892	100797661	LOC100797661	uncharacterized LOC100797661	0	686
gene45913	100791729	LOC100791729	CASP-like protein ARALYDRAFT_485429	0	687
gene42832	100805847	LOC100805847	uncharacterized LOC100805847	0	688
gene2879	100778080	LOC100778080	CTP synthase	0	689
gene56839	100529131	PDIQ-1A	protein disulfide family pdiq-1a	0	690
gene32923	102661845	LOC102661845	uncharacterized LOC102661845	0	691
gene56630	100779922	LOC100779922	GEM-like protein 4-like	0	692
gene26785	100527709	LOC100527709	ankyrin repeat-containing protein	0	693
gene23534	100792257	LOC100792257	uncharacterized LOC100792257	0	694
gene43157	100783032	LOC100783032	probable polyamine oxidase 5	0	695
gene15061	100791496	LOC100791496	glucose-6-phosphate isomerase 1, chloroplastic	0	696
gene37242	102669187	102669187	102669187	0	697
gene26528	100793673	LOC100793673	inositol hexakisphosphate and diphosphoinositol-pentakisphosphate kinase VIP1	0	698
gene49715	100777404	LOC100777404	immediate early response 3-interacting protein 1	0	699
gene21022	102669899	102669899	102669899	0	700
gene42371	100793832	LOC100793832	protein STICHEL-like 3	0	701
gene3243	100785401	LOC100785401	kinesin-like protein KIN-7F	0	702
gene17293	100799250	LOC100799250	protein usf	0	703
gene16743	102666042	LOC102666042	uncharacterized LOC102666042	0	704
gene2097	100788377	LOC100788377	pentatricopeptide repeat-containing protein At2g29760, chloroplastic	0	705
gene55888	100820551	LOC100820551	uncharacterized LOC100820551	0	706
gene14585	100800645	LOC100800645	protein MRG2	0	707
gene28920	100101892	EIN4	GAF/HisKA/CheY-like REC domain-containing protein	0	708
gene12602	100784061	LOC100784061	filament-like plant protein 7	0	709
gene36647	100801915	LOC100801915	zinc finger HIT domain-containing protein 3	0	710
gene36393	548005	DGAT1A	diacylglycerol acyltransferase	0	711
gene32392	100802742	LOC100802742	uncharacterized protein At5g08430	0	712
gene23515	100797879	LOC100797879	ATP synthase gamma chain, chloroplastic	0	713
gene11771	100780659	LOC100780659	uncharacterized LOC100780659	0	714
gene31426	102667848	LOC102667848	protein FAR-RED IMPAIRED RESPONSE 1	0	715
gene38422	100790613	LOC100790613	pentatricopeptide repeat-containing protein At3g18970	0	716
gene504	100775201	LOC100775201	cyclic dof factor 1	0	717
gene28237	100786814	LOC100786814	S-formylglutathione hydrolase	0	718
gene27207	100127417	LOC100127417	FIE	0	719
gene8562	100792311	LOC100792311	uncharacterized LOC100792311	0	720
gene8133	547482	B13-1-9	syringolide-induced protein B13-1-9	0	721
gene21941	100798597	LOC100798597	DEAD-box ATP-dependent RNA helicase 36	0	722
gene52782	100778650	LOC100778650	pentatricopeptide repeat-containing protein At3g61360	0	723
gene13876	100808102	LOC100808102	uncharacterized protein At4g10930	0	724
gene14742	100776761	LOC100776761	uncharacterized protein slr1919	0	725
gene317	100499859	LOC100499859	uncharacterized LOC100499859	0	726
gene23047	100787829	LOC100787829	tRNA-dihydrouridine(20) synthase [NAD(P)+]-like	0	727
gene38200	100807938	LOC100807938	cyanidin 3-O-galactoside 2''-O-xylosyltransferase FGGT1	0	728
gene49506	100799877	LOC100799877	two-component response regulator ARR11-like	0	729
gene17693	100527839	LOC100527839	uncharacterized LOC100527839	0	730
gene17789	100306313	LOC100306313	uncharacterized LOC100306313	0	731
gene17894	100786552	LOC100786552	nuclear pore complex protein NUP107	0	732
gene33075	100816276	LOC100816276	ADP-ribosylation factor-like	0	733
gene15903	100797667	LOC100797667	DNA (cytosine-5)-methyltransferase 1	0	734
gene52787	100787206	LOC100787206	RING-H2 finger protein ATL46	0	735
gene55670	100785829	LOC100785829	protein PHLOEM PROTEIN 2-LIKE A1	0	736
gene27502	100813945	LOC100813945	putative serine/threonine-protein kinase	0	737
gene31219	100777430	100777430	100777430	0	738
gene30247	100802391	LOC100802391	uncharacterized LOC100802391	0	739
gene57436	102662693	LOC102662693	uncharacterized LOC102662693	0	740
gene22132	100804780	LOC100804780	alpha-crystallin domain-containing protein	0	741
gene4709	100792457	LOC100792457	mitogen-activated protein kinase kinase 6	0	742
gene41027	102661595	LOC102661595	uncharacterized LOC102661595	0	743
gene37172	100804551	LOC100804551	protein POLLEN DEFECTIVE IN GUIDANCE 1	0	744
gene56794	100790240	LOC100790240	LEAF RUST 10 DISEASE-RESISTANCE LOCUS RECEPTOR-LIKE PROTEIN KINASE-like 1.1	0	745
gene53271	100886294	MIR156G	microRNA MIR156g	0	746
gene10796	106798430	106798430	106798430	0	747
gene52001	100306693	LOC100306693	uncharacterized LOC100306693	0	748
gene4990	100500358	LOC100500358	uncharacterized LOC100500358	0	749
gene800	100789275	LOC100789275	uncharacterized LOC100789275	0	750
gene25477	100775387	LOC100775387	SKP1-like protein 21	0	751
gene3467	100783256	LOC100783256	septin and tuftelin-interacting protein 1 homolog 1-like	0	752
gene2025	100819916	LOC100819916	probable E3 ubiquitin-protein ligase HERC3	0	753
gene2	106794262	LOC106794262	protein PHYLLO, chloroplastic-like	0	754
gene48249	100800925	LOC100800925	probable amino-acid acetyltransferase NAGS1, chloroplastic	0	755
gene57998	102668095	LOC102668095	uncharacterized LOC102668095	0	756
gene5770	100795447	LOC100795447	syntaxin-61-like	0	757
gene57550	100820013	LOC100820013	ethylene-responsive transcription factor ERF062	0	758
gene46914	100783251	LOC100783251	sucrose nonfermenting 4-like protein	0	759
gene22039	100775539	LOC100775539	ubiquitin carboxyl-terminal hydrolase 25	0	760
gene43176	100784098	LOC100784098	IQ domain-containing protein IQM1	0	761
gene47488	100808541	LOC100808541	uncharacterized LOC100808541	0	762
gene10789	100306152	LOC100306152	response regulator ARR6-like	0	763
gene43717	100306358	LOC100306358	uncharacterized LOC100306358	0	764
gene16876	100786193	LOC100786193	disease resistance protein RPV1	0	765
gene3881	100795079	LOC100795079	protein GDAP2 homolog	0	766
gene20600	100499671	LOC100499671	RNA polymerase II transcriptional coactivator KELP-like	0	767
gene37616	100809541	LOC100809541	plant cysteine oxidase 5	0	768
gene45042	106796399	LOC106796399	MDIS1-interacting receptor like kinase 2-like	0	769
gene11708	100886301	MIR162B	microRNA MIR162b	0	770
gene24648	100789104	LOC100789104	glycylpeptide N-tetradecanoyltransferase 1	0	771
gene54625	100800969	LOC100800969	DEAD-box ATP-dependent RNA helicase 57-like	0	772
gene1196	100815294	LOC100815294	uncharacterized LOC100815294	0	773
gene41254	100782660	LOC100782660	protein FLX-like 1	0	774
gene22568	100795569	LOC100795569	uncharacterized LOC100795569	0	775
gene47085	100778789	LOC100778789	uncharacterized LOC100778789	0	776
gene38179	100803142	LOC100803142	uncharacterized LOC100803142	0	777
gene20383	100800699	ALDH3I1	aldehyde dehydrogenase family 3 member I1	0	778
gene48278	100809982	LOC100809982	uncharacterized LOC100809982	0	779
gene16146	100795016	LOC100795016	exocyst complex component EXO70B1	0	780
gene44844	100789790	LOC100789790	pentatricopeptide repeat-containing protein At3g26630, chloroplastic	0	781
gene34595	100796206	RAB7P	ras-related protein RABD1-like	0	782
gene15214	100306592	LOC100306592	uncharacterized LOC100306592	0	783
gene15777	100790807	LOC100790807	poly(A) polymerase I-like	0	784
gene10594	100786330	LOC100786330	uncharacterized LOC100786330	0	785
gene10526	100805434	LOC100805434	uncharacterized LOC100805434	0	786
gene56280	100797449	LOC100797449	calcium-dependent protein kinase 1	0	787
gene32914	100305418	LOC100305418	cytokinin-regulated kinase	0	788
gene28576	102659387	LOC102659387	uncharacterized LOC102659387	0	789
gene3906	106795725	LOC106795725	uncharacterized LOC106795725	0	790
gene3649	100783444	LOC100783444	transcription initiation factor TFIID subunit 6	0	791
gene2394	100799824	LOC100799824	uncharacterized LOC100799824	0	792
gene11657	100809539	LOC100809539	uncharacterized LOC100809539	0	793
gene31471	100788800	LOC100788800	uncharacterized LOC100788800	0	794
gene19210	100807089	LOC100807089	pentatricopeptide repeat-containing protein At1g62350	0	795
gene43701	100813861	LOC100813861	myosin-2	0	796
gene25421	102663853	LOC102663853	ABC transporter G family member 40-like	0	797
gene21315	100804600	LOC100804600	uncharacterized LOC100804600	0	798
gene13713	100793052	LOC100793052	trihelix transcription factor ASR3	0	799
gene5026	100775756	LOC100775756	serine/threonine-protein kinase CTR1-like	0	800
gene29839	100818359	LOC100818359	methylthioribose kinase	0	801
gene41288	100781008	LOC100781008	probable O-methyltransferase 3	0	802
gene19504	100808310	LOC100808310	transcription factor MYB102	0	803
gene15588	100796064	LOC100796064	developmentally-regulated G-protein 3	0	804
gene57105	100811118	LOC100811118	ras guanine nucleotide exchange factor L	0	805
gene13542	102666868	102666868	102666868	0	806
gene17588	100802120	LOC100802120	ubiquitin carboxyl-terminal hydrolase 6	0	807
gene18138	100788519	LOC100788519	N6-adenosine-methyltransferase MT-A70-like	0	808
gene14767	102667562	LOC102667562	CDT1-like protein a, chloroplastic	0	809
gene27443	100798304	LOC100798304	phosphatidate phosphatase PAH1	0	810
gene39166	100777640	LOC100777640	red chlorophyll catabolite reductase, chloroplastic-like	0	811
gene55577	100797809	LOC100797809	transcription factor SRM1	0	812
gene46006	100791385	LOC100791385	cell division cycle 20.1, cofactor of APC complex	0	813
gene55069	100527611	LOC100527611	anaphase-promoting complex subunit 13	0	814
gene19104	100795555	LOC100795555	chaperone protein dnaJ 15-like	0	815
gene33344	102668110	LOC102668110	uncharacterized LOC102668110	0	816
gene50417	100797208	LOC100797208	octanoyltransferase LIP2p, chloroplastic	0	817
gene18237	100812958	LOC100812958	COP9 signalosome complex subunit 1	0	818
gene55388	100791631	LOC100791631	phosphatidylinositol 4-kinase gamma 4-like	0	819
gene57295	100779927	LOC100779927	carboxypeptidase SOL1	0	820
gene17344	100805804	LOC100805804	transcription factor GAMYB	0	821
gene39636	100781766	LOC100781766	uncharacterized LOC100781766	0	822
gene36349	100819339	LOC100819339	nucleolar and coiled-body phosphoprotein 1	0	823
gene40065	548093	LOC548093	rudimentary enhancer	0	824
gene46053	100800901	LOC100800901	vacuolar protein sorting-associated protein IST1	0	825
gene32185	102663476	LOC102663476	RING-H2 finger protein ATL57	0	826
gene8643	100811808	LOC100811808	protein ILITYHIA	0	827
gene20282	100792931	LOC100792931	scarecrow-like protein 13-like	0	828
gene12716	100804380	LOC100804380	vacuolar cation/proton exchanger 2	0	829
gene26940	100792086	LOC100792086	pentatricopeptide repeat-containing protein At2g35030, mitochondrial	0	830
gene2477	100305864	LOC100305864	ribonuclease H-like superfamily protein	0	831
gene38441	100794825	LOC100794825	probable F-box protein At2g36090	0	832
gene18895	100784096	LOC100784096	mitochondrial substrate carrier family protein B-like	0	833
gene19101	100306618	LOC100306618	uncharacterized LOC100306618	0	834
gene22570	100787828	LOC100787828	diphthine methyltransferase homolog	0	835
gene19692	100527613	LOC100527613	uncharacterized LOC100527613	0	836
gene39797	100804935	LOC100804935	arabinosyltransferase RRA3	0	837
gene30912	100801151	LOC100801151	zinc finger CCCH domain-containing protein 44	0	838
gene44419	100819023	LOC100819023	auxin response factor 1	0	839
gene43599	100808500	LOC100808500	uncharacterized LOC100808500	0	840
gene23765	100802485	LOC100802485	glycine oxidase	0	841
gene8422	100791605	LOC100791605	AP-3 complex subunit mu	0	842
gene38497	100794210	LOC100794210	DDT domain-containing protein PTM	0	843
gene10960	100527714	LOC100527714	EKC/KEOPS complex subunit tprkb-like protein	0	844
gene12191	102659662	LOC102659662	uncharacterized protein DDB_G0284459	0	845
gene38411	100817733	LOC100817733	ubiquitin carboxyl-terminal hydrolase 8	0	846
gene36774	100305468	LOC100305468	uncharacterized LOC100305468	0	847
gene56021	100799753	LOC100799753	gamma-tubulin complex component 2-like	0	848
gene25370	100804099	LOC100804099	uncharacterized LOC100804099	0	849
gene21447	100781807	LOC100781807	uncharacterized LOC100781807	0	850
gene11062	100527761	LOC100527761	putative protein phosphatase inhibitor	0	851
gene52608	102665970	102665970	102665970	0	852
gene53141	100815034	LOC100815034	uncharacterized LOC100815034	0	853
gene47351	100815315	LOC100815315	uncharacterized LOC100815315	0	854
gene28963	100805185	LOC100805185	ras-related protein RABA5a	0	855
gene36687	100816823	LOC100816823	uncharacterized LOC100816823	0	856
gene24013	100792626	LOC100792626	protein FAR-RED IMPAIRED RESPONSE 1	0	857
gene3203	100306309	LOC100306309	uncharacterized LOC100306309	0	858
gene40967	100781774	LOC100781774	ethylene-responsive transcription factor RAP2-4	0	859
gene42418	102660785	LOC102660785	protein PLASTID TRANSCRIPTIONALLY ACTIVE 12, chloroplastic-like	0	860
gene39790	100806185	LOC100806185	uncharacterized membrane protein At1g75140	0	861
gene3938	100815345	LOC100815345	pre-mRNA-splicing factor ATP-dependent RNA helicase DEAH10	0	862
gene54910	100805578	LOC100805578	spermatogenesis-associated protein 20	0	863
gene22185	100820624	LOC100820624	high mobility group B protein 14	0	864
gene38070	100820406	LOC100820406	putative RNA-binding protein YlmH	0	865
gene26202	100500662	LOC100500662	RWD, IBR and zinc finger domain-containing protein	0	866
gene51320	102664132	LOC102664132	probable ubiquitin-conjugating enzyme E2 24	0	867
gene16034	100807599	LOC100807599	signal peptide peptidase-like 2	0	868
gene42141	100500012	LOC100500012	uncharacterized LOC100500012	0	869
gene14469	100812770	LOC100812770	uncharacterized LOC100812770	0	870
gene42739	547467	COPZ2	nonclathrin coat protein zeta2-COP	0	871
gene19482	100305779	LOC100305779	uncharacterized LOC100305779	0	872
gene20318	100802470	LOC100802470	snRNA-activating protein complex subunit	0	873
gene4351	102664908	LOC102664908	uncharacterized LOC102664908	0	874
gene11915	100807921	LOC100807921	serine/threonine-protein kinase STY13	0	875
gene37979	100796418	LOC100796418	uncharacterized LOC100796418	0	876
gene53818	100777943	LOC100777943	chloride channel protein CLC-f	0	877
gene13180	100782624	LOC100782624	uncharacterized LOC100782624	0	878
gene23074	102670177	LOC102670177	transcription termination factor MTERF15, mitochondrial	0	879
gene48742	100815496	LOC100815496	uncharacterized protein At2g24330	0	880
gene14680	100305982	LOC100305982	uncharacterized protein At4g33100	0	881
gene15299	100790096	LOC100790096	pentatricopeptide repeat-containing protein At1g77360, mitochondrial	0	882
gene26377	100805152	LOC100805152	structure-specific endonuclease subunit slx1	0	883
gene39283	100797499	LOC100797499	uncharacterized LOC100797499	0	884
gene25873	100527127	LOC100527127	nudix hydrolase 18, mitochondrial	0	885
gene37927	100782101	LOC100782101	putative callose synthase 8	0	886
gene41831	100786056	LOC100786056	uncharacterized protein	0	887
gene6159	100816440	LOC100816440	MADS-box protein SOC1	0	888
gene12410	100818784	LOC100818784	COP9 signalosome complex subunit 2	0	889
gene15794	100792919	LOC100792919	protein TAPETUM DETERMINANT 1	0	890
gene29848	100527732	LOC100527732	reticulon-like protein B11	0	891
gene20869	100783041	LOC100783041	putative pentatricopeptide repeat-containing protein At1g12700, mitochondrial	0	892
gene51418	106797008	106797008	106797008	0	893
gene11034	106798439	LOC106798439	uncharacterized LOC106798439	0	894
gene5545	100816932	LOC100816932	uncharacterized LOC100816932	0	895
gene40431	100778728	LOC100778728	E3 ubiquitin-protein ligase At1g63170	0	896
gene2612	100804615	LOC100804615	uncharacterized LOC100804615	0	897
gene31320	106795170	106795170	106795170	0	898
gene46854	100799128	LOC100799128	endo-1,3;1,4-beta-D-glucanase	0	899
gene46403	100810490	LOC100810490	low-temperature-induced 65 kDa protein	0	900
gene57026	100795339	LOC100795339	RAN GTPase-activating protein 2	0	901
gene33681	102667898	LOC102667898	AP-2 complex subunit alpha-1-like	0	902
gene13434	100776394	LOC100776394	protein LSD1-like	0	903
gene10708	100807547	LOC100807547	probable methyltransferase PMT2	0	904
gene27735	100789146	LOC100789146	putative pentatricopeptide repeat-containing protein At3g11460, mitochondrial	0	905
gene1793	100815298	LOC100815298	carbon catabolite repressor protein 4 homolog 4	0	906
gene10597	102668466	102668466	102668466	0	907
gene14134	100780831	LOC100780831	mitogen-activated protein kinase 9	0	908
gene3868	100306157	EIF5A	eukaryotic translation initiation factor 5A	0	909
gene57376	100810058	LOC100810058	RNA pseudouridine synthase 5	0	910
gene4388	100779869	LOC100779869	uncharacterized LOC100779869	0	911
gene55298	100810374	LOC100810374	F-box protein At5g03970	0	912
gene51860	100527182	LOC100527182	late embryogenesis abundant family protein	0	913
gene5041	100527695	LOC100527695	uncharacterized LOC100527695	0	914
gene29228	102666545	LOC102666545	integrator complex subunit 3-like	0	915
gene2294	100779650	LOC100779650	uncharacterized LOC100779650	0	916
gene9691	102668102	LOC102668102	transcription factor bHLH143	0	917
gene6114	100775796	LOC100775796	DEAD-box ATP-dependent RNA helicase 10	0	918
gene54904	100780620	LOC100780620	OTU domain-containing protein 6B-like	0	919
gene5590	100784862	LOC100784862	T-complex protein 1 subunit eta	0	920
gene13125	100778687	LOC100778687	uncharacterized LOC100778687	0	921
gene594	102660841	LOC102660841	uncharacterized LOC102660841	0	922
gene36934	100812215	LOC100812215	CCR4-NOT transcription complex subunit 10	0	923
gene53399	100799377	LOC100799377	cleavage stimulation factor subunit 77	0	924
gene45120	102666492	LOC102666492	uncharacterized LOC102666492	0	925
gene40501	100814210	LOC100814210	serine/threonine-protein phosphatase BSL3	0	926
gene17663	106799404	106799404	106799404	0	927
gene3922	102670308	LOC102670308	phosphoenolpyruvate carboxylase 4-like	0	928
gene5168	100811924	LOC100811924	APO protein 3, mitochondrial	0	929
gene53439	100802404	LOC100802404	uncharacterized LOC100802404	0	930
gene10249	106798411	LOC106798411	uncharacterized LOC106798411	0	931
gene43390	100790468	LOC100790468	uncharacterized protein At4g18257	0	932
gene6706	100781684	LOC100781684	NADPH-dependent aldo-keto reductase, chloroplastic	0	933
gene32390	100789163	LOC100789163	COX assembly mitochondrial protein 2 homolog	0	934
gene5896	100792639	LOC100792639	uncharacterized LOC100792639	0	935
gene6104	100799705	LOC100799705	O-glucosyltransferase rumi homolog	0	936
gene8693	100779538	LOC100779538	chitinase domain-containing protein 1	0	937
gene13482	100789195	LOC100789195	RNA cytosine-C(5)-methyltransferase NSUN2-like	0	938
gene16933	102660400	LOC102660400	uncharacterized LOC102660400	0	939
gene16764	100170753	LOC100170753	peroxisomal 3-hydroxyacyl-CoA dehydrogenase-like protein	0	940
gene54224	106797500	LOC106797500	putative disease resistance protein RGA1	0	941
gene51799	100805383	LOC100805383	uncharacterized LOC100805383	0	942
gene42101	100806023	LOC100806023	U3 small nucleolar RNA-associated protein 18 homolog	0	943
gene2623	100806216	LOC100806216	pentatricopeptide repeat-containing protein At5g13270, chloroplastic	0	944
gene16725	100782991	100782991	100782991	0	945
gene7066	100807523	LOC100807523	FRIGIDA-like protein 3	0	946
gene38227	100306227	LOC100306227	signaling peptide TAXIMIN 1	0	947
gene33703	100796727	HDA13	histone deacetylase	0	948
gene7951	100792127	LOC100792127	membrane magnesium transporter homolog	0	949
gene8480	100808405	LOC100808405	F-actin-capping protein subunit alpha	0	950
gene29404	100812127	LOC100812127	ABC transporter G family member 25	0	951
gene55373	100788991	LOC100788991	anthocyanidin reductase	0	952
gene27995	100811936	LOC100811936	chaperone protein dnaJ 6	0	953
gene2568	100782356	LOC100782356	ERAD-associated E3 ubiquitin-protein ligase HRD1A	0	954
gene37368	102662449	102662449	102662449	0	955
gene25660	100799127	LOC100799127	uncharacterized LOC100799127	0	956
gene36758	100794828	LOC100794828	MYB/HD-like transcription factor	0	957
gene38098	100781571	LOC100781571	plant intracellular Ras-group-related LRR protein 6	0	958
gene9720	100806833	LOC100806833	double-stranded RNA-binding protein 1	0	959
gene48357	100788938	LOC100788938	OVARIAN TUMOR DOMAIN-containing deubiquitinating enzyme 7	0	960
gene28149	106794972	106794972	106794972	0	961
gene38452	100785492	LOC100785492	N-carbamoylputrescine amidase	0	962
gene24440	100802161	LOC100802161	ubiquitin-like-specific protease ESD4	0	963
gene35137	100500465	LOC100500465	calcium-binding EF-hand family protein	0	964
gene18357	100780863	LOC100780863	protein CASP	0	965
gene45212	100791527	LOC100791527	protein transport protein SEC23	0	966
gene4342	102663752	102663752	102663752	0	967
gene47728	100790510	LOC100790510	prostatic spermine-binding protein	0	968
gene7382	102668359	LOC102668359	uncharacterized LOC102668359	0	969
gene48304	100817459	LOC100817459	FRIGIDA-like protein 3	0	970
gene42714	100777671	LOC100777671	pentatricopeptide repeat-containing protein At2g35030, mitochondrial-like	0	971
gene2779	100790717	LOC100790717	tetratricopeptide repeat-containing protein	0	972
gene15916	100801384	LOC100801384	retinol dehydrogenase 14-like	0	973
gene3673	100786978	LOC100786978	2-oxoglutarate dehydrogenase, mitochondrial	0	974
gene49867	100785247	LOC100785247	COX assembly mitochondrial protein 2 homolog	0	975
gene26600	100776120	LOC100776120	dehydrogenase/reductase SDR family member 7	0	976
gene37995	100798372	LOC100798372	protein transport protein Sec61 subunit alpha-like	0	977
gene10083	102667764	LOC102667764	uncharacterized LOC102667764	0	978
gene42374	100783749	LOC100783749	U-box domain-containing protein 17	0	979
gene160	100775914	LOC100775914	UDP-N-acetylglucosamine transferase subunit ALG14 homolog	0	980
gene40744	100798742	LOC100798742	multiple RNA-binding domain-containing protein 1-like	0	981
gene37617	102669757	LOC102669757	uncharacterized LOC102669757	0	982
gene15840	100781927	LOC100781927	EKC/KEOPS complex subunit Tprkb	0	983
gene15641	100810961	LOC100810961	O-fucosyltransferase 38	0	984
gene21326	100809222	LOC100809222	probable LRR receptor-like serine/threonine-protein kinase At1g67720-like	0	985
gene23297	100789069	LOC100789069	pentatricopeptide repeat-containing protein At1g05670, mitochondrial	0	986
gene50840	100527028	LOC100527028	uncharacterized LOC100527028	0	987
gene19784	100819718	LOC100819718	pentatricopeptide repeat-containing protein At2g26790, mitochondrial-like	0	988
gene4188	100778992	LOC100778992	uncharacterized LOC100778992	0	989
gene25615	100792089	LOC100792089	zinc finger CCCH domain-containing protein 48	0	990
gene51675	100793170	LOC100793170	calcium-dependent protein kinase 13	0	991
gene24762	100808888	LOC100808888	CRS2-associated factor 2, mitochondrial	0	992
gene32410	100790273	LOC100790273	CAAX prenyl protease 2-like	0	993
gene40948	102666475	LOC102666475	heterogeneous nuclear ribonucleoprotein 1	0	994
gene46253	100800008	LOC100800008	heavy metal-associated isoprenylated plant protein 39	0	995
gene56311	100800094	LOC100800094	urease accessory protein D	0	996
gene17506	100820599	LOC100820599	exocyst complex component EXO84B	0	997
gene57769	100792356	LOC100792356	ubiquitin carboxyl-terminal hydrolase 2	0	998
gene4489	100801108	LOC100801108	serine/threonine-protein phosphatase PP2A-4 catalytic subunit	0	999
gene26938	100782005	LOC100782005	uncharacterized LOC100782005	0	1000
gene7740	100815364	LOC100815364	deoxyhypusine hydroxylase	0	1001
gene28883	100785055	LOC100785055	histone H1	0	1002
gene54681	100817687	LOC100817687	E3 ubiquitin-protein ligase RFWD3	0	1003
gene10622	100790921	LOC100790921	S-adenosylmethionine mitochondrial carrier protein	0	1004
gene28788	100815681	LOC100815681	sucrose nonfermenting 4-like protein	0	1005
gene41912	100782328	LOC100782328	ubiquitin-conjugating enzyme E2 7	0	1006
gene41942	100792049	LOC100792049	receptor-like protein kinase HERK 1	0	1007
gene26632	100814791	LOC100814791	receptor-like protein CLAVATA2	0	1008
gene14205	100305970	LOC100305970	uncharacterized LOC100305970	0	1009
gene29034	100779870	LOC100779870	ADP-ribosylation factor-like protein 5	0	1010
gene46257	100783411	LOC100783411	heavy metal-associated isoprenylated plant protein 39	0	1011
gene7627	100786829	LOC100786829	probable indole-3-acetic acid-amido synthetase GH3.6	0	1012
gene57154	100777780	LOC100777780	pentatricopeptide repeat-containing protein At3g63370, chloroplastic	0	1013
gene18673	100780871	LOC100780871	cytochrome P450 714C2-like	0	1014
gene5068	100785922	LOC100785922	uncharacterized LOC100785922	0	1015
gene46033	100784829	LOC100784829	mRNA decapping complex subunit 2-like	0	1016
gene5616	100795445	LOC100795445	oligoribonuclease	0	1017
gene520	100801094	LOC100801094	uncharacterized LOC100801094	0	1018
gene48100	100815507	LOC100815507	nudix hydrolase superfamily protein	0	1019
gene22295	100799110	LOC100799110	protein SAWADEE HOMEODOMAIN HOMOLOG 1	0	1020
gene29427	100794399	LOC100794399	cleavage stimulating factor 64	0	1021
gene52007	100784340	LOC100784340	origin of replication complex subunit 5	0	1022
gene13408	100779740	LOC100779740	phospholipase D delta	0	1023
gene23622	100781789	LOC100781789	uncharacterized LOC100781789	0	1024
gene19027	100777141	LOC100777141	E3 ubiquitin-protein ligase APD2	0	1025
gene15106	100801030	LOC100801030	serine/threonine-protein kinase CTR1	0	1026
gene46507	100785543	LOC100785543	cleavage and polyadenylation specificity factor subunit 1	0	1027
gene18434	106799442	106799442	106799442	0	1028
gene37310	100782995	LOC100782995	FAD-linked sulfhydryl oxidase ERV1	0	1029
gene51324	100783455	LOC100783455	protein root UVB sensitive 4	0	1030
gene11350	100807354	LOC100807354	soluble starch synthase 1, chloroplastic/amyloplastic	0	1031
gene13504	100800456	LOC100800456	uncharacterized LOC100800456	0	1032
gene57725	100777086	LOC100777086	uncharacterized LOC100777086	0	1033
gene8073	100796347	LOC100796347	iron-sulfur assembly protein IscA-like 2, mitochondrial	0	1034
gene33625	100795154	LOC100795154	DNA damage-binding protein 1-like	0	1035
gene30412	100786853	LOC100786853	uncharacterized LOC100786853	0	1036
gene40347	100804221	LOC100804221	uncharacterized LOC100804221	0	1037
gene50433	100775602	LOC100775602	microtubule-associated protein TORTIFOLIA1	0	1038
gene6442	100810023	LOC100810023	putative disease resistance RPP13-like protein 1	0	1039
gene28864	100305857	LOC100305857	PITH domain-containing protein	0	1040
gene58653	3989275	trnV-UAC	tRNA-Val	0	1041
gene10148	102661222	LOC102661222	uncharacterized LOC102661222	0	1042
gene21167	100527870	LOC100527870	uncharacterized LOC100527870	0	1043
gene45433	100306543	LOC100306543	uncharacterized LOC100306543	0	1044
gene13749	106798748	LOC106798748	uncharacterized LOC106798748	0	1045
gene11547	100780985	LOC100780985	uncharacterized LOC100780985	0	1046
gene56743	100812188	C4H1	cinnamate 4-hydroxylase	0	1047
gene26185	100808540	LOC100808540	uncharacterized LOC100808540	0	1048
gene20626	100815281	LOC100815281	26S proteasome regulatory subunit RPN13	0	1049
gene712	102659406	LOC102659406	uncharacterized LOC102659406	0	1050
gene17071	100792740	LOC100792740	protein MAK16 homolog	0	1051
gene46574	100814429	LOC100814429	uncharacterized LOC100814429	0	1052
gene2516	100810155	LOC100810155	cation/H(+) antiporter 18	0	1053
gene13774	547979	GSTT1	theta class glutathione S-transferase	0	1054
gene21823	100815834	LOC100815834	chaperone protein dnaJ GFA2, mitochondrial	0	1055
gene7179	100818547	LOC100818547	receptor like protein kinase S.2	0	1056
gene5036	100814623	LOC100814623	transcription initiation factor IIA subunit 2	0	1057
gene29060	100793000	LOC100793000	serine/threonine protein phosphatase 2A regulatory subunit B''beta	0	1058
gene48598	106796596	LOC106796596	uncharacterized LOC106796596	0	1059
gene47888	100799312	LOC100799312	putative phospholipid-transporting ATPase 9	0	1060
gene15834	100780309	LOC100780309	cycloeucalenol cycloisomerase	0	1061
gene43863	106796329	106796329	106796329	0	1062
gene40779	100818993	LOC100818993	protein GAMETE EXPRESSED 3	0	1063
gene16537	100820229	LOC100820229	glutamate receptor 2.8	0	1064
gene37806	102660295	LOC102660295	G-type lectin S-receptor-like serine/threonine-protein kinase B120	0	1065
gene956	102668734	LOC102668734	uncharacterized LOC102668734	0	1066
gene10860	732612	LOC732612	plastid phosphoenolpyruvate/phosphate translocator-like	0	1067
gene37152	100792907	LOC100792907	mitochondrial inner membrane protein OXA1	0	1068
gene54795	102670393	102670393	102670393	0	1069
gene35250	100805971	LOC100805971	dol-P-Man:Man(6)GlcNAc(2)-PP-Dol alpha-1,2-mannosyltransferase	0	1070
gene42667	100775352	LOC100775352	L-aminoadipate-semialdehyde dehydrogenase-phosphopantetheinyl transferase	0	1071
gene23530	100790670	LOC100790670	uncharacterized LOC100790670	0	1072
gene6314	100806630	LOC100806630	uncharacterized LOC100806630	0	1073
gene18996	100777316	LOC100777316	tubby-like F-box protein 8	0	1074
gene15103	100782651	LOC100782651	double-stranded RNA-binding protein 1	0	1075
gene43308	100775354	LOC100775354	suppressor of mec-8 and unc-52 protein homolog 2	0	1076
gene18677	100796967	LOC100796967	uncharacterized LOC100796967	0	1077
gene7433	100787011	LOC100787011	uncharacterized LOC100787011	0	1078
gene22366	100779811	LOC100779811	mRNA cap guanine-N7 methyltransferase 1	0	1079
gene23514	100786583	LOC100786583	NDUFA12 domain-containing protein	0	1080
gene26143	100777368	LOC100777368	exostosin family protein	0	1081
gene2744	100815874	LOC100815874	transcription factor bHLH92	0	1082
gene13937	100791130	LOC100791130	uncharacterized LOC100791130	0	1083
gene14465	102666317	LOC102666317	uncharacterized LOC102666317	0	1084
gene8260	100783471	LOC100783471	caffeoylshikimate esterase	0	1085
gene18761	100791884	LOC100791884	NAC domain-containing protein 75	0	1086
gene53778	100799365	LOC100799365	ABC transporter I family member 11, chloroplastic	0	1087
gene7827	100796697	LOC100796697	CLIP-associated protein	0	1088
gene31441	100817864	LOC100817864	50S ribosomal protein L27	0	1089
gene6394	106798139	LOC106798139	putative disease resistance protein At3g14460	0	1090
gene50559	100499911	GSTF13	phi class glutathione S-transferase	0	1091
gene15616	100798379	LOC100798379	WAT1-related protein At5g64700	0	1092
gene11668	100816804	LOC100816804	probable splicing factor, arginine/serine-rich 6	0	1093
gene31988	100819117	LOC100819117	beta-glucosidase BoGH3B	0	1094
gene6323	100809291	100809291	100809291	0	1095
gene28269	100781669	LOC100781669	uncharacterized LOC100781669	0	1096
gene47963	100777192	LOC100777192	phosphatidylinositol glycan anchor biosynthesis class U protein	0	1097
gene53595	100798509	LOC100798509	glycerol-3-phosphate dehydrogenase [NAD(+)]	0	1098
gene2853	106795205	106795205	106795205	0	1099
gene21712	100780003	BZIP24	bZIP transcription factor	0	1100
gene40749	100784803	TCHQD3	Glutathione S-transferase TCHQD3	0	1101
gene7884	100814837	LOC100814837	dirigent protein 17	0	1102
gene33717	100814699	LOC100814699	UDP-D-apiose/UDP-D-xylose synthase 2	0	1103
gene31186	100815386	LOC100815386	pre-mRNA-processing protein 40C	0	1104
gene57804	102663941	LOC102663941	protein LIGHT-DEPENDENT SHORT HYPOCOTYLS 4	0	1105
gene45070	100801611	LOC100801611	elongation factor 1-alpha	0	1106
gene11476	100805231	LOC100805231	replication factor C subunit 3	0	1107
gene467	100786093	LOC100786093	ran guanine nucleotide release factor-like	0	1108
gene39	100792080	LOC100792080	pentatricopeptide repeat-containing protein At3g14330-like	0	1109
gene3907	100800731	LOC100800731	pentatricopeptide repeat-containing protein At1g26460, mitochondrial	0	1110
gene10380	100789007	LOC100789007	nuclear pore complex protein NUP1	0	1111
gene11488	100784209	LOC100784209	uncharacterized LOC100784209	0	1112
gene44428	100499898	LOC100499898	ras-related protein Rab-1-like	0	1113
gene154	100812279	LOC100812279	protein SAMBA	0	1114
gene41280	100805822	LOC100805822	U2 small nuclear ribonucleoprotein B''-like	0	1115
gene46716	547590	GSTZ3	glutathione S-transferase GST 25	0	1116
gene37590	100809005	LOC100809005	protein STICHEL-like 3	0	1117
gene11795	100814169	LOC100814169	uncharacterized LOC100814169	0	1118
gene12015	100789369	LOC100789369	cyclin-dependent kinase G-2-like	0	1119
gene44894	100811738	LOC100811738	nuclear cap-binding protein subunit 1	0	1120
gene42973	100782138	LOC100782138	uncharacterized LOC100782138	0	1121
gene42292	102665775	LOC102665775	tRNA (adenine(58)-N(1))-methyltransferase catalytic subunit TRMT61A	0	1122
gene45333	100795938	LOC100795938	transcription factor bHLH91	0	1123
gene53363	102666426	LOC102666426	uncharacterized LOC102666426	0	1124
gene51242	106797165	LOC106797165	uncharacterized LOC106797165	0	1125
gene7913	100527489	LOC100527489	uncharacterized LOC100527489	0	1126
gene44282	100805664	LOC100805664	50S ribosomal protein L7/L12	0	1127
gene29138	100804309	LOC100804309	pentatricopeptide repeat-containing protein At1g25360	0	1128
gene11921	100812568	LOC100812568	CASP-like protein 4A3	0	1129
gene23319	100797517	LOC100797517	mediator of RNA polymerase II transcription subunit 10b	0	1130
gene1973	102666804	LOC102666804	uncharacterized LOC102666804	0	1131
gene56478	100802948	LOC100802948	ethylene receptor 2	0	1132
gene49546	100306441	LOC100306441	uncharacterized LOC100306441	0	1133
gene21894	100784301	LOC100784301	serine/threonine-protein kinase RHS3	0	1134
gene51270	100806440	LOC100806440	GPI transamidase component PIG-S	0	1135
gene42016	102662738	102662738	102662738	0	1136
gene21760	100803015	LOC100803015	ribonucleoside-diphosphate reductase large subunit-like	0	1137
gene49383	100499751	LOC100499751	uncharacterized LOC100499751	0	1138
gene10449	100810235	LOC100810235	protein argonaute PNH1	0	1139
gene33595	100789886	LOC100789886	heavy-metal-associated domain-containing protein	0	1140
gene41104	100786030	LOC100786030	uncharacterized LOC100786030	0	1141
gene300	100815500	LOC100815500	signal recognition particle receptor subunit beta	0	1142
gene54031	100789154	LOC100789154	transcription factor IIIB 90 kDa subunit	0	1143
gene13246	100814888	LOC100814888	protein BUD31 homolog 2	0	1144
gene31192	100789853	LOC100789853	anamorsin homolog	0	1145
gene54380	102669144	LOC102669144	mediator of RNA polymerase II transcription subunit 33B	0	1146
gene57027	106797815	106797815	106797815	0	1147
gene13232	100811136	LOC100811136	protein TIC 22-like, chloroplastic	0	1148
gene24609	100127391	WRKY47	WRKY transcription factor 47	0	1149
gene40816	100810102	LOC100810102	polypyrimidine tract-binding protein homolog 2-like	0	1150
gene32933	100806311	LOC100806311	probable serine/threonine protein kinase IRE	0	1151
gene44424	100798237	LOC100798237	mitogen-activated protein kinase kinase kinase ANP1	0	1152
gene2520	100782696	LOC100782696	putative glucose-6-phosphate 1-epimerase	0	1153
gene48748	100306431	LOC100306431	glycosyltransferase BC10	0	1154
gene29112	100527877	LOC100527877	WAT1-related protein At5g07050	0	1155
gene27101	100499918	LOC100499918	uncharacterized LOC100499918	0	1156
gene8381	100779178	LOC100779178	anaphase-promoting complex subunit 13	0	1157
gene20205	100788345	LOC100788345	phospholipase A I	0	1158
gene31417	100775443	LOC100775443	uncharacterized LOC100775443	0	1159
gene457	100817793	LOC100817793	peptidyl-prolyl cis-trans isomerase CYP23-like	0	1160
gene8675	106798118	LOC106798118	exosome complex component RRP41 homolog	0	1161
gene31053	100782952	LOC100782952	diacylglycerol O-acyltransferase 2D-like	0	1162
gene22150	100810658	LOC100810658	membralin-like protein At1g60995	0	1163
gene1391	100800529	LOC100800529	probable leucine-rich repeat receptor-like serine/threonine-protein kinase At3g14840	0	1164
gene33720	100816284	LOC100816284	beta-1,6-galactosyltransferase GALT29A	0	1165
gene56449	100527039	LOC100527039	pre-mRNA-processing factor 19 homolog 2	0	1166
gene46338	100776988	LOC100776988	receptor-like protein EIX1	0	1167
gene22199	100776803	LOC100776803	protein MAIN-LIKE 2-like	0	1168
gene8668	100812498	LOC100812498	uncharacterized protein At5g41620	0	1169
gene29080	102669784	102669784	102669784	0	1170
gene38882	106795552	106795552	106795552	0	1171
gene7633	100796344	LOC100796344	RNA demethylase ALKBH10B-like	0	1172
gene13831	100779061	LOC100779061	uncharacterized LOC100779061	0	1173
gene23588	100802484	LOC100802484	pirin-like protein	0	1174
gene31527	100804867	LOC100804867	E3 ubiquitin-protein ligase RDUF2	0	1175
gene16675	102660704	102660704	102660704	0	1176
gene53379	100776353	LOC100776353	WD repeat-containing protein 82-like	0	1177
gene49435	100808924	LOC100808924	pentatricopeptide repeat-containing protein At4g14190, chloroplastic	0	1178
gene9710	100796544	LOC100796544	argininosuccinate lyase, chloroplastic	0	1179
gene13218	100806321	LOC100806321	probable DNA primase large subunit	0	1180
gene5909	100798280	LOC100798280	probable serine/threonine-protein kinase WNK11	0	1181
gene21199	100819552	LOC100819552	U6 small nuclear RNA (adenine-(43)-N(6))-methyltransferase	0	1182
gene27190	100797047	LOC100797047	zinc finger CCCH domain-containing protein 32-like	0	1183
gene21826	100816894	LOC100816894	clustered mitochondria protein	0	1184
gene23411	100775533	LOC100775533	transcription termination factor MTERF15, mitochondrial	0	1185
gene38524	100500351	LOC100500351	uncharacterized LOC100500351	0	1186
gene56989	100305354	LOC100305354	serine/threonine kinase-like protein	0	1187
gene31055	100784026	LOC100784026	subtilisin-like serine-protease S	0	1188
gene6367	100785072	RPSHC18-NBL1	NB-LRR type disease resistance protein	0	1189
gene3944	100806065	LOC100806065	uncharacterized LOC100806065	0	1190
gene22306	100527673	LOC100527673	CHCH domain-containing protein	0	1191
gene26752	100499755	LOC100499755	peroxisomal membrane protein 11	0	1192
gene49789	102665742	LOC102665742	kinesin-like protein KIF20B	0	1193
gene33319	100804189	LOC100804189	arabinosyltransferase RRA2	0	1194
gene47943	100817096	LOC100817096	conserved oligomeric Golgi complex subunit 2	0	1195
gene11067	100806484	LOC100806484	protein DYAD	0	1196
gene27424	106794952	106794952	106794952	0	1197
gene55235	100499855	LOC100499855	G-protein-coupled-receptor CAND2-like protein	0	1198
gene52262	100789142	LOC100789142	DCN1-like protein 2	0	1199
gene4439	100808564	SDP6	glycerol-3-phosphate dehydrogenase SDP6, mitochondrial	0	1200
gene41611	100527472	LOC100527472	uncharacterized LOC100527472	0	1201
gene28484	106794837	106794837	106794837	0	1202
gene38851	100803145	LOC100803145	nuclear pore complex protein NUP35	0	1203
gene48629	100782534	LOC100782534	amino acid permease 6	0	1204
gene57142	100820534	LOC100820534	uncharacterized LOC100820534	0	1205
gene5608	100792105	LOC100792105	protein argonaute 4	0	1206
gene32829	100797068	LOC100797068	alpha-ketoglutarate-dependent dioxygenase alkB	0	1207
gene54806	100805043	LOC100805043	protein GL2-INTERACTING REPRESSOR 1	0	1208
gene39569	100780832	100780832	100780832	0	1209
gene11723	102664001	LOC102664001	basic leucine zipper 43	0	1210
gene52614	100814109	LOC100814109	U11/U12 small nuclear ribonucleoprotein 35 kDa protein	0	1211
gene37036	100799414	LOC100799414	potassium transporter 8	0	1212
gene1773	100811221	LOC100811221	uncharacterized LOC100811221	0	1213
gene16612	100818798	LOC100818798	uncharacterized LOC100818798	0	1214
gene17253	100790628	LOC100790628	uncharacterized LOC100790628	0	1215
gene18240	100813493	LOC100813493	probable methyltransferase PMT15	0	1216
gene29950	100814294	LOC100814294	caffeoylshikimate esterase	0	1217
gene10984	100788095	LOC100788095	uncharacterized LOC100788095	0	1218
gene52080	100785411	LOC100785411	zinc finger CCCH domain-containing protein ZFN-like	0	1219
gene42993	100306299	LOC100306299	uncharacterized LOC100306299	0	1220
gene57400	100819310	LOC100819310	synaptotagmin-3	0	1221
gene17514	100783389	LOC100783389	ras-related protein Rab7	0	1222
gene5327	102664145	LOC102664145	double-stranded RNA-binding protein 4	0	1223
gene15090	100777815	LOC100777815	mechanosensitive ion channel protein 2, chloroplastic	0	1224
gene44411	100798929	LOC100798929	polyamine oxidase 1	0	1225
gene35672	100797658	LOC100797658	ACT domain-containing protein ACR3	0	1226
gene46010	100526886	LOC100526886	uncharacterized LOC100526886	0	1227
gene49532	102661238	LOC102661238	uncharacterized LOC102661238	0	1228
gene23677	100306349	LOC100306349	uncharacterized LOC100306349	0	1229
gene30592	100784375	LOC100784375	uncharacterized LOC100784375	0	1230
gene37740	100812938	LOC100812938	mediator of RNA polymerase II transcription subunit 16	0	1231
gene39347	100810272	LOC100810272	DExH-box ATP-dependent RNA helicase DExH6	0	1232
gene57441	100787944	LOC100787944	uncharacterized LOC100787944	0	1233
gene52771	100500102	LOC100500102	uncharacterized LOC100500102	0	1234
gene2487	100778407	LOC100778407	uncharacterized LOC100778407	0	1235
gene35884	102666940	102666940	102666940	0	1236
gene56582	100811466	LOC100811466	uncharacterized LOC100811466	0	1237
gene5639	100817457	LOC100817457	hydroxymethylglutaryl-CoA lyase, mitochondrial	0	1238
gene42434	100802825	LOC100802825	phosphatidylinositol N-acetylglucosaminyltransferase subunit P	0	1239
gene19138	100819004	LOC100819004	squamosa promoter-binding-like protein 14	0	1240
gene9807	102670001	LOC102670001	uncharacterized LOC102670001	0	1241
gene21278	100306146	LOC100306146	protein BCCIP homolog	0	1242
gene2058	100780355	LOC100780355	pentatricopeptide repeat-containing protein At4g38150	0	1243
gene31072	100796362	LOC100796362	F-box protein SKIP31	0	1244
gene29236	100786818	LOC100786818	probable U3 small nucleolar RNA-associated protein 7	0	1245
gene44367	106796328	106796328	106796328	0	1246
gene7572	100777939	LOC100777939	zinc finger CCCH domain-containing protein 31	0	1247
gene43511	106796039	106796039	106796039	0	1248
gene35203	100792706	LOC100792706	beta-glucuronosyltransferase GlcAT14A	0	1249
gene50295	100781475	LOC100781475	V-type proton ATPase subunit e1	0	1250
gene22579	100791001	LOC100791001	uncharacterized LOC100791001	0	1251
gene26536	100804988	LOC100804988	cationic amino acid transporter 9, chloroplastic	0	1252
gene12852	100784043	LOC100784043	potassium channel AKT1	0	1253
gene30856	100790571	LOC100790571	GATA transcription factor 18	0	1254
gene36037	100777475	LOC100777475	uncharacterized LOC100777475	0	1255
gene46639	100780889	100780889	100780889	0	1256
gene5828	102669454	LOC102669454	uncharacterized LOC102669454	0	1257
gene44027	102660983	LOC102660983	uncharacterized LOC102660983	0	1258
gene54794	100802393	LOC100802393	uncharacterized LOC100802393	0	1259
gene12394	100808993	LOC100808993	sulfite oxidase	0	1260
gene48438	100790701	LOC100790701	mitogen-activated protein kinase kinase kinase 5	0	1261
gene1490	100789791	LOC100789791	protein trichome birefringence-like 35	0	1262
gene48764	100778594	LOC100778594	transcription initiation factor TFIID subunit 7-like	0	1263
gene10737	100814329	LOC100814329	ABC transporter A family member 7	0	1264
gene9635	100784218	LOC100784218	putative lipase ROG1	0	1265
gene29153	100815883	LOC100815883	nuclear transcription factor Y subunit B-8-like	0	1266
gene12901	100810940	LOC100810940	F-box/kelch-repeat protein At1g22040	0	1267
gene13465	100792515	LOC100792515	chloroplast sensor kinase, chloroplastic	0	1268
gene51446	100801280	LOC100801280	telomere repeat-binding protein 5	0	1269
gene48246	100812463	LOC100812463	uncharacterized LOC100812463	0	1270
gene15484	100802275	LOC100802275	uncharacterized LOC100802275	0	1271
gene21298	100801609	LOC100801609	ornithine aminotransferase, mitochondrial	0	1272
gene40959	100782469	LOC100782469	2,3-bisphosphoglycerate-dependent phosphoglycerate mutase 1-like	0	1273
gene8111	100787903	LOC100787903	uncharacterized LOC100787903	0	1274
gene52264	100790204	LOC100790204	uncharacterized protein At5g19025	0	1275
gene44113	100798923	LOC100798923	pentatricopeptide repeat-containing protein At3g14580, mitochondrial	0	1276
gene4734	102666059	LOC102666059	F-box/kelch-repeat protein At3g23880	0	1277
gene22563	102666154	LOC102666154	uncharacterized LOC102666154	0	1278
gene54308	100807690	LOC100807690	transcription termination factor MTEF18, mitochondrial	0	1279
gene10363	100781468	LOC100781468	uncharacterized LOC100781468	0	1280
gene52702	100783313	LOC100783313	serine/threonine/tyrosine-protein kinase HT1-like	0	1281
gene10509	102665074	LOC102665074	uncharacterized protein Cbei_0202	0	1282
gene17520	100305733	LOC100305733	uncharacterized LOC100305733	0	1283
gene17174	100814012	LOC100814012	protein STRUBBELIG-RECEPTOR FAMILY 3	0	1284
gene46007	100819739	LOC100819739	T-complex protein 1 subunit theta	0	1285
gene36543	100782107	LOC100782107	transcription factor MTB3	0	1286
gene47180	100777544	NF-YA19	nuclear transcription factor Y subunit A-19	0	1287
gene48011	100306019	LOC100306019	uncharacterized LOC100306019	0	1288
gene55675	106794153	106794153	106794153	0	1289
gene26751	100781453	LOC100781453	vacuolar protein 8	0	1290
gene51649	100811605	LOC100811605	RNA polymerase II C-terminal domain phosphatase-like 2	0	1291
gene57132	100778860	LOC100778860	MADS-box transcription factor 17	0	1292
gene43162	100306708	LOC100306708	putative translation machinery-associated protein	0	1293
gene12627	100799752	LOC100799752	mitogen-activated protein kinase kinase kinase 20	0	1294
gene32887	100776156	LOC100776156	ubiquitin carboxyl-terminal hydrolase 2	0	1295
gene36416	100779225	LOC100779225	phospholipid:diacylglycerol acyltransferase 1	0	1296
gene28610	106794854	LOC106794854	uncharacterized LOC106794854	0	1297
gene55358	102667963	102667963	102667963	0	1298
gene1012	100805888	LOC100805888	protein CROWDED NUCLEI 2	0	1299
gene54228	100785080	LOC100785080	xylan glycosyltransferase MUCI21	0	1300
gene42752	100799098	LOC100799098	uncharacterized LOC100799098	0	1301
gene8159	100815009	LOC100815009	protein WVD2-like 4	0	1302
gene18777	100781777	LOC100781777	probable protein arginine N-methyltransferase 1	0	1303
gene25611	100791034	LOC100791034	ABC transporter B family member 28	0	1304
gene3648	100782908	LOC100782908	uncharacterized LOC100782908	0	1305
gene30946	106795163	106795163	106795163	0	1306
gene5163	100811391	LOC100811391	ubiquitin-activating enzyme E1 1	0	1307
gene37221	102667576	LOC102667576	cilia- and flagella-associated protein 20	0	1308
gene7739	100814836	LOC100814836	bet1-like SNARE 1-1	0	1309
gene52289	100796152	LOC100796152	protein IMPAIRED IN BABA-INDUCED STERILITY 1	0	1310
gene54711	100802562	LOC100802562	increased DNA methylation 1	0	1311
gene7005	100791588	LOC100791588	gamma-tubulin complex component 2	0	1312
gene37017	100306703	ERA1B	farnesyltransferase ERA1B	0	1313
gene41856	100798932	LOC100798932	uncharacterized LOC100798932	0	1314
gene56076	100793547	LOC100793547	signal peptide peptidase-like 2	0	1315
gene23832	100778940	LOC100778940	ankyrin repeat and SAM domain-containing protein 6	0	1316
gene12154	100794824	LOC100794824	putative glucuronosyltransferase PGSIP8	0	1317
gene30120	100778459	LOC100778459	uncharacterized LOC100778459	0	1318
gene24846	100777179	LOC100777179	vacuolar protein sorting-associated protein 2 homolog 2	0	1319
gene9570	100802228	LOC100802228	coiled-coil domain-containing protein 25-like	0	1320
gene27163	100819794	LOC100819794	gamma-tubulin complex component 4 homolog	0	1321
gene6885	100800588	LOC100800588	uncharacterized protein At4g13200, chloroplastic	0	1322
gene44649	100789954	LOC100789954	CRS2-associated factor 1, mitochondrial	0	1323
gene36907	100804202	LOC100804202	uncharacterized LOC100804202	0	1324
gene3927	106795734	LOC106795734	uncharacterized LOC106795734	0	1325
gene31070	100795307	LOC100795307	upstream activation factor subunit UAF30	0	1326
gene43067	100802828	ZTL	adagio protein 1	0	1327
gene7694	100804138	LOC100804138	protein ANTAGONIST OF LIKE HETEROCHROMATIN PROTEIN 1	0	1328
gene37014	100818075	LOC100818075	uncharacterized LOC100818075	0	1329
gene36540	100802953	LOC100802953	iron-sulfur protein NUBPL	0	1330
gene26321	100788216	LOC100788216	uncharacterized LOC100788216	0	1331
gene13396	100778139	LOC100778139	beta-amyrin 28-monooxygenase	0	1332
gene17311	100806004	LOC100806004	transcription initiation factor TFIID subunit 7-like	0	1333
gene49900	100790904	LOC100790904	protein TIC 40, chloroplastic	0	1334
gene31728	100808611	LOC100808611	probable E3 ubiquitin-protein ligase ZFP1	0	1335
gene4741	100799325	LOC100799325	uncharacterized LOC100799325	0	1336
gene31146	100775613	LOC100775613	ER lumen protein-retaining receptor erd-2.2	0	1337
gene55064	100786313	LOC100786313	glucose-1-phosphate adenylyltransferase large subunit 1	0	1338
gene56523	100305789	LOC100305789	uncharacterized LOC100305789	0	1339
gene36300	100782819	LOC100782819	replication protein A 32 kDa subunit B	0	1340
gene2178	100800004	LOC100800004	soyasapogenol B glucuronide galactosyltransferase-like	0	1341
gene19214	100306071	LOC100306071	uncharacterized LOC100306071	0	1342
gene883	102663179	LOC102663179	probable glucose-1-phosphate adenylyltransferase large subunit, chloroplastic	0	1343
gene30086	100811413	LOC100811413	phytochrome-associated serine/threonine-protein phosphatase	0	1344
gene48950	100777171	LOC100777171	two-component response regulator ARR12	0	1345
gene37290	100786895	LOC100786895	pentatricopeptide repeat-containing protein At5g24830	0	1346
gene15290	100790806	LOC100790806	uncharacterized LOC100790806	0	1347
gene20611	100787834	LOC100787834	beta-amylase 1, chloroplastic	0	1348
gene39828	102665645	LOC102665645	uncharacterized LOC102665645	0	1349
gene48192	100799315	LOC100799315	eyes absent homolog 4-like	0	1350
gene57174	100306068	LOC100306068	uncharacterized LOC100306068	0	1351
gene16031	100786538	LOC100786538	ABC transporter A family member 2	0	1352
gene49428	100790201	LOC100790201	histidine protein methyltransferase 1 homolog	0	1353
gene18724	100788522	LOC100788522	uncharacterized LOC100788522	0	1354
gene31543	100797976	LOC100797976	uncharacterized LOC100797976	0	1355
gene25486	100777002	LOC100777002	cleavage and polyadenylation specificity factor subunit 2	0	1356
gene11231	100306598	LOC100306598	uncharacterized LOC100306598	0	1357
gene38506	100809984	LOC100809984	SRSF protein kinase 3	0	1358
gene13225	100808794	LOC100808794	protein WHAT'S THIS FACTOR 1 homolog, chloroplastic-like	0	1359
gene57762	100789709	LOC100789709	splicing factor U2AF-associated protein 2	0	1360
gene13820	102663255	LOC102663255	probable WRKY transcription factor 29	0	1361
gene48820	100811038	LOC100811038	50S ribosomal protein L33	0	1362
gene7675	100808585	TPS2	terpene synthase 2	0	1363
gene53293	100526864	LOC100526864	SAGA-associated factor 29 homolog A	0	1364
gene53394	100797799	LOC100797799	lysine-specific demethylase JMJ25	0	1365
gene55514	100794458	LOC100794458	BTB/POZ domain-containing protein At3g19850	0	1366
gene40700	100819524	LOC100819524	uncharacterized protein At4g08330, chloroplastic	0	1367
gene20871	100796823	LOC100796823	golgin candidate 2	0	1368
gene57664	100805439	LOC100805439	serine/threonine-protein kinase tricornered	0	1369
gene28261	102669395	102669395	102669395	0	1370
gene13185	100793058	LOC100793058	uncharacterized LOC100793058	0	1371
gene33695	100793564	LOC100793564	probable ribosome biogenesis protein RLP24	0	1372
gene34812	100819306	LOC100819306	zinc finger protein WIP3	0	1373
gene52405	102666879	LOC102666879	F-box/kelch-repeat protein At3g06240	0	1374
gene31526	100792153	LOC100792153	clustered mitochondria protein-like	0	1375
gene24253	102662041	LOC102662041	pentatricopeptide repeat-containing protein At1g51965, mitochondrial-like	0	1376
gene56675	100793764	LOC100793764	V-type proton ATPase subunit B 2	0	1377
gene18716	100789585	LOC100789585	ribose-phosphate pyrophosphokinase 1	0	1378
gene31981	100786478	LOC100786478	phosphomethylpyrimidine synthase, chloroplastic	0	1379
gene535	102666756	LOC102666756	uncharacterized LOC102666756	0	1380
gene24188	100781827	LOC100781827	uncharacterized LOC100781827	0	1381
gene54776	100792861	LOC100792861	iron-sulfur assembly protein IscA-like 1, mitochondrial	0	1382
gene23580	100811715	LOC100811715	protein ENHANCED DOWNY MILDEW 2	0	1383
gene30539	100797619	LOC100797619	UPF0326 protein At4g17486-like	0	1384
gene17323	102666043	LOC102666043	uncharacterized LOC102666043	0	1385
gene10341	100797580	LOC100797580	class 2 transcription repressor NC2 beta 4	0	1386
gene48593	100783985	LOC100783985	protein NRT1/ PTR FAMILY 1.2	0	1387
gene43918	100818653	LOC100818653	hsp70-Hsp90 organizing protein 1-like	0	1388
gene24956	100500186	LOC100500186	40S ribosomal protein S11	0	1389
gene16490	100306065	LOC100306065	pleckstrin homology-like domain-containing protein	0	1390
gene37206	100812018	LOC100812018	cilia- and flagella-associated protein 20-like	0	1391
gene11410	100785977	SWEET8	sugar efflux transporter SWEET8	0	1392
gene15125	100789380	LOC100789380	transcription factor bHLH94	0	1393
gene20713	100795749	LOC100795749	auxin-responsive protein IAA27-like	0	1394
gene27016	100812145	LOC100812145	uncharacterized LOC100812145	0	1395
gene19732	100805285	LOC100805285	uncharacterized LOC100805285	0	1396
gene29984	100789829	100789829	100789829	0	1397
gene3082	100306523	LOC100306523	uncharacterized LOC100306523	0	1398
gene47951	100818338	LOC100818338	subtilisin-like protease SBT5.4	0	1399
gene477	100811572	LOC100811572	protein PHYTOCHROME KINASE SUBSTRATE 1	0	1400
gene21380	100817082	LOC100817082	protein WHAT'S THIS FACTOR 1 homolog, chloroplastic	0	1401
gene54372	100776358	LOC100776358	exosome complex component RRP4 homolog	0	1402
gene47499	100305515	LOC100305515	uncharacterized LOC100305515	0	1403
gene17727	100816346	LOC100816346	uncharacterized protein At2g39795, mitochondrial-like	0	1404
gene15692	100500256	LOC100500256	small nuclear ribonucleoprotein E	0	1405
gene49331	100807827	LOC100807827	B-box zinc finger protein 20	0	1406
gene38701	100798547	LOC100798547	origin of replication complex subunit 1	0	1407
gene3522	100796484	LOC100796484	uncharacterized LOC100796484	0	1408
gene12082	100781750	LOC100781750	40S ribosomal protein S13	0	1409
gene1886	100795939	LOC100795939	protein GRIP	0	1410
gene42345	100787474	LOC100787474	uncharacterized LOC100787474	0	1411
gene27532	102666351	102666351	102666351	0	1412
gene10496	100499836	LOC100499836	uncharacterized LOC100499836	0	1413
gene38671	100792007	LOC100792007	oxysterol-binding protein-related protein 3C	0	1414
gene16172	100814193	LOC100814193	phosphoserine phosphatase, chloroplastic	0	1415
gene56679	100808433	LOC100808433	translation initiation factor IF3-1, mitochondrial	0	1416
gene5717	100790175	LOC100790175	WRKY transcription factor 71	0	1417
gene45386	100819560	LOC100819560	protein XRI1	0	1418
gene35719	100804929	LOC100804929	plastid division protein PDV1	0	1419
gene41970	100812436	LOC100812436	membralin-like protein At1g60995	0	1420
gene55780	100792182	LOC100792182	uncharacterized LOC100792182	0	1421
gene40357	100805277	LOC100805277	ethylene-responsive transcription factor CRF1	0	1422
gene20356	100813149	LOC100813149	uncharacterized LOC100813149	0	1423
gene2304	100783423	LOC100783423	probable GTP-binding protein OBGM, mitochondrial	0	1424
gene28367	106794984	106794984	106794984	0	1425
gene42085	102660608	LOC102660608	uncharacterized LOC102660608	0	1426
gene47832	100779485	GSRLCK	receptor-like cytoplasmic serine/threonine protein kinase GsRLCK	0	1427
gene26484	100784308	LOC100784308	cyclic dof factor 2	0	1428
gene36519	100797654	LOC100797654	SWI/SNF-related matrix-associated actin-dependent regulator of chromatin subfamily A-like protein 1	0	1429
gene23081	100797876	LOC100797876	probable mitochondrial import inner membrane translocase subunit TIM21	0	1430
gene55676	100803834	PHT1-8	inorganic phosphate transporter 1-8	0	1431
gene36620	100781552	LOC100781552	uncharacterized LOC100781552	0	1432
gene40526	100779981	LOC100779981	U-box domain-containing protein 35-like	0	1433
gene57933	100789014	LOC100789014	E3 ubiquitin-protein ligase RFI2	0	1434
gene56030	100793414	LOC100793414	ABC transporter G family member 3-like	0	1435
gene25826	100809075	LOC100809075	homeobox-leucine zipper protein HDG11	0	1436
gene34545	100804717	LOC100804717	probable beta-1,3-galactosyltransferase 14	0	1437
gene37302	100781022	LOC100781022	E3 ubiquitin-protein ligase DIS1	0	1438
gene55685	100796562	LOC100796562	uncharacterized LOC100796562	0	1439
gene27064	100817480	LOC100817480	protein PSK SIMULATOR 1	0	1440
gene40502	100816335	LOC100816335	exocyst complex component EXO70I	0	1441
gene7234	100791789	LOC100791789	E3 ubiquitin-protein ligase RNF25-like	0	1442
gene27578	106794956	106794956	106794956	0	1443
gene57161	100784224	LOC100784224	RHOMBOID-like protein 2	0	1444
gene12262	100814347	LOC100814347	uncharacterized LOC100814347	0	1445
gene10227	100807902	LOC100807902	uncharacterized LOC100807902	0	1446
gene46144	100803195	LOC100803195	uncharacterized LOC100803195	0	1447
gene18997	106799458	106799458	106799458	0	1448
gene44804	100781801	LOC100781801	chaperone protein DnaJ	0	1449
gene48985	100797008	LOC100797008	pentatricopeptide repeat-containing protein At2g13600-like	0	1450
gene31755	100780790	LOC100780790	bifunctional purine biosynthesis protein PurH	0	1451
gene48322	100782900	LOC100782900	protein MRG1	0	1452
gene21172	100812625	LOC100812625	cytochrome b561 domain-containing protein At4g18260	0	1453
gene7581	100783108	LOC100783108	nudix hydrolase 23, chloroplastic	0	1454
gene32808	547672	URE	urease	0	1455
gene43957	102661557	102661557	102661557	0	1456
gene28786	100802363	LOC100802363	uncharacterized LOC100802363	0	1457
gene57373	100815044	LOC100815044	beta-taxilin	0	1458
gene39798	100805475	LOC100805475	probable protein phosphatase 2C 55	0	1459
gene39724	100793444	LOC100793444	myb-related protein 308-like	0	1460
gene4135	547616	MAPK2	mitogen-activated protein kinase 2	0	1461
gene49039	100797908	LOC100797908	PHD finger protein ALFIN-LIKE 4	0	1462
gene43884	100819731	LOC100819731	60S ribosomal protein L11	0	1463
gene29049	100787358	LOC100787358	probable aspartic proteinase GIP2	0	1464
gene47775	100804627	LOC100804627	beta-1,4-mannosyl-glycoprotein 4-beta-N-acetylglucosaminyltransferase	0	1465
gene11291	100788102	LOC100788102	polyadenylate-binding protein-interacting protein 12	0	1466
gene47874	100795256	LOC100795256	translation initiation factor eIF-2B subunit delta	0	1467
gene34801	100802417	LOC100802417	uncharacterized LOC100802417	0	1468
gene30382	100812515	LOC100812515	uncharacterized LOC100812515	0	1469
gene23826	100777346	LOC100777346	cell division control protein 45 homolog	0	1470
gene12708	100812922	LOC100812922	FRIGIDA-like protein 3	0	1471
gene6928	102664278	LOC102664278	uncharacterized LOC102664278	0	1472
gene23430	100812079	LOC100812079	protein VACUOLELESS1	0	1473
gene18225	100809743	LOC100809743	BON1-associated protein 2	0	1474
gene4747	102663410	LOC102663410	SWR1 complex bromodomain subunit bdf1-like	0	1475
gene15325	100799594	LOC100799594	putative pentatricopeptide repeat-containing protein At1g77010, mitochondrial	0	1476
gene28708	100798627	LOC100798627	intermediate cleaving peptidase 55, mitochondrial	0	1477
gene26933	100780383	LOC100780383	uncharacterized LOC100780383	0	1478
gene45868	100781795	LOC100781795	clathrin adaptor complex small subunit superfamily protein	0	1479
gene21102	100794686	LOC100794686	probable U3 small nucleolar RNA-associated protein 11	0	1480
gene55092	100789503	LOC100789503	glucan endo-1,3-beta-glucosidase 1	0	1481
gene21441	100796276	LOC100796276	berberine bridge enzyme-like 8	0	1482
gene23488	100780349	LOC100780349	uncharacterized LOC100780349	0	1483
gene5933	100806244	LOC100806244	uncharacterized LOC100806244	0	1484
gene8800	100305698	LOC100305698	uncharacterized LOC100305698	0	1485
gene12988	100787238	LOC100787238	two-pore potassium channel 3-like	0	1486
gene28687	100776861	LOC100776861	uncharacterized LOC100776861	0	1487
gene55295	100808762	LOC100808762	uncharacterized LOC100808762	0	1488
gene30060	100799519	LOC100799519	probable prefoldin subunit 5	0	1489
gene52102	100794403	LOC100794403	membrane-associated protein VIPP1, chloroplastic	0	1490
gene51760	100818718	LOC100818718	CASP-like protein 4B1	0	1491
gene455	102670506	LOC102670506	uncharacterized LOC102670506	0	1492
gene38517	100795370	LOC100795370	uncharacterized LOC100795370	0	1493
gene20130	100815792	LOC100815792	pentatricopeptide repeat-containing protein At2g36980, mitochondrial	0	1494
gene28411	100818005	LOC100818005	uncharacterized LOC100818005	0	1495
gene18598	100812245	LOC100812245	transcription termination factor MTEF18, mitochondrial	0	1496
gene40989	102670227	LOC102670227	uncharacterized LOC102670227	0	1497
gene10585	100778301	LOC100778301	UDP-arabinopyranose mutase 3	0	1498
gene17695	100809919	LOC100809919	galactoside 2-alpha-L-fucosyltransferase	0	1499
gene12200	100803653	LOC100803653	ethylene-responsive transcription factor 1A	0	1500
gene2850	100791769	LOC100791769	pentatricopeptide repeat-containing protein At1g02370, mitochondrial	0	1501
gene7920	100812495	LOC100812495	zinc finger protein JACKDAW	0	1502
gene32544	100776356	LOC100776356	protein phosphatase 2C 37	0	1503
gene56146	100808104	LOC100808104	uncharacterized LOC100808104	0	1504
gene32050	100500357	LOC100500357	probable CCR4-associated factor 1 homolog 11	0	1505
gene29726	100786821	LOC100786821	uncharacterized LOC100786821	0	1506
gene43371	100500240	LOC100500240	uncharacterized LOC100500240	0	1507
gene43559	100782323	LOC100782323	leucine-rich repeat receptor-like protein kinase TDR	0	1508
gene52340	100805184	LOC100805184	phenolic glucoside malonyltransferase 1	0	1509
gene3495	100810701	LOC100810701	adenylate kinase isoenzyme 6 homolog	0	1510
gene57470	100797453	LOC100797453	probable glucomannan 4-beta-mannosyltransferase 9	0	1511
gene46572	100808517	LOC100808517	protein N-lysine methyltransferase METTL21A-like	0	1512
gene48749	100818149	LOC100818149	selenoprotein H	0	1513
gene35183	100788118	LOC100788118	plant intracellular Ras-group-related LRR protein 6	0	1514
gene18289	100779789	LOC100779789	cytochrome P450 76T24	0	1515
gene30857	100776691	LOC100776691	zinc-finger homeodomain protein 6-like	0	1516
gene22733	106799765	106799765	106799765	0	1517
gene11523	100791100	LOC100791100	uncharacterized LOC100791100	0	1518
gene11354	100810573	LOC100810573	E3 ubiquitin-protein ligase SINAT3-like	0	1519
gene34819	100499759	LOC100499759	uncharacterized LOC100499759	0	1520
gene26220	100813901	LOC100813901	cellulose synthase-like protein D3	0	1521
gene52326	102670157	LOC102670157	uncharacterized LOC102670157	0	1522
gene41213	100816324	LOC100816324	ABC transporter G family member 31	0	1523
gene43578	100807971	LOC100807971	mediator of RNA polymerase II transcription subunit 22a	0	1524
gene39082	100801931	LOC100801931	putative exosome complex exonuclease RRP42	0	1525
gene20221	100816336	LOC100816336	tRNA wybutosine-synthesizing protein 2/3/4	0	1526
gene26691	100781092	LOC100781092	translation factor GUF1 homolog, mitochondrial	0	1527
gene33514	100782423	LOC100782423	UDP-galactose/UDP-glucose transporter 5	0	1528
gene36670	100793782	LOC100793782	zinc finger protein ZAT11	0	1529
gene24728	100779497	LOC100779497	C-type lectin receptor-like tyrosine-protein kinase At1g52310	0	1530
gene12943	100820019	100820019	100820019	0	1531
gene27415	100793717	LOC100793717	kinetochore-associated protein KNL-2 homolog	0	1532
gene47362	100306037	LOC100306037	uncharacterized LOC100306037	0	1533
gene28915	100794041	LOC100794041	uncharacterized LOC100794041	0	1534
gene41103	102669819	LOC102669819	protein SICKLE	0	1535
gene8770	100787370	LOC100787370	ion channel CASTOR-like	0	1536
gene14041	100527089	LOC100527089	putative ubiquitin-conjugating enzyme E2	0	1537
gene20945	100803535	LOC100803535	pentatricopeptide repeat-containing protein At2g17140	0	1538
gene3053	100819246	LOC100819246	protein ALTERED XYLOGLUCAN 4	0	1539
gene27489	100810728	LOC100810728	uncharacterized LOC100810728	0	1540
gene29998	100782570	LOC100782570	uncharacterized protein YnbD-like	0	1541
gene35490	102667407	102667407	102667407	0	1542
gene49474	100794586	LOC100794586	ELMO domain-containing protein A	0	1543
gene22413	100804271	LOC100804271	probable ribose-5-phosphate isomerase 3, chloroplastic	0	1544
gene41337	100777833	LOC100777833	callose synthase 2-like	0	1545
gene25679	102667678	LOC102667678	AT-hook motif nuclear-localized protein 6	0	1546
gene30046	100805723	LOC100805723	lysine-specific demethylase JMJ25	0	1547
gene1047	100789619	LOC100789619	5'-deoxynucleotidase hdd1	0	1548
gene48624	106796783	106796783	106796783	0	1549
gene21804	100808507	LOC100808507	probable serine/threonine-protein kinase DDB_G0280111	0	1550
gene11630	102667212	102667212	102667212	0	1551
gene57316	100806489	LOC100806489	cleavage stimulating factor 64	0	1552
gene42979	102666739	LOC102666739	uncharacterized LOC102666739	0	1553
gene34771	100808085	LOC100808085	protein RETICULATA-RELATED 1, chloroplastic	0	1554
gene32523	100783835	LOC100783835	aspartic proteinase PCS1	0	1555
gene53239	100790906	LOC100790906	delta(7)-sterol-C5(6)-desaturase	0	1556
gene13561	100811312	LOC100811312	iron-sulfur assembly protein IscA, chloroplastic	0	1557
gene8672	778133	BZIP77	bZIP transcription factor bZIP77	0	1558
gene12387	100776562	LOC100776562	SWI/SNF complex component SNF12 homolog	0	1559
gene15642	106799005	106799005	106799005	0	1560
gene40367	100811163	100811163	100811163	0	1561
gene53454	100170741	BZIP119	ABSCISIC ACID-INSENSITIVE 5-like protein 2	0	1562
gene34737	100796910	LOC100796910	alpha-L-fucosidase 1-like	0	1563
gene28408	106794985	LOC106794985	uncharacterized LOC106794985	0	1564
gene14126	100782816	LOC100782816	peroxisome biogenesis protein 3-2	0	1565
gene52043	100819434	LOC100819434	C-terminal binding protein AN	0	1566
gene35126	100794967	LOC100794967	organic cation/carnitine transporter 4	0	1567
gene30862	100778290	LOC100778290	tubby-like F-box protein 2	0	1568
gene47243	100815513	LOC100815513	caffeoylshikimate esterase-like	0	1569
gene45473	100780719	LOC100780719	uncharacterized LOC100780719	0	1570
gene31209	106795167	LOC106795167	uncharacterized LOC106795167	0	1571
gene11469	100781520	LOC100781520	protein disulfide-isomerase	0	1572
gene57975	100800457	LOC100800457	spliceosome-associated protein 130 A	0	1573
gene26473	100782705	LOC100782705	pentatricopeptide repeat-containing protein At5g15300-like	0	1574
gene2378	100817782	LOC100817782	chaperone protein dnaJ 13	0	1575
gene47160	100799495	LOC100799495	uncharacterized LOC100799495	0	1576
gene3706	100796862	LOC100796862	serine/threonine-protein phosphatase 2A 65 kDa regulatory subunit A	0	1577
gene28268	100783647	CRK15	cysteine-rich receptor-like protein kinase	0	1578
gene33550	106795243	LOC106795243	protein transport protein Sec61 subunit beta	0	1579
gene28953	100802014	LOC100802014	ubiquitin carboxyl-terminal hydrolase 2	0	1580
gene5426	100776846	LOC100776846	ribosomal protein P0 pseudogene	0	1581
gene39601	102661292	LOC102661292	transcription factor MYB73	0	1582
gene1823	100779127	LOC100779127	protein TRI1	0	1583
gene54423	100790043	LOC100790043	type I inositol polyphosphate 5-phosphatase 4	0	1584
gene46174	100784125	LOC100784125	receptor-like protein 35	0	1585
gene24853	100778779	LOC100778779	protein REPRESSOR OF SILENCING 3	0	1586
gene23653	100818494	LOC100818494	DNA-directed RNA polymerases I and III subunit RPAC1	0	1587
gene50404	100809285	LOC100809285	ataxin-2 homolog	0	1588
gene21513	547904	N-26	nodulin-26	0	1589
gene3258	100789129	LOC100789129	protein EXPRESSION OF TERPENOIDS 1	0	1590
gene3857	100527319	LOC100527319	vesicle transport v-SNARE family protein	0	1591
gene6540	100802386	LOC100802386	disease resistance protein RUN1-like	0	1592
gene7818	100794767	LOC100794767	putative ribokinase/pfkB superfamily	0	1593
gene13227	100809340	LOC100809340	cysteine proteinase inhibitor 4	0	1594
gene41291	100810630	LOC100810630	protein TIC110, chloroplastic	0	1595
gene49321	100527710	LOC100527710	uncharacterized LOC100527710	0	1596
gene56998	100790592	LOC100790592	WD repeat-containing protein 25	0	1597
gene6738	100527900	LOC100527900	mitotic-spindle organizing protein 1B	0	1598
gene12186	547626	ACX1;2	acyl-CoA oxidase	0	1599
gene33942	100799384	LOC100799384	uncharacterized LOC100799384	0	1600
gene22133	100805315	LOC100805315	rhomboid-like protease 2-like	0	1601
gene9231	100815581	LOC100815581	WD repeat-containing protein ATCSA-1	0	1602
gene15254	100776751	LOC100776751	general transcription factor IIH subunit 3-like	0	1603
gene22880	100807798	LOC100807798	probable aldo-keto reductase 2	0	1604
gene21955	100798053	LOC100798053	thiosulfate/3-mercaptopyruvate sulfurtransferase 1, mitochondrial	0	1605
gene17175	100814913	LOC100814913	secretory carrier-associated membrane protein 1	0	1606
gene31092	100803269	LOC100803269	serine/threonine-protein phosphatase 4 regulatory subunit 2-like	0	1607
gene6704	100809492	LOC100809492	aldo-keto reductase family protein	0	1608
gene49437	100813940	LOC100813940	protein transport protein SEC23	0	1609
gene51974	100798294	LOC100798294	uncharacterized LOC100798294	0	1610
gene28750	102667166	102667166	102667166	0	1611
gene7687	100800954	LOC100800954	F-box/kelch-repeat protein	0	1612
gene39819	100813312	LOC100813312	pre-mRNA-splicing factor ISY1 homolog	0	1613
gene35268	100812372	LOC100812372	DNA polymerase delta subunit 3	0	1614
gene17321	100799947	LOC100799947	WAT1-related protein At5g07050	0	1615
gene56119	100817889	LOC100817889	uncharacterized LOC100817889	0	1616
gene55579	100813453	LOC100813453	purple acid phosphatase 17	0	1617
gene42549	100785890	LOC100785890	transcription factor MUTE	0	1618
gene31493	100785810	LOC100785810	transcription factor MYB46	0	1619
gene23491	100781251	LOC100781251	probable folate-biopterin transporter 4	0	1620
gene34322	100527035	LOC100527035	uncharacterized LOC100527035	0	1621
gene44583	100806918	LOC100806918	surfeit locus protein 2	0	1622
gene25651	100798076	LOC100798076	uncharacterized LOC100798076	0	1623
gene41048	100796784	LOC100796784	uncharacterized LOC100796784	0	1624
gene57095	100306042	LOC100306042	putative 1,2-dihydroxy-3-keto-5-methylthiopentene dioxygenase	0	1625
gene11951	104794268	MIR5776	microRNA MIR5776	0	1626
gene10180	100527040	LOC100527040	uncharacterized LOC100527040	0	1627
gene55060	100786856	LOC100786856	protein phosphatase 2C 32	0	1628
gene45992	100818134	LOC100818134	exosome complex component RRP42	0	1629
gene34082	100784038	100784038	100784038	0	1630
gene5331	100798093	LOC100798093	U-box domain-containing protein 4	0	1631
gene15360	100805093	LOC100805093	pathogen-related protein	0	1632
gene57734	100779212	LOC100779212	TIM21-like protein, mitochondrial-like	0	1633
gene48713	100803746	LOC100803746	uncharacterized LOC100803746	0	1634
gene35100	100790757	LOC100790757	gibberellin 2-beta-dioxygenase 8	0	1635
gene11856	100807382	LOC100807382	protein NRT1/ PTR FAMILY 2.10	0	1636
gene6924	100306536	LOC100306536	uncharacterized LOC100306536	0	1637
gene31707	100807877	LOC100807877	translation initiation factor eIF-2B subunit beta	0	1638
gene26690	100806420	LOC100806420	beta-cyanoalanine synthase	0	1639
gene30513	100811102	LOC100811102	protein transport protein SEC16B homolog	0	1640
gene13801	100791133	LOC100791133	ubiquitin-conjugating enzyme E2 5	0	1641
gene20661	100810464	LOC100810464	vacuolar protein sorting-associated protein 32 homolog 2	0	1642
gene5825	100816583	LOC100816583	probable WRKY transcription factor 20	0	1643
gene5352	100305472	LOC100305472	uncharacterized LOC100305472	0	1644
gene36730	100801182	LOC100801182	zinc finger protein JACKDAW	0	1645
gene8677	102670360	LOC102670360	NDR1/HIN1-like protein 13	0	1646
gene32946	100793394	LOC100793394	COP9 signalosome complex subunit 4	0	1647
gene57888	100783688	LOC100783688	E3 ubiquitin-protein ligase ATL6	0	1648
gene21219	100784120	LOC100784120	isoflavone 3'-hydroxylase	0	1649
gene52497	100814297	LOC100814297	eukaryotic translation initiation factor 3 subunit H	0	1650
gene37815	100788328	LOC100788328	probable NAD(P)H dehydrogenase (quinone) FQR1-like 1	0	1651
gene55236	100819816	LOC100819816	coiled-coil domain-containing protein SCD2	0	1652
gene13031	100796217	LOC100796217	WD-40 repeat-containing protein MSI1	0	1653
gene23455	102665055	LOC102665055	uncharacterized LOC102665055	0	1654
gene41400	100814919	LOC100814919	putative pentatricopeptide repeat-containing protein At1g09680	0	1655
gene7904	100809816	LOC100809816	mucin-5AC	0	1656
gene13222	100807381	LOC100807381	sm-like protein LSM7	0	1657
gene44898	100801963	LOC100801963	mitochondrial phosphate carrier protein 3, mitochondrial	0	1658
gene19741	100778186	LOC100778186	uncharacterized LOC100778186	0	1659
gene18006	100500069	LOC100500069	uncharacterized LOC100500069	0	1660
gene22313	100805856	LOC100805856	peroxisome biogenesis protein 2	0	1661
gene11539	100778853	LOC100778853	coatomer subunit alpha-1	0	1662
gene19644	100799607	LOC100799607	negative regulator of systemic acquired resistance SNI1	0	1663
gene19523	100815455	LOC100815455	putative secretory carrier-associated membrane protein 1-like	0	1664
gene21402	100786408	HSF-15	heat stress transcription factor 15	0	1665
gene41830	100790130	LOC100790130	protein farnesyltransferase/geranylgeranyltransferase type-1 subunit alpha-like	0	1666
gene4205	100789294	LOC100789294	50S ribosomal protein L24	0	1667
gene4827	100812311	LOC100812311	ribosome biogenesis protein NSA2 homolog	0	1668
gene1282	100500591	LOC100500591	protein DEFECTIVE IN EXINE FORMATION 1	0	1669
gene31250	100809293	LOC100809293	uncharacterized LOC100809293	0	1670
gene57914	100784762	LOC100784762	uncharacterized LOC100784762	0	1671
gene55040	102665683	LOC102665683	pentatricopeptide repeat-containing protein At4g02750	0	1672
gene3587	100817125	LOC100817125	two-component response regulator ORR21	0	1673
gene54193	100499628	LOC100499628	NBS-LRR disease resistance protein	0	1674
gene1804	100886443	MIR168B	microRNA MIR168b	0	1675
gene7616	100791590	LOC100791590	uncharacterized LOC100791590	0	1676
gene34659	100776714	LOC100776714	MLO-like protein 6	0	1677
gene42388	100787992	LOC100787992	26S proteasome non-ATPase regulatory subunit 14-like	0	1678
gene51887	106797176	LOC106797176	uncharacterized LOC106797176	0	1679
gene26974	106794696	106794696	106794696	0	1680
gene66	100798432	LOC100798432	protein DETOXIFICATION 51	0	1681
gene7594	100784710	LOC100784710	gamma-tubulin complex component 3	0	1682
gene31405	100817148	LOC100817148	uncharacterized LOC100817148	0	1683
gene35076	100804362	LOC100804362	plant cysteine oxidase 4	0	1684
gene52250	778080	MYB60	MYB transcription factor MYB60	0	1685
gene12438	102667770	LOC102667770	uncharacterized LOC102667770	0	1686
gene47626	100803762	LOC100803762	uncharacterized LOC100803762	0	1687
gene5574	100804639	LOC100804639	pentatricopeptide repeat-containing protein At2g13420, mitochondrial	0	1688
gene19453	100817743	LOC100817743	L-type lectin-domain containing receptor kinase IX.1	0	1689
gene22119	100801424	LOC100801424	COP9 signalosome complex subunit 8-like	0	1690
gene19844	100801759	IRT	probable zinc transporter 10-like	0	1691
gene36518	100775321	LOC100775321	uncharacterized LOC100775321	0	1692
gene56312	100783519	LOC100783519	uncharacterized LOC100783519	0	1693
gene48352	100791395	LOC100791395	protein FLX-like 1	0	1694
gene9430	100802227	LOC100802227	UDP-N-acetylglucosamine transporter UGNT1-like	0	1695
gene48778	100785559	LOC100785559	E3 ubiquitin-protein ligase At1g63170	0	1696
gene46921	100798080	LOC100798080	COMPASS-like H3K4 histone methylase component WDR5A	0	1697
gene22112	100799279	LOC100799279	tubby-like F-box protein 8	0	1698
gene40036	100783914	LOC100783914	peroxisome biogenesis factor 10	0	1699
gene40770	100810984	LOC100810984	tetratricopeptide repeat protein 33-like	0	1700
gene48756	100820288	LOC100820288	uncharacterized LOC100820288	0	1701
gene47807	100500145	LOC100500145	ribosome biogenesis regulatory protein homolog	0	1702
gene15064	100815772	LOC100815772	AT-hook motif nuclear-localized protein 17	0	1703
gene56796	100780642	LOC100780642	germin-like protein	0	1704
gene21477	548062	P34	P34 probable thiol protease	0	1705
gene25200	106794495	106794495	106794495	0	1706
gene8325	100795107	LOC100795107	flowering time control protein FCA	0	1707
gene42490	102666576	LOC102666576	classical arabinogalactan protein 26	0	1708
gene45974	100784491	LOC100784491	DEAD-box ATP-dependent RNA helicase 41	0	1709
gene27562	100782396	LOC100782396	protein NUCLEAR FUSION DEFECTIVE 4	0	1710
gene281	102670164	LOC102670164	TLD domain-containing protein 2	0	1711
gene52463	100786452	LOC100786452	transcription factor CYCLOIDEA	0	1712
gene13367	100802256	LOC100802256	rho GTPase-activating protein gacP-like	0	1713
gene46088	102664560	LOC102664560	putative pentatricopeptide repeat-containing protein At5g59200, chloroplastic	0	1714
gene11317	100796908	LOC100796908	ATPase family AAA domain-containing protein 1-A-like	0	1715
gene2641	100500129	LOC100500129	uncharacterized LOC100500129	0	1716
gene36291	100777477	LOC100777477	beta-1,3-galactosyltransferase 6	0	1717
gene30859	100777755	LOC100777755	ATPase family AAA domain-containing protein 3	0	1718
gene54107	100790912	LOC100790912	calmodulin-binding protein 25	0	1719
gene1995	100814589	LOC100814589	protein SHI RELATED SEQUENCE 1	0	1720
gene35340	100801878	LOC100801878	O-fucosyltransferase 20	0	1721
gene28933	100802355	LOC100802355	uncharacterized LOC100802355	0	1722
gene13122	106798737	LOC106798737	uncharacterized LOC106798737	0	1723
gene15244	100820037	LOC100820037	transmembrane emp24 domain-containing protein p24delta5	0	1724
gene28846	100786106	LOC100786106	5'-3' exoribonuclease 4-like	0	1725
gene2566	100793317	LOC100793317	protein SMG9	0	1726
gene3152	102663749	LOC102663749	F-box/kelch-repeat protein At3g23880	0	1727
gene30508	102667558	102667558	102667558	0	1728
gene57038	100800451	LOC100800451	linoleate 9S-lipoxygenase 5	0	1729
gene36261	100812211	LOC100812211	uncharacterized LOC100812211	0	1730
gene13445	100778870	LOC100778870	actin-related protein 3-like	0	1731
gene35349	100127407	IPK2	inositol polyphosphate 6-/3-/5-kinase	0	1732
gene10529	100809702	LOC100809702	protein STRICTOSIDINE SYNTHASE-LIKE 11-like	0	1733
gene7924	100782580	LOC100782580	dystrophia myotonica WD repeat-containing protein	0	1734
gene16048	100791859	LOC100791859	uncharacterized LOC100791859	0	1735
gene9223	100800095	LOC100800095	zinc finger protein ZAT10	0	1736
gene21835	100817963	LOC100817963	nucleolin 2	0	1737
gene34671	100816794	LOC100816794	vacuolar fusion protein MON1 homolog	0	1738
gene26431	100305537	LOC100305537	plant invertase/pectin methylesterase inhibitor-domain containing protein	0	1739
gene9071	100788475	LOC100788475	26S proteasome regulatory subunit 10B homolog A	0	1740
gene30776	100782047	LOC100782047	uncharacterized LOC100782047	0	1741
gene16317	100777809	LOC100777809	uncharacterized LOC100777809	0	1742
gene30057	100798115	LOC100798115	uncharacterized LOC100798115	0	1743
gene42787	100813501	LOC100813501	obg-like ATPase 1	0	1744
gene42319	100817404	LOC100817404	GDSL esterase/lipase At1g31550	0	1745
gene19094	100794499	LOC100794499	30S ribosomal protein S17-like	0	1746
gene29239	100788780	LOC100788780	3-phosphoinositide-dependent protein kinase 2	0	1747
gene19112	100804592	LOC100804592	histone-lysine N-methyltransferase family member SUVH9	0	1748
gene14653	100805103	LOC100805103	uncharacterized LOC100805103	0	1749
gene42178	100801604	LOC100801604	equilibrative nucleotide transporter 3	0	1750
gene5949	100791044	LOC100791044	protein DETOXIFICATION 45, chloroplastic	0	1751
gene33092	100788651	LOC100788651	ABC transporter G family member 15	0	1752
gene21000	100782884	LOC100782884	L-type lectin-domain containing receptor kinase IX.1	0	1753
gene52422	100778453	LOC100778453	kanadaptin	0	1754
gene3793	100775402	LOC100775402	protein GAMETE CELL DEFECTIVE 1, mitochondrial	0	1755
gene8578	100794933	LOC100794933	uncharacterized LOC100794933	0	1756
gene48252	778043	MYB85	MYB transcription factor MYB85	0	1757
gene29033	100779336	LOC100779336	guanine nucleotide-binding protein subunit gamma 2	0	1758
gene37414	100812401	LOC100812401	rho GTPase-activating protein 5	0	1759
gene50891	100797563	LOC100797563	proline-rich receptor-like protein kinase PERK13	0	1760
gene26422	100819593	LOC100819593	COP9 signalosome complex subunit 4	0	1761
gene47254	100817106	LOC100817106	tRNA-specific adenosine deaminase TAD2	0	1762
gene37599	100812024	LOC100812024	target of rapamycin complex subunit LST8-1	0	1763
gene29642	100194419	RAR1-1	RAR1 protein	0	1764
gene25048	106794561	106794561	106794561	0	1765
gene21914	100789091	LOC100789091	zinc finger CCCH domain-containing protein 5	0	1766
gene28593	100800213	LOC100800213	pre-mRNA-processing factor 19	0	1767
gene54350	100816095	PTS-L2	pterocarpan synthase-like	0	1768
gene20766	106799526	LOC106799526	VQ motif-containing protein 20	0	1769
gene55500	100786352	LOC100786352	uncharacterized LOC100786352	0	1770
gene19241	106799285	LOC106799285	uncharacterized LOC106799285	0	1771
gene29143	100806973	LOC100806973	pentatricopeptide repeat-containing protein At3g57430, chloroplastic	0	1772
gene52428	100780055	LOC100780055	WPP domain-interacting tail-anchored protein 1	0	1773
gene26325	100782363	LOC100782363	auxin-induced protein 10A5-like	0	1774
gene44710	100799820	LOC100799820	late embryogenesis abundant protein	0	1775
gene13105	100818610	LOC100818610	purple acid phosphatase 8-like	0	1776
gene40207	106795797	LOC106795797	calcium uptake protein, mitochondrial-like	0	1777
gene29483	100814115	LOC100814115	protein WHAT'S THIS FACTOR 1 homolog, chloroplastic	0	1778
gene10205	100796205	LOC100796205	nudix hydrolase 16, mitochondrial	0	1779
gene14788	100789033	LOC100789033	uncharacterized LOC100789033	0	1780
gene40471	100796609	LOC100796609	putative RNA methyltransferase At5g10620	0	1781
gene45798	106796546	106796546	106796546	0	1782
gene38465	106795660	LOC106795660	zinc finger A20 and AN1 domain-containing stress-associated protein 3-like	0	1783
gene34398	100811301	LOC100811301	NAC domain-containing protein 72	0	1784
gene56849	100796734	LOC100796734	beta-glucuronosyltransferase GlcAT14A	0	1785
gene37210	100813642	CRK43	cysteine-rich receptor-like protein kinase	0	1786
gene10018	100814158	LOC100814158	F-box protein At5g07670	0	1787
gene51652	100812685	LOC100812685	cell wall protein RBR3	0	1788
gene27695	100781682	LOC100781682	transcription initiation factor TFIID subunit 12	0	1789
gene14027	100813100	LOC100813100	uncharacterized LOC100813100	0	1790
gene35731	100778533	LOC100778533	polypyrimidine tract-binding protein homolog 2	0	1791
gene8728	100789850	LOC100789850	probable protein S-acyltransferase 12	0	1792
gene24044	547630	LOC547630	adenosine 5'-phosphosulfate reductase	0	1793
gene38684	100792020	LOC100792020	E3 ubiquitin-protein ligase RDUF1	0	1794
gene1796	100816365	LOC100816365	beta-amylase 8	0	1795
gene40546	100306164	LOC100306164	arabinokinase-like protein	0	1796
gene15328	100796766	LOC100796766	2-oxoisovalerate dehydrogenase subunit alpha 2, mitochondrial	0	1797
gene28309	100305622	LOC100305622	uncharacterized LOC100305622	0	1798
gene32778	100813598	LOC100813598	regulator of G-protein signaling 1	0	1799
gene28370	100813221	LOC100813221	superoxide dismutase [Fe], chloroplastic	0	1800
gene20737	100814061	LOC100814061	FRIGIDA-like protein 4a	0	1801
gene54862	100785969	LOC100785969	uncharacterized LOC100785969	0	1802
gene38243	100818970	LOC100818970	protein N-lysine methyltransferase METTL21A	0	1803
gene57093	100808970	LOC100808970	protein TIFY 4B	0	1804
gene25974	102666027	102666027	102666027	0	1805
gene32812	100803444	LOC100803444	protein kish	0	1806
gene11245	100817700	LOC100817700	quinone oxidoreductase-like protein 2 homolog	0	1807
gene46447	102665115	LOC102665115	uncharacterized LOC102665115	0	1808
gene20863	100795768	LOC100795768	mitogen-activated protein kinase 9	0	1809
gene5626	100798094	LOC100798094	uncharacterized LOC100798094	0	1810
gene12945	100775650	LOC100775650	uncharacterized LOC100775650	0	1811
gene22070	100779824	LOC100779824	monoacylglycerol lipase ABHD6	0	1812
gene28749	100792996	LOC100792996	single-stranded DNA-binding protein, mitochondrial	0	1813
gene44749	106796347	LOC106796347	AT-rich interactive domain-containing protein 1-like	0	1814
gene5954	106797167	106797167	106797167	0	1815
gene49106	100788038	LOC100788038	protein EARLY FLOWERING 3	0	1816
gene10641	102662018	LOC102662018	dr1-associated corepressor homolog	0	1817
gene56540	100782962	LOC100782962	uncharacterized LOC100782962	0	1818
gene24209	100787345	LOC100787345	uncharacterized protein At4g37920	0	1819
gene26721	100817104	LOC100817104	remorin	0	1820
gene25723	102661431	LOC102661431	nuclear transcription factor Y subunit B-2	0	1821
gene7571	100778470	LOC100778470	zinc finger CCCH domain-containing protein 31	0	1822
gene15200	100775332	TGA09	bZIP transcription factor 9	0	1823
gene25300	102666658	LOC102666658	uncharacterized LOC102666658	0	1824
gene13845	100306002	LOC100306002	uncharacterized LOC100306002	0	1825
gene32893	102668480	LOC102668480	methionine S-methyltransferase	0	1826
gene18184	100786921	LOC100786921	UPF0187 protein At3g61320, chloroplastic	0	1827
gene30820	100811809	LOC100811809	HVA22-like protein k-like	0	1828
gene47791	100812291	LOC100812291	EIN3-binding F-box protein 1	0	1829
gene29662	100811941	HSF-23	heat stress transcription factor 23	0	1830
gene31041	100786840	LOC100786840	MLO-like protein 10	0	1831
gene5100	100794903	LOC100794903	GBF-interacting protein 1-like	0	1832
gene42790	100814043	LOC100814043	3-hydroxyisobutyrate dehydrogenase, mitochondrial-like	0	1833
gene28304	100779686	LOC100779686	uncharacterized LOC100779686	0	1834
gene213	100788913	LOC100788913	probable glycosyltransferase At5g03795	0	1835
gene25881	106794617	106794617	106794617	0	1836
gene11329	100800440	LOC100800440	RNA recognition motif-containing protein	0	1837
gene39153	100811516	LOC100811516	kinesin-like protein KIN-14F	0	1838
gene38053	100814188	LOC100814188	germinal center kinase 1	0	1839
gene56347	100807194	LOC100807194	3-ketoacyl-CoA thiolase 2, peroxisomal	0	1840
gene27751	100792841	LOC100792841	probable F-box protein At2g36090	0	1841
gene55534	100814157	LOC100814157	cytochrome P450 71D11	0	1842
gene20867	100781967	LOC100781967	eukaryotic translation initiation factor 3 subunit C	0	1843
gene52099	100792835	LOC100792835	glutamine--fructose-6-phosphate aminotransferase [isomerizing] 2	0	1844
gene19606	100817214	LOC100817214	polyubiquitin	0	1845
gene47051	102670416	LOC102670416	uncharacterized LOC102670416	0	1846
gene39941	100810275	LOC100810275	ribulose bisphosphate carboxylase small chain 1, chloroplastic	0	1847
gene31338	100792325	LOC100792325	phenylalanine--tRNA ligase alpha subunit, cytoplasmic	0	1848
gene29441	100799000	LOC100799000	type IV inositol polyphosphate 5-phosphatase 3	0	1849
gene47188	100790703	LOC100790703	LYAR-type C2HC zinc finger protein	0	1850
gene34814	102664046	LOC102664046	pentatricopeptide repeat-containing protein At3g62890	0	1851
gene39976	106795997	LOC106795997	uncharacterized LOC106795997	0	1852
gene36406	100790272	LOC100790272	UBP1-associated proteins 1C	0	1853
gene17870	102662761	LOC102662761	uncharacterized LOC102662761	0	1854
gene32934	100806842	LOC100806842	UMP-CMP kinase	0	1855
gene7097	100786632	LOC100786632	uncharacterized LOC100786632	0	1856
gene41411	106795730	LOC106795730	uncharacterized LOC106795730	0	1857
gene20590	100809394	LOC100809394	UDP-glucose 4-epimerase GEPI48	0	1858
gene33762	100811298	LOC100811298	probable CCR4-associated factor 1 homolog 11	0	1859
gene5786	100801812	LOC100801812	transcription factor IIIA	0	1860
gene38830	100779594	LOC100779594	probable LRR receptor-like serine/threonine-protein kinase At4g29180	0	1861
gene13971	102667171	LOC102667171	uncharacterized LOC102667171	0	1862
gene41850	100305538	LOC100305538	protein slowmo homolog	0	1863
gene8894	100305541	LOC100305541	uncharacterized LOC100305541	0	1864
gene42557	100788003	LOC100788003	uncharacterized LOC100788003	0	1865
gene545	100499907	LOC100499907	uncharacterized LOC100499907	0	1866
gene10844	100789513	LOC100789513	uncharacterized LOC100789513	0	1867
gene40496	100812055	LOC100812055	probable E3 ubiquitin-protein ligase RHG1A	0	1868
gene9118	100788818	LOC100788818	leishmanolysin-like peptidase	0	1869
gene17333	100802617	LOC100802617	pentatricopeptide repeat-containing protein At1g11290, chloroplastic-like	0	1870
gene29867	100306480	LOC100306480	uncharacterized LOC100306480	0	1871
gene14603	100776038	SCTF-1	zinc finger protein ZAT10	0	1872
gene56282	100819859	VAD1	protein VASCULAR ASSOCIATED DEATH 1, chloroplastic	0	1873
gene31281	100820348	LOC100820348	uncharacterized LOC100820348	0	1874
gene4593	100776311	TGA03	bZIP transcription factor 3	0	1875
gene47960	100775926	LOC100775926	replication factor C subunit 2	0	1876
gene36103	100787969	LOC100787969	uncharacterized LOC100787969	0	1877
gene54833	100811969	LOC100811969	E3 ubiquitin-protein ligase PUB22	0	1878
gene51430	106797185	106797185	106797185	0	1879
gene15162	100526918	LOC100526918	signal peptidase complex-like protein DTM1	0	1880
gene46977	100789636	LOC100789636	GATA transcription factor 16	0	1881
gene19680	100789398	LOC100789398	uncharacterized LOC100789398	0	1882
gene5595	100786984	LOC100786984	F-box/WD-40 repeat-containing protein At5g21040	0	1883
gene35416	100789028	LOC100789028	membrane-associated progesterone-binding protein 4	0	1884
gene1393	106798419	106798419	106798419	0	1885
gene27080	100819791	LOC100819791	probable protein phosphatase 2C 49-like	0	1886
gene44921	100806740	LOC100806740	pentatricopeptide repeat-containing protein At1g77405-like	0	1887
gene24361	100811370	LOC100811370	ubiquitin-conjugating enzyme E2 32	0	1888
gene17622	106799327	106799327	106799327	0	1889
gene18015	100801043	LOC100801043	serine/arginine-rich splicing factor RS31	0	1890
gene36071	102666838	102666838	102666838	0	1891
gene5173	100803772	LOC100803772	CCT motif family protein	0	1892
gene14288	100817031	LOC100817031	protein RER1B	0	1893
gene15740	100784969	LOC100784969	protein FRIGIDA	0	1894
gene37698	100780664	LOC100780664	stress response protein NST1	0	1895
gene24827	100818339	LOC100818339	protein HAPLESS 2	0	1896
gene55343	100791444	LOC100791444	subtilisin-like protease SBT3	0	1897
gene7718	100811082	LOC100811082	F-box/LRR-repeat protein 17	0	1898
gene41869	100500097	LOC100500097	uncharacterized LOC100500097	0	1899
gene21988	100812258	LOC100812258	uncharacterized LOC100812258	0	1900
gene21166	100811545	LOC100811545	DNA replication licensing factor MCM3	0	1901
gene1778	100812821	LOC100812821	putative ankyrin repeat protein RF_0381	0	1902
gene29709	547678	NOD33	putative nod33	0	1903
gene13076	100802938	LOC100802938	putative pentatricopeptide repeat-containing protein At2g02150	0	1904
gene38378	100526919	LOC100526919	uncharacterized LOC100526919	0	1905
gene43954	102665522	LOC102665522	disease resistance protein RPV1	0	1906
gene4649	100805704	LOC100805704	1-acyl-sn-glycerol-3-phosphate acyltransferase 2	0	1907
gene14109	100808262	LOC100808262	UDP-N-acetylglucosamine--N-acetylmuramyl-(pentapeptide) pyrophosphoryl-undecaprenol N-acetylglucosamine transferase	0	1908
gene31062	100786655	LOC100786655	bifunctional peptidase and (3S)-lysyl hydroxylase Jmjd7	0	1909
gene14099	100791475	RSDV1-LIKE	mitochondrial import receptor subunit TOM40 homolog 1-like	0	1910
gene52682	100799019	LOC100799019	uncharacterized LOC100799019	0	1911
gene7357	100810544	LOC100810544	beta-amyrin synthase	0	1912
gene3664	100785926	LOC100785926	THO complex subunit 4B	0	1913
gene6380	102662694	LOC102662694	uncharacterized LOC102662694	0	1914
gene55710	100811666	LOC100811666	protein FAR1-RELATED SEQUENCE 6	0	1915
gene29610	100813022	LOC100813022	protein DETOXIFICATION 49	0	1916
gene42432	100806032	LOC100806032	transcription factor TCP2	0	1917
gene13987	100777095	LOC100777095	transcription factor bHLH68-like	0	1918
gene53975	106797210	106797210	106797210	0	1919
gene51174	100800392	LOC100800392	nuclear transport factor 2	0	1920
gene22384	100786410	LOC100786410	phospholipase D alpha 1	0	1921
gene39975	100306429	LOC100306429	metallothionein-like protein 1	0	1922
gene1142	102660161	LOC102660161	uncharacterized LOC102660161	0	1923
gene22161	100812259	LOC100812259	serine/threonine-protein kinase SRK2A	0	1924
gene27166	102662618	LOC102662618	pentatricopeptide repeat-containing protein At3g62890	0	1925
gene42844	100807437	LOC100807437	nuclear export mediator factor NEMF	0	1926
gene7727	100816599	LOC100816599	ethylene-responsive transcription factor 12	0	1927
gene18810	100527062	LOC100527062	DNA-directed RNA polymerase III subunit RPC9a-like	0	1928
gene40007	100784979	LOC100784979	ATP-dependent zinc metalloprotease FTSH 4, mitochondrial	0	1929
gene16989	100802973	LOC100802973	50S ribosomal protein L1	0	1930
gene6482	100775263	LOC100775263	uncharacterized LOC100775263	0	1931
gene4325	100819950	LOC100819950	3-oxoacyl-[acyl-carrier-protein] reductase FabG	0	1932
gene39901	106795772	LOC106795772	probable WRKY transcription factor 7	0	1933
gene36917	100807397	LOC100807397	BRAP2 RING ZnF UBP domain-containing protein 1	0	1934
gene29124	100800571	LOC100800571	protein unc-13 homolog	0	1935
gene11501	100500676	LOC100500676	uncharacterized LOC100500676	0	1936
gene2653	100811023	LOC100811023	pentatricopeptide repeat-containing protein At4g14820	0	1937
gene46230	102667385	LOC102667385	beta-fructofuranosidase, insoluble isoenzyme 6	0	1938
gene6468	100816969	100816969	100816969	0	1939
gene52208	100778808	LOC100778808	beta-glucuronosyltransferase GlcAT14A	0	1940
gene35489	102667322	LOC102667322	uncharacterized LOC102667322	0	1941
gene7894	100805021	LOC100805021	thioredoxin-like protein AAED1, chloroplastic	0	1942
gene52697	100784910	LOC100784910	transcription factor RADIALIS	0	1943
gene26538	100805530	LOC100805530	protein ARABIDILLO 1	0	1944
gene49089	100812097	LOC100812097	abscisic acid receptor PYL2	0	1945
gene24847	100777704	LOC100777704	vacuolar protein sorting-associated protein 54, chloroplastic	0	1946
gene47760	100802507	LOC100802507	CCR4-NOT transcription complex subunit 10	0	1947
gene42367	100782674	LOC100782674	uncharacterized LOC100782674	0	1948
gene35932	100810259	LOC100810259	pectinesterase 31	0	1949
gene11418	106798448	106798448	106798448	0	1950
gene26633	100789283	LOC100789283	protein TRIGALACTOSYLDIACYLGLYCEROL 3, chloroplastic	0	1951
gene3533	100527414	LOC100527414	uncharacterized LOC100527414	0	1952
gene47116	100820307	LOC100820307	DNA repair protein RAD51 homolog A	0	1953
gene30244	100820365	100820365	100820365	0	1954
gene7873	100802894	LOC100802894	probable membrane-associated kinase regulator 4	0	1955
gene55233	100500020	LOC100500020	TRAPPC_bet3-like domain-containing protein	0	1956
gene57991	100804713	LOC100804713	nifU-like protein 4, mitochondrial	0	1957
gene37068	100808644	LOC100808644	guanylate-binding protein 1	0	1958
gene14933	100781922	LOC100781922	uncharacterized LOC100781922	0	1959
gene18243	106799431	LOC106799431	uncharacterized LOC106799431	0	1960
gene37502	100784060	LOC100784060	nuclear intron maturase 1, mitochondrial-like	0	1961
gene15749	100500495	LOC100500495	uncharacterized LOC100500495	0	1962
gene16858	100783006	LOC100783006	mRNA cap guanine-N7 methyltransferase 1	0	1963
gene29645	100527879	LOC100527879	SOH1 domain-containing protein	0	1964
gene35071	100784918	LOC100784918	trihelix transcription factor ASIL1	0	1965
gene19250	100811523	LOC100811523	putative receptor-like protein kinase At4g00960	0	1966
gene35356	100794290	LOC100794290	eukaryotic translation initiation factor 2D	0	1967
gene47250	100807645	LOC100807645	RNA-binding KH domain-containing protein PEPPER	0	1968
gene48910	100806049	100806049	100806049	0	1969
gene5158	100800568	LOC100800568	ethylene-overproduction protein 1	0	1970
gene18079	100818278	LOC100818278	adenine DNA glycosylase	0	1971
gene13691	100806678	LOC100806678	calcium-dependent protein kinase SK5-like	0	1972
gene27172	100798288	LOC100798288	uncharacterized LOC100798288	0	1973
gene10531	100886231	MIR2109	microRNA MIR2109	0	1974
gene4350	100788067	LOC100788067	pleiotropic drug resistance protein 2	0	1975
gene38584	100814374	LOC100814374	protein disulfide-isomerase 5-1-like	0	1976
gene49988	100306192	LOC100306192	uncharacterized LOC100306192	0	1977
gene13051	100798694	LOC100798694	6,7-dimethyl-8-ribityllumazine synthase, chloroplastic-like	0	1978
gene25116	100819935	LOC100819935	uncharacterized LOC100819935	0	1979
gene54325	100807880	LOC100807880	uncharacterized LOC100807880	0	1980
gene9281	100794619	LOC100794619	abscisic acid receptor PYL2	0	1981
gene51848	100815884	LOC100815884	protein RETICULATA-RELATED 2, chloroplastic	0	1982
gene47705	100782529	LOC100782529	110 kDa U5 small nuclear ribonucleoprotein component CLO	0	1983
gene7099	100787711	LOC100787711	microtubule-associated protein 70-1-like	0	1984
gene11297	102664290	LOC102664290	uncharacterized LOC102664290	0	1985
gene24419	100786266	LOC100786266	uncharacterized LOC100786266	0	1986
gene26723	100817637	LOC100817637	serine/threonine-protein kinase RIO1	0	1987
gene5051	102666247	LOC102666247	uncharacterized LOC102666247	0	1988
gene22817	100500497	BZIP73B	BZIP transcription factor	0	1989
gene31152	100527794	LOC100527794	uncharacterized LOC100527794	0	1990
gene15679	100499936	LOC100499936	uncharacterized LOC100499936	0	1991
gene8258	100791264	LOC100791264	pectinesterase inhibitor 6	0	1992
gene13280	100781743	LOC100781743	DEAD-box ATP-dependent RNA helicase 37	0	1993
gene30711	100527375	LOC100527375	CBS domain-containing protein CBSX1, chloroplastic	0	1994
gene39876	100500301	LOC100500301	sterol carrier protein 2-like	0	1995
gene11585	100794459	LOC100794459	uncharacterized LOC100794459	0	1996
gene55752	100780651	LOC100780651	protein LURP-one-related 12-like	0	1997
gene52197	100819624	LOC100819624	homeobox-leucine zipper protein HAT3	0	1998
gene34853	100785628	LOC100785628	mediator of RNA polymerase II transcription subunit 8	0	1999
[truncated: 42,149 more rows]
